# Supplementary material for: A Systems Approach to Predict Oncometabolites via Context-Specific Genome-Scale Metabolic Networks
Source: PLoS Comput Biol. 2014 Sep 18;10(9):e1003837. doi: 10.1371/journal.pcbi.1003837 (PMC4168981; doi:10.1371/journal.pcbi.1003837)
Supplement: File S1 — Full list of 96 recurrently mutated enzyme encoding metabolic genes and their mutation rates. (XLSX) [file pcbi.1003837.s001.xlsx]

## Sheet: recurrently mutated genes 5%
Entrez Gene ID	Gene Symbol	breast	kidney(RCC)	lung(SCC)	gastric	leukemia(AML)	liver(HCC)	lung(adenocarcinoma)	ovarian	pancreas	class	Filtered genes (isoenzymatic genes)	Filtered genes (having no hign FIS scores)
107	ADCY1	0.01	0	0.05	0	0	0	0	0	0		isozyme
108	ADCY2	0	0	0.07	0	0	0	0	0	0		isozyme
114	ADCY8	0.02	0.02	0.07	0	0	0	0	0	0		isozyme
114805	GALNT1	0	0.01	0.06	0	0	0	0	0	0		isozyme
128869	PIGU	0	0	0	0	0	0.05	0	0.02	0.03			non-significant
1373	CPS1	0	0.02	0.13	0	0	0	0	0	0
137872	ADHFE1	0	0	0.01	0.05	0.03	0	0	0	0
1544	CYP1A2	0	0.01	0.01	0.05	0.13	0.05	0	0	0.06			non-significant
1545	CYP1B1	0.01	0	0.01	0.05	0.03	0	0.02	0.02	0			non-significant
1555	CYP2B6	0.01	0	0.02	0.05	0	0	0	0.02	0.03		isozyme
1584	CYP11B1	0	0	0.08	0	0	0	0	0	0
1588	CYP19A1	0	0.01	0.02	0.05	0	0	0.05	0	0		isozyme
1591	CYP24A1	0	0	0.02	0.05	0	0	0	0.02	0			non-significant
1594	CYP27B1	0	0	0	0.05	0.06	0.05	0	0	0.03			non-significant
1608	DGKG	0	0.01	0.02	0.05	0	0	0.02	0.02	0.03		isozyme
1786	DNMT1	0	0.02	0.02	0	0	0.05	0	0.02	0		isozyme
1956	EGFR	0.02	0.01	0.03	0	0	0.05	0.05	0.05	0.03		isozyme
200576	PIKFYVE	0.01	0.01	0.05	0	0	0	0.05	0.05	0.06		isozyme
2131	EXT1	0.01	0	0.01	0.05	0	0.05	0	0	0.03		isozyme
2132	EXT2	0	0	0.01	0	0	0.05	0.07	0.07	0		isozyme
2271	FH	0	0	0.01	0	0	0	0.02	0.05	0			non-significant
23007	PLCH1	0.01	0.01	0.08	0	0	0	0	0	0		isozyme
23396	PIP5K1C	0	0	0.01	0.05	0	0.05	0	0	0		isozyme
23530	NNT	0.01	0.01	0.05	0	0	0	0	0	0		isozyme
2645	GCK	0	0	0.03	0	0	0.05	0.05	0	0		isozyme
2651	GCNT2	0	0.01	0.01	0	0	0.05	0	0	0.03
2977	GUCY1A2	0	0	0.06	0	0	0	0.12	0	0.03		isozyme
2986	GUCY2F	0	0.01	0.02	0	0	0	0.07	0.07	0		isozyme
29953	TRHDE	0.01	0.01	0.07	0	0	0	0	0	0
3000	GUCY2D	0.01	0	0.01	0.05	0.03	0	0.02	0	0		isozyme
31	ACACA	0.02	0.02	0.01	0	0	0	0.07	0.07	0
316	AOX1	0.02	0.01	0.07	0	0	0	0	0	0
3418	IDH2	0	0	0	0.05	0	0	0	0	0			non-significant
3938	LCT	0.03	0	0.09	0	0	0	0	0	0
4139	MARK1	0	0.02	0.02	0	0	0.1	0.02	0.02	0		isozyme
4519	CYTB	0.05	0	0	0	0	0	0	0	0		isozyme
4842	NOS1	0	0.02	0.05	0	0	0	0	0	0		isozyme
4843	NOS2	0	0.01	0.03	0.11	0.06	0.05	0.1	0	0.03		isozyme
4846	NOS3	0.02	0	0.01	0.11	0.03	0.1	0.02	0.02	0.03		isozyme
4881	NPR1	0	0	0.02	0.11	0	0	0.05	0	0.03		isozyme
4882	NPR2	0	0	0.01	0.11	0	0.05	0	0	0		isozyme
5034	P4HB	0.01	0	0.02	0.05	0	0	0	0.02	0		isozyme
50940	PDE11A	0.01	0.01	0.06	0	0	0	0	0	0		isozyme
51196	PLCE1	0.01	0.01	0.06	0	0	0	0	0	0		isozyme
5137	PDE1C	0	0	0.06	0	0	0	0	0	0		isozyme
5286	PIK3C2A	0	0.01	0.03	0.05	0	0	0	0.02	0.11		isozyme
5289	PIK3C3	0	0.01	0.02	0	0	0	0.05	0	0		isozyme
5290	PIK3CA	0.14	0.03	0.15	0.16	0	0	0	0.23	0		isozyme
5294	PIK3CG	0	0.01	0.08	0.05	0.03	0	0.07	0.02	0.03		isozyme
5297	PI4KA	0.03	0.02	0.04	0	0.03	0	0.05	0.05	0.03		isozyme
5298	PI4KB	0.02	0.01	0.01	0	0	0	0	0.12	0		isozyme
5305	PIP4K2A	0	0	0.02	0	0	0	0.05	0.02	0		isozyme
5330	PLCB2	0	0	0.03	0.05	0	0.05	0	0.05	0.06		isozyme
5334	PLCL1	0	0	0.05	0	0	0	0	0	0		isozyme
5335	PLCG1	0.01	0	0.02	0	0.06	0.1	0.07	0.07	0.06		isozyme
5336	PLCG2	0	0	0.02	0.05	0.03	0	0.05	0.05	0		isozyme
5337	PLD1	0	0.01	0.02	0	0	0.05	0.02	0	0.03			non-significant
5406	PNLIP	0	0.01	0.05	0	0	0	0	0	0		isozyme
5743	PTGS2	0	0.01	0.01	0	0.06	0	0.05	0	0		isozyme
6184	RPN1	0	0	0.01	0	0	0.05	0	0	0.03			non-significant
6319	SCD	0	0	0.01	0.05	0	0	0	0	0			non-significant
64579	NDST4	0	0.01	0.06	0	0	0	0	0	0		isozyme
6476	SI	0	0.02	0.19	0	0	0	0	0	0
7173	TPO	0	0.01	0.06	0.05	0.03	0.05	0.05	0	0		isozyme
7498	XDH	0	0	0.05	0	0	0	0	0	0
8394	PIP5K1A	0	0	0.02	0.05	0	0.05	0	0	0		isozyme
8396	PIP4K2B	0	0	0.01	0	0	0	0	0.07	0		isozyme
84076	TKTL2	0.01	0.01	0.06	0	0	0	0	0	0		isozyme
8833	GMPS	0	0	0	0.05	0	0	0.02	0.02	0			non-significant
9162	DGKI	0	0	0.06	0	0	0	0	0	0		isozyme
9843	HEPH	0	0.01	0.08	0.05	0	0	0.2	0.07	0
9869	SETDB1	0.03	0.01	0.02	0.05	0.03	0.05	0.02	0.07	0.03		isozyme
1607	DGKB	0	0	0.03	0.05	0.03	0.05	0.15	0.02	0.03		isozyme
1789	DNMT3B	0	0	0.02	0.16	0	0.05	0	0.05	0.09		isozyme
1806	DPYD	0	0.01	0.03	0.05	0	0.1	0.05	0.07	0.03
2194	FASN	0	0.01	0.01	0.11	0.1	0	0.05	0.07	0
2329	FMO4	0.01	0	0.02	0.05	0.03	0.1	0	0	0.06		isozyme
2984	GUCY2C	0.01	0.01	0.03	0.05	0.06	0	0.02	0.07	0.03		isozyme
32	ACACB	0.01	0.01	0.04	0.21	0.06	0.14	0.12	0.12	0.06
3635	INPP5D	0	0	0.04	0.05	0.03	0.1	0.07	0.02	0.03		isozyme
5287	PIK3C2B	0	0	0.04	0.11	0	0.05	0.02	0.16	0.03
5288	PIK3C2G	0.01	0	0.04	0.16	0.1	0.1	0.02	0.07	0		isozyme
5291	PIK3CB	0	0.01	0.02	0.05	0.03	0	0.02	0.09	0.03		isozyme
5296	PIK3R2	0	0	0.02	0.05	0	0.05	0	0	0		isozyme
5728	PTENP1	0.03	0.03	0.08	0	0.03	0.05	0	0.16	0
58508	MLL3	0.08	0.07	0.17	0.42	0.23	0.29	0.27	0.3	0.29		isozyme
790	CAD	0.01	0.01	0.06	0.11	0.1	0	0	0.07	0.03
79837	PIP4K2C	0.01	0	0.02	0.05	0.03	0	0.05	0	0.03		isozyme
1577	CYP3A5	0	0	0	0	0	0	0.02	0	0.11
221	ALDH3B1	0	0	0	0.05	0	0.05	0	0	0		isozyme
2531	KDSR	0	0	0	0	0	0.05	0	0	0
285973	ATG9B	0	0	0	0	0	0.05	0	0.02	0		isozyme
5293	PIK3CD	0	0	0	0.05	0	0	0	0	0		isozyme
5295	PIK3R1	0	0	0	0	0	0	0.02	0.09	0		isozyme
6390	SDHB	0	0	0.01	0.05	0	0	0	0	0
64816	CYP3A43	0	0	0.01	0.05	0	0	0	0	0		isozyme
						recurrently mutated genes						GoF
												GoF and LoF
												LoF
