# Supplementary material for: A Systems Approach to Predict Oncometabolites via Context-Specific Genome-Scale Metabolic Networks
Source: PLoS Comput Biol. 2014 Sep 18;10(9):e1003837. doi: 10.1371/journal.pcbi.1003837 (PMC4168981; doi:10.1371/journal.pcbi.1003837)
Supplement: File S2 — All detailed information of predicted promiscuity reactions for GoF analysis. (XLSX) [file pcbi.1003837.s002.xlsx]

## Sheet: Summary
Reaction ID	Mutated gene (EntrezID)	Mutated gene (Name)	Tanimoto coefficient Cuttoff Value	Reaction	EC num	No. of reactions	No. of substrates	No. of products
R1	32	ACACB	0.5	ATP(4-) + Bicarbonate + Acetyl-CoA -> ADP + proton + hydrogenphosphate + Malonyl-CoA		25	4	23
R2	32	ACACB	0.5	Acetyl-CoA + ATP(4-) + Bicarbonate -> proton + ADP + malonyl-CoA(4-) + hydrogenphosphate	6.4.1.2	25	4	23
R3	790	CAD	0.5	L-aspartate(1-) + Carbamoyl phosphate <=> proton + hydrogenphosphate + N-Carbamoyl-L-aspartate	2.1.3.2	21	12	21
R4	790	CAD	0.5	H2O + 2 ATP(4-) + Bicarbonate + L-glutamine -> 2 ADP + 2 proton + hydrogenphosphate + L-glutamate(1-) + Carbamoyl phosphate		2886	170	1664
R5	1806	DPYD	0.8	Nicotinamide adenine dinucleotide phosphate + 5,6-dihydrouracil <=> proton + Nicotinamide adenine dinucleotide phosphate - reduced + Uracil	1.3.1.2	13	8	2
R6	1806	DPYD	0.8	Nicotinamide adenine dinucleotide phosphate + 5,6-dihydrothymine <=> proton + Nicotinamide adenine dinucleotide phosphate - reduced + Thymine	1.3.1.2	25	12	4
R7	2194	FASN	0.5	Acetyl-CoA + acyl carrier protein <=> Coenzyme A + Acetyl-ACP	2.3.1.38	2542	490	491
R8	2194	FASN	0.1	3 proton + 2 Nicotinamide adenine dinucleotide phosphate - reduced + Malonyl-CoA + Octanoyl-CoA (n-C8:0CoA) -> H2O + 2 Nicotinamide adenine dinucleotide phosphate + CO2 + Coenzyme A + Decanoyl-CoA (n-C10:0CoA)	2.3.1.86	822	303	311
R9	2194	FASN	0.1	3 proton + 2 Nicotinamide adenine dinucleotide phosphate - reduced + Malonyl-CoA + Decanoyl-CoA (n-C10:0CoA) -> H2O + 2 Nicotinamide adenine dinucleotide phosphate + CO2 + Coenzyme A + Dodecanoyl-CoA (n-C12:0CoA)	2.3.1.86	822	303	311
R10	2194	FASN	0.1	3 proton + 2 Nicotinamide adenine dinucleotide phosphate - reduced + Malonyl-CoA + Dodecanoyl-CoA (n-C12:0CoA) -> H2O + 2 Nicotinamide adenine dinucleotide phosphate + CO2 + Coenzyme A + Tetradecanoyl-CoA (n-C14:0CoA)	2.3.1.86	822	303	311
R11	2194	FASN	0.1	3 proton + 2 Nicotinamide adenine dinucleotide phosphate - reduced + Malonyl-CoA + Tetradecanoyl-CoA (n-C14:0CoA) -> H2O + 2 Nicotinamide adenine dinucleotide phosphate + CO2 + Coenzyme A + Palmitoyl-CoA (n-C16:0CoA)	2.3.1.86	822	303	311
R12	2194	FASN	0.1	3 proton + 2 Nicotinamide adenine dinucleotide phosphate - reduced + Malonyl-CoA + Palmitoyl-CoA (n-C16:0CoA) -> H2O + 2 Nicotinamide adenine dinucleotide phosphate + CO2 + Coenzyme A + Stearoyl-CoA (n-C18:0CoA)	2.3.1.86	822	303	311
R13	2194	FASN	0.1	9 proton + 6 Nicotinamide adenine dinucleotide phosphate - reduced + Acetyl-CoA + 3 Malonyl-CoA -> 3 H2O + 6 Nicotinamide adenine dinucleotide phosphate + 3 CO2 + 3 Coenzyme A + Octanoyl-CoA (n-C8:0CoA)	2.3.1.86	777	313	301
R14	2194	FASN	0.1	20 proton + 14 Nicotinamide adenine dinucleotide phosphate - reduced + Acetyl-CoA + 7 Malonyl-CoA -> 6 H2O + 14 Nicotinamide adenine dinucleotide phosphate + 7 CO2 + 8 Coenzyme A + palmitate	2.3.1.85	777	313	301
R15	2194	FASN	0.5	Malonyl-CoA + acyl carrier protein <=> Coenzyme A + Malonyl-[acyl-carrier protein]	2.3.1.85	1860	477	436
R16	2194	FASN	0.1	Nicotinamide adenine dinucleotide + (S)-3-Hydroxydodecanoyl-CoA -> proton + Nicotinamide adenine dinucleotide - reduced + 3-Oxododecanoyl-CoA	1.1.1.35	782	254	285
R17	2194	FASN	0.005	Nicotinamide adenine dinucleotide + 5beta-cholestane-3alpha,7alpha,26-triol <=> proton + Nicotinamide adenine dinucleotide - reduced + 3alpha,7alpha-dihydroxy-5beta-cholestan-26-al	1.1.1.1	2565	630	681
R18	2194	FASN	0.005	O2 + proton + Nicotinamide adenine dinucleotide phosphate - reduced + 5beta-cholestane-3alpha,7alpha,12alpha-triol <=> H2O + Nicotinamide adenine dinucleotide phosphate + 5beta-cholestane-3alpha,7alpha,12alpha,26-tetrol	1.14.13.15	4688	944	636
R19	2194	FASN	0.1	Nicotinamide adenine dinucleotide + 3alpha,7alpha,12alpha,24-Tetrahydroxy-5beta-cholestanoyl-CoA -> proton + Nicotinamide adenine dinucleotide - reduced + 3alpha,7alpha,12alpha-trihydroxy-24-oxo-5beta-cholestan-26-oyl-CoA(4-)	1.1.1.35	749	222	285
R20	2194	FASN	0.005	Nicotinamide adenine dinucleotide phosphate + 5beta-cholestane-3alpha,7alpha-diol <=> proton + Nicotinamide adenine dinucleotide phosphate - reduced + 7alpha-hydroxy-5beta-cholestan-3-one	1.1.1.50	3985	929	643
R21	2194	FASN	0.005	Nicotinamide adenine dinucleotide phosphate + 5beta-cholestane-3alpha,7alpha,12alpha-triol <=> proton + Nicotinamide adenine dinucleotide phosphate - reduced + 7alpha,12alpha-dihydroxy-5beta-cholestan-3-one	1.1.1.50	3726	859	656
R22	2194	FASN	0.2	H2O + Nicotinamide adenine dinucleotide phosphate + 3,4-Dihydroxymandelaldehyde <=> 2 proton + Nicotinamide adenine dinucleotide phosphate - reduced + 3,4-Dihydroxymandelate	1.2.1.5	1033	173	218
R23	2194	FASN	0.2	H2O + Nicotinamide adenine dinucleotide + (4-hydroxy-3-methoxyphenyl)acetaldehyde <=> 2 proton + Nicotinamide adenine dinucleotide - reduced + Homovanillate	1.2.1.5	1146	274	260
R24	2194	FASN	0.5	Nicotinamide adenine dinucleotide phosphate + D-3-Hydroxyhexanoyl-ACP <=> proton + Nicotinamide adenine dinucleotide phosphate - reduced + 3-Oxohexanoyl-ACP	2.3.1.85	65	17	16
R25	5287	PIK3C2B	0.25	ATP(4-) + 1-phosphatidyl-1D-myo-inositol 4-phosphate(3-) -> ADP + proton + 1-phosphatidyl-1D-myo-inositol 3,4-bisphosphate(5-)	2.7.1.68	542	217	224
R26	5287	PIK3C2B	0.25	ATP(4-) + 1-phosphatidyl-1D-myo-inositol 4-phosphate(3-) -> ADP(3-) + proton + 1-phosphatidyl-1D-myo-inositol 3,4-bisphosphate(5-)	2.7.1.68	542	217	224
R27	5287	PIK3C2B	0.25	ATP(4-) + 1-phosphatidyl-1D-myo-inositol 5-phosphate(3-) -> ADP + proton + 1-phosphatidyl-1D-myo-inositol 3,5-bisphosphate(5-)		559	216	242
R28	5287	PIK3C2B	0.25	ATP(4-) + 1-phosphatidyl-1D-myo-inositol 5-phosphate(3-) -> ADP(3-) + proton + 1-phosphatidyl-1D-myo-inositol 3,5-bisphosphate(5-)		559	216	242
R29	5287	PIK3C2B	0.25	ATP(4-) + 1-phosphatidyl-1D-myo-inositol(1-) -> ADP + proton + 1-phosphatidyl-1D-myo-inositol 3-phosphate(3-)	2.7.1.137	407	169	169
R30	5287	PIK3C2B	0.25	ATP(4-) + 1-phosphatidyl-1D-myo-inositol(1-) -> ADP(3-) + proton + 1-phosphatidyl-1D-myo-inositol 3-phosphate(3-)	2.7.1.137	407	169	169
R31	5287	PIK3C2B	0.25	ATP(4-) + 1-phosphatidyl-1D-myo-inositol 5-phosphate(3-) <=> ADP + proton + 1-phosphatidyl-1D-myo-inositol 3,5-bisphosphate(5-)	2.7.1.137	1071	227	242
R32	5728	PTENP1	0.3	H2O + 1-phosphatidyl-1D-myo-inositol 3,4,5-trisphosphate(7-) -> hydrogenphosphate + phosphatidylinositol 4,5-bisphosphate	3.1.3.67	5	5	1
R33	5728	PTENP1	0.3	water + 1-phosphatidyl-1D-myo-inositol 3,4,5-trisphosphate(7-) -> phosphatidylinositol 4,5-bisphosphate + hydrogenphosphate	3.1.3.67	5	5	1

## Sheet: R1
Predicted substrates and products of 36 synthetic promiscuous reactions -- (32)
Native reaction : ATP(4-) + Bicarbonate + Acetyl-CoA -> ADP + proton + hydrogenphosphate + Malonyl-CoA
Substrate					Product
ID	Name	MW	Formula		ID	Name	MW	Formula
'HMDB00142'	'Formic acid'	46.0254	'CH2O2'		'RC4s2.p2_HMDB00142_1'	'''[5-(6-aminopurin-9-yl)-2-{[({3-[(2-{[2-(carboxysulfanyl)ethyl]carbamoyl}ethyl)carbamoyl]-3-hydroxy-2,2-dimethylpropoxy(hydroxy)p...'' <Preview truncated at 128 characters>'	811.544	'C22H36N7O18P3S'
'HMDB00142'	'Formic acid'	46.0254	'CH2O2'		'RC4s2.p2_HMDB00142_1'	'''[5-(6-aminopurin-9-yl)-2-{[({3-[(2-{[2-(carboxysulfanyl)ethyl]carbamoyl}ethyl)carbamoyl]-3-hydroxy-2,2-dimethylpropoxy(hydroxy)p...'' <Preview truncated at 128 characters>'	811.544	'C22H36N7O18P3S'
'HMDB00142'	'Formic acid'	46.0254	'CH2O2'		'HMDB00243'	'Pyruvic acid'	88.0621	'C3H4O3'
'HMDB00142'	'Formic acid'	46.0254	'CH2O2'		'RC29s1.p1_HMDB00142_2'	'acetyl formate'	88.0621	'C3H4O3'
'HMDB00142'	'Formic acid'	46.0254	'CH2O2'		'HMDB00005'	'2-Ketobutyric acid'	102.089	'C4H6O3'
'HMDB00142'	'Formic acid'	46.0254	'CH2O2'		'RC29s2.p2_HMDB00142_2'	'propanoyl formate'	102.089	'C4H6O3'
'HMDB00142'	'Formic acid'	46.0254	'CH2O2'		'HMDB01865'	'2-Oxovaleric acid'	116.115	'C5H8O3'
'HMDB00142'	'Formic acid'	46.0254	'CH2O2'		'RC29s3.p3_HMDB00142_2'	'butanoyl formate'	116.115	'C5H8O3'
'HMDB00142'	'Formic acid'	46.0254	'CH2O2'		'HMDB00208'	'Oxoglutaric acid'	146.098	'C5H6O5'
'HMDB00142'	'Formic acid'	46.0254	'CH2O2'		'RC29s4.p4_HMDB00142_2'	'4-(formyloxy)-4-oxobutanoic acid'	146.098	'C5H6O5'
'HMDB00142'	'Formic acid'	46.0254	'CH2O2'		'HMDB00223'	'Oxalacetic acid'	132.072	'C4H4O5'
'HMDB00142'	'Formic acid'	46.0254	'CH2O2'		'RC29s5.p5_HMDB00142_2'	'3-(formyloxy)-3-oxopropanoic acid'	132.072	'C4H4O5'
'HMDB00142'	'Formic acid'	46.0254	'CH2O2'		'RC50p3.s3_HMDB00142_1'	'''[5-(6-aminopurin-9-yl)-2-{[({3-[(2-{[2-(carboxysulfanyl)ethyl]carbamoyl}ethyl)carbamoyl]-3-hydroxy-2,2-dimethylpropoxy(hydroxy)p...'' <Preview truncated at 128 characters>'	811.544	'C22H36N7O18P3S'
'HMDB29580'	'Dimethyl carbonate'	90.0779	'C3H6O3'		'RC29s1.p1_HMDB29580_1'	'1-[(methoxycarbonyl)oxy]propan-2-one'	132.115	'C5H8O4'
'HMDB29580'	'Dimethyl carbonate'	90.0779	'C3H6O3'		'RC29s2.p2_HMDB29580_1'	'1-[(methoxycarbonyl)oxy]butan-2-one'	146.141	'C6H10O4'
'HMDB29580'	'Dimethyl carbonate'	90.0779	'C3H6O3'		'RC29s3.p3_HMDB29580_1'	'1-[(methoxycarbonyl)oxy]pentan-2-one'	160.168	'C7H12O4'
'HMDB29580'	'Dimethyl carbonate'	90.0779	'C3H6O3'		'RC29s4.p4_HMDB29580_1'	'5-[(methoxycarbonyl)oxy]-4-oxopentanoic acid'	190.151	'C7H10O6'
'HMDB29580'	'Dimethyl carbonate'	90.0779	'C3H6O3'		'RC29s5.p5_HMDB29580_1'	'4-[(methoxycarbonyl)oxy]-3-oxobutanoic acid'	176.124	'C6H8O6'
'HMDB35592'	'Ammonium carbonate'	96.0858	'CH8N2O3'		'RC42s1.p1_HMDB35592_1'	'ammonium aminiophosphonic acid CO3'	176.066	'CH9N2O6P'
'HMDB36969'	'Ammonium bicarbonate'	79.0553	'CH5NO3'		'RC29s1.p1_HMDB36969_1'	'ammonium 1-(carboxylatooxy)ethanone'	121.092	'C3H7NO4'
'HMDB36969'	'Ammonium bicarbonate'	79.0553	'CH5NO3'		'RC29s2.p2_HMDB36969_1'	'ammonium 1-(carboxylatooxy)propan-1-one'	135.119	'C4H9NO4'
'HMDB36969'	'Ammonium bicarbonate'	79.0553	'CH5NO3'		'RC29s3.p3_HMDB36969_1'	'ammonium 1-(carboxylatooxy)butan-1-one'	149.145	'C5H11NO4'
'HMDB36969'	'Ammonium bicarbonate'	79.0553	'CH5NO3'		'RC29s4.p4_HMDB36969_1'	'ammonium 4-(carboxylatooxy)-4-oxobutanoic acid'	179.128	'C5H9NO6'
'HMDB36969'	'Ammonium bicarbonate'	79.0553	'CH5NO3'		'RC29s5.p5_HMDB36969_1'	'ammonium 3-(carboxylatooxy)-3-oxopropanoic acid'	165.101	'C4H7NO6'
'HMDB36969'	'Ammonium bicarbonate'	79.0553	'CH5NO3'		'RC42s1.p1_HMDB36969_1'	'aminiophosphonic acid bicarbonate'	159.035	'CH6NO6P'

## Sheet: R2
Predicted substrates and products of 36 synthetic promiscuous reactions -- (32)
Native reaction : Acetyl-CoA + ATP(4-) + Bicarbonate -> proton + ADP + malonyl-CoA(4-) + hydrogenphosphate
Substrate					Product
ID	Name	MW	Formula		ID	Name	MW	Formula
'HMDB00142'	'Formic acid'	46.0254	'CH2O2'		'RC4s2.p2_HMDB00142_1'	'''[5-(6-aminopurin-9-yl)-2-{[({3-[(2-{[2-(carboxysulfanyl)ethyl]carbamoyl}ethyl)carbamoyl]-3-hydroxy-2,2-dimethylpropoxy(hydroxy)p...'' <Preview truncated at 128 characters>'	811.544	'C22H36N7O18P3S'
'HMDB00142'	'Formic acid'	46.0254	'CH2O2'		'RC4s2.p2_HMDB00142_1'	'''[5-(6-aminopurin-9-yl)-2-{[({3-[(2-{[2-(carboxysulfanyl)ethyl]carbamoyl}ethyl)carbamoyl]-3-hydroxy-2,2-dimethylpropoxy(hydroxy)p...'' <Preview truncated at 128 characters>'	811.544	'C22H36N7O18P3S'
'HMDB00142'	'Formic acid'	46.0254	'CH2O2'		'HMDB00243'	'Pyruvic acid'	88.0621	'C3H4O3'
'HMDB00142'	'Formic acid'	46.0254	'CH2O2'		'RC29s1.p1_HMDB00142_2'	'acetyl formate'	88.0621	'C3H4O3'
'HMDB00142'	'Formic acid'	46.0254	'CH2O2'		'HMDB00005'	'2-Ketobutyric acid'	102.089	'C4H6O3'
'HMDB00142'	'Formic acid'	46.0254	'CH2O2'		'RC29s2.p2_HMDB00142_2'	'propanoyl formate'	102.089	'C4H6O3'
'HMDB00142'	'Formic acid'	46.0254	'CH2O2'		'HMDB01865'	'2-Oxovaleric acid'	116.115	'C5H8O3'
'HMDB00142'	'Formic acid'	46.0254	'CH2O2'		'RC29s3.p3_HMDB00142_2'	'butanoyl formate'	116.115	'C5H8O3'
'HMDB00142'	'Formic acid'	46.0254	'CH2O2'		'HMDB00208'	'Oxoglutaric acid'	146.098	'C5H6O5'
'HMDB00142'	'Formic acid'	46.0254	'CH2O2'		'RC29s4.p4_HMDB00142_2'	'4-(formyloxy)-4-oxobutanoic acid'	146.098	'C5H6O5'
'HMDB00142'	'Formic acid'	46.0254	'CH2O2'		'HMDB00223'	'Oxalacetic acid'	132.072	'C4H4O5'
'HMDB00142'	'Formic acid'	46.0254	'CH2O2'		'RC29s5.p5_HMDB00142_2'	'3-(formyloxy)-3-oxopropanoic acid'	132.072	'C4H4O5'
'HMDB00142'	'Formic acid'	46.0254	'CH2O2'		'RC50p3.s3_HMDB00142_1'	'''[5-(6-aminopurin-9-yl)-2-{[({3-[(2-{[2-(carboxysulfanyl)ethyl]carbamoyl}ethyl)carbamoyl]-3-hydroxy-2,2-dimethylpropoxy(hydroxy)p...'' <Preview truncated at 128 characters>'	811.544	'C22H36N7O18P3S'
'HMDB29580'	'Dimethyl carbonate'	90.0779	'C3H6O3'		'RC29s1.p1_HMDB29580_1'	'1-[(methoxycarbonyl)oxy]propan-2-one'	132.115	'C5H8O4'
'HMDB29580'	'Dimethyl carbonate'	90.0779	'C3H6O3'		'RC29s2.p2_HMDB29580_1'	'1-[(methoxycarbonyl)oxy]butan-2-one'	146.141	'C6H10O4'
'HMDB29580'	'Dimethyl carbonate'	90.0779	'C3H6O3'		'RC29s3.p3_HMDB29580_1'	'1-[(methoxycarbonyl)oxy]pentan-2-one'	160.168	'C7H12O4'
'HMDB29580'	'Dimethyl carbonate'	90.0779	'C3H6O3'		'RC29s4.p4_HMDB29580_1'	'5-[(methoxycarbonyl)oxy]-4-oxopentanoic acid'	190.151	'C7H10O6'
'HMDB29580'	'Dimethyl carbonate'	90.0779	'C3H6O3'		'RC29s5.p5_HMDB29580_1'	'4-[(methoxycarbonyl)oxy]-3-oxobutanoic acid'	176.124	'C6H8O6'
'HMDB35592'	'Ammonium carbonate'	96.0858	'CH8N2O3'		'RC42s1.p1_HMDB35592_1'	'ammonium aminiophosphonic acid CO3'	176.066	'CH9N2O6P'
'HMDB36969'	'Ammonium bicarbonate'	79.0553	'CH5NO3'		'RC29s1.p1_HMDB36969_1'	'ammonium 1-(carboxylatooxy)ethanone'	121.092	'C3H7NO4'
'HMDB36969'	'Ammonium bicarbonate'	79.0553	'CH5NO3'		'RC29s2.p2_HMDB36969_1'	'ammonium 1-(carboxylatooxy)propan-1-one'	135.119	'C4H9NO4'
'HMDB36969'	'Ammonium bicarbonate'	79.0553	'CH5NO3'		'RC29s3.p3_HMDB36969_1'	'ammonium 1-(carboxylatooxy)butan-1-one'	149.145	'C5H11NO4'
'HMDB36969'	'Ammonium bicarbonate'	79.0553	'CH5NO3'		'RC29s4.p4_HMDB36969_1'	'ammonium 4-(carboxylatooxy)-4-oxobutanoic acid'	179.128	'C5H9NO6'
'HMDB36969'	'Ammonium bicarbonate'	79.0553	'CH5NO3'		'RC29s5.p5_HMDB36969_1'	'ammonium 3-(carboxylatooxy)-3-oxopropanoic acid'	165.101	'C4H7NO6'
'HMDB36969'	'Ammonium bicarbonate'	79.0553	'CH5NO3'		'RC42s1.p1_HMDB36969_1'	'aminiophosphonic acid bicarbonate'	159.035	'CH6NO6P'

## Sheet: R3
Predicted substrates and products of 36 synthetic promiscuous reactions -- (790)
Native reaction : L-aspartate(1-) + Carbamoyl phosphate <=> proton + hydrogenphosphate + N-Carbamoyl-L-aspartate
Substrate					Product
ID	Name	MW	Formula		ID	Name	MW	Formula
'HMDB00254'	'Succinic acid'	118.088	'C4H6O4'		'RC27s3.p3_HMDB00254_1'	'4-(carbamoyloxy)-4-oxobutanoic acid'	161.113	'C5H7NO5'
'HMDB00452'	'L-Alpha-aminobutyric acid'	103.12	'C4H9NO2'		'RC27s2.p2_HMDB00452_1'	'(2S)-2-(carbamoylamino)butanoic acid'	146.144	'C5H10N2O3'
'HMDB00452'	'L-Alpha-aminobutyric acid'	103.12	'C4H9NO2'		'RC27s3.p3_HMDB00452_1'	'(2S)-2-aminobutanoyl carbamate'	146.144	'C5H10N2O3'
'HMDB00650'	'D-Alpha-aminobutyric acid'	103.12	'C4H9NO2'		'RC27s2.p2_HMDB00650_1'	'(2R)-2-(carbamoylamino)butanoic acid'	146.144	'C5H10N2O3'
'HMDB00650'	'D-Alpha-aminobutyric acid'	103.12	'C4H9NO2'		'RC27s3.p3_HMDB00650_1'	'(2R)-2-aminobutanoyl carbamate'	146.144	'C5H10N2O3'
'RC27s2.p2_HMDB00719_1'	'(2S)-2-(carbamoylamino)-4-hydroxybutanoic acid'	162.144	'C5H10N2O4'		'HMDB00719'	'L-Homoserine'	119.119	'C4H9NO3'
'HMDB00719'	'L-Homoserine'	119.119	'C4H9NO3'		'RC27s2.p2_HMDB00719_1'	'(2S)-2-(carbamoylamino)-4-hydroxybutanoic acid'	162.144	'C5H10N2O4'
'HMDB00719'	'L-Homoserine'	119.119	'C4H9NO3'		'RC27s3.p3_HMDB00719_1'	'(2S)-2-amino-4-(carbamoyloxy)butanoic acid'	162.144	'C5H10N2O4'
'HMDB00719'	'L-Homoserine'	119.119	'C4H9NO3'		'RC27s3.p3_HMDB00719_2'	'(2S)-2-amino-4-hydroxybutanoyl carbamate'	162.144	'C5H10N2O4'
'RC27s2.p2_HMDB00828_1'	'(2S)-2-{[(carbamoylamino)carbonyl]amino}butanedioic acid'	219.152	'C6H9N3O6'		'HMDB00828'	'Ureidosuccinic acid'	176.127	'C5H8N2O5'
'HMDB02393'	'N-Methyl-D-aspartic acid'	147.129	'C5H9NO4'		'RC27s3.p3_HMDB02393_1'	'(3R)-4-(carbamoyloxy)-3-(methylamino)-4-oxobutanoic acid'	190.154	'C6H10N2O5'
'HMDB02393'	'N-Methyl-D-aspartic acid'	147.129	'C5H9NO4'		'RC27s3.p3_HMDB02393_2'	'(2R)-4-(carbamoyloxy)-2-(methylamino)-4-oxobutanoic acid'	190.154	'C6H10N2O5'
'RC27s2.p2_HMDB12249_1'	'(2S)-2-(carbamoylamino)-4-oxobutanoic acid'	160.128	'C5H8N2O4'		'HMDB12249'	'L-Aspartate-semialdehyde'	117.103	'C4H7NO3'
'HMDB12249'	'L-Aspartate-semialdehyde'	117.103	'C4H7NO3'		'RC27s2.p2_HMDB12249_1'	'(2S)-2-(carbamoylamino)-4-oxobutanoic acid'	160.128	'C5H8N2O4'
'HMDB12249'	'L-Aspartate-semialdehyde'	117.103	'C4H7NO3'		'RC27s3.p3_HMDB12249_1'	'(2S)-2-amino-4-oxobutanoyl carbamate'	160.128	'C5H8N2O4'
'RC27s2.p2_HMDB12251_1'	'(2S)-4-(aminooxy)-2-(carbamoylamino)butanoic acid'	177.159	'C5H11N3O4'		'HMDB12251'	'L-Canaline'	134.134	'C4H10N2O3'
'HMDB12251'	'L-Canaline'	134.134	'C4H10N2O3'		'RC27s2.p2_HMDB12251_1'	'(2S)-4-(aminooxy)-2-(carbamoylamino)butanoic acid'	177.159	'C5H11N3O4'
'HMDB12251'	'L-Canaline'	134.134	'C4H10N2O3'		'RC27s2.p2_HMDB12251_2'	'(2S)-2-amino-4-[(carbamoylamino)oxy]butanoic acid'	177.159	'C5H11N3O4'
'HMDB12251'	'L-Canaline'	134.134	'C4H10N2O3'		'RC27s3.p3_HMDB12251_1'	'(2S)-2-amino-4-(aminooxy)butanoyl carbamate'	177.159	'C5H11N3O4'
'HMDB31654'	'3-Aminobutanoic acid'	103.12	'C4H9NO2'		'RC27s2.p2_HMDB31654_1'	'3-(carbamoylamino)butanoic acid'	146.144	'C5H10N2O3'
'HMDB31654'	'3-Aminobutanoic acid'	103.12	'C4H9NO2'		'RC27s3.p3_HMDB31654_1'	'3-aminobutanoyl carbamate'	146.144	'C5H10N2O3'

## Sheet: R4
Predicted substrates and products of 36 synthetic promiscuous reactions -- (790)
Native reaction : H2O + 2 ATP(4-) + Bicarbonate + L-glutamine -> 2 ADP + 2 proton + hydrogenphosphate + L-glutamate(1-) + Carbamoyl phosphate
Substrate					Product
ID	Name	MW	Formula		ID	Name	MW	Formula
'RC1p2.s2_HMDB00148_1'	'(4S)-4-amino-5,5-dihydrogenio-5-hydroxypentanoic acid'	133.146	'C5H11NO3'		'HMDB00148'	'L-Glutamic acid'	147.129	'C5H9NO4'
'HMDB00148'	'L-Glutamic acid'	147.129	'C5H9NO4'		'RC1p2.s2_HMDB00148_1'	'(4S)-4-amino-5,5-dihydrogenio-5-hydroxypentanoic acid'	133.146	'C5H11NO3'
'RC1p2.s2_HMDB00148_1'	'(4S)-4-amino-5,5-dihydrogenio-5-hydroxypentanoic acid'	133.146	'C5H11NO3'		'HMDB00148'	'L-Glutamic acid'	147.129	'C5H9NO4'
'RC1p2.s2_HMDB00148_2'	'(2S)-2-amino-5,5-dihydrogenio-5-hydroxypentanoic acid'	133.146	'C5H11NO3'		'HMDB00148'	'L-Glutamic acid'	147.129	'C5H9NO4'
'HMDB00148'	'L-Glutamic acid'	147.129	'C5H9NO4'		'RC1p2.s2_HMDB00148_2'	'(2S)-2-amino-5,5-dihydrogenio-5-hydroxypentanoic acid'	133.146	'C5H11NO3'
'RC1p2.s2_HMDB00148_2'	'(2S)-2-amino-5,5-dihydrogenio-5-hydroxypentanoic acid'	133.146	'C5H11NO3'		'HMDB00148'	'L-Glutamic acid'	147.129	'C5H9NO4'
'HMDB00148'	'L-Glutamic acid'	147.129	'C5H9NO4'		'RC8s1.p1_HMDB00148_1'	'2-iminopentanedioic acid'	145.113	'C5H7NO4'
'HMDB00148'	'L-Glutamic acid'	147.129	'C5H9NO4'		'RC8s1.p1_HMDB00148_1'	'2-iminopentanedioic acid'	145.113	'C5H7NO4'
'HMDB00148'	'L-Glutamic acid'	147.129	'C5H9NO4'		'RC9s1.p1_HMDB00148_1'	'2-amino-2-hydroxypentanedioic acid'	163.129	'C5H9NO5'
'HMDB00148'	'L-Glutamic acid'	147.129	'C5H9NO4'		'RC9s1.p1_HMDB00148_1'	'2-amino-2-hydroxypentanedioic acid'	163.129	'C5H9NO5'
'HMDB00148'	'L-Glutamic acid'	147.129	'C5H9NO4'		'RC9s1.p1_HMDB00148_1'	'2-amino-2-hydroxypentanedioic acid'	163.129	'C5H9NO5'
'RC9s1.p1_HMDB00148_2'	'3-hydroxy-L-glutamic acid'	163.129	'C5H9NO5'		'HMDB00148'	'L-Glutamic acid'	147.129	'C5H9NO4'
'HMDB00148'	'L-Glutamic acid'	147.129	'C5H9NO4'		'RC9s1.p1_HMDB00148_2'	'3-hydroxy-L-glutamic acid'	163.129	'C5H9NO5'
'RC9s1.p1_HMDB00148_2'	'3-hydroxy-L-glutamic acid'	163.129	'C5H9NO5'		'HMDB00148'	'L-Glutamic acid'	147.129	'C5H9NO4'
'RC9s1.p1_HMDB00148_2'	'3-hydroxy-L-glutamic acid'	163.129	'C5H9NO5'		'HMDB00148'	'L-Glutamic acid'	147.129	'C5H9NO4'
'HMDB00148'	'L-Glutamic acid'	147.129	'C5H9NO4'		'RC9s1.p1_HMDB00148_2'	'3-hydroxy-L-glutamic acid'	163.129	'C5H9NO5'
'HMDB00148'	'L-Glutamic acid'	147.129	'C5H9NO4'		'RC9s1.p1_HMDB00148_2'	'3-hydroxy-L-glutamic acid'	163.129	'C5H9NO5'
'HMDB00148'	'L-Glutamic acid'	147.129	'C5H9NO4'		'RC9s1.p1_HMDB00148_3'	'4-hydroxy-L-glutamic acid'	163.129	'C5H9NO5'
'HMDB00148'	'L-Glutamic acid'	147.129	'C5H9NO4'		'RC9s1.p1_HMDB00148_3'	'4-hydroxy-L-glutamic acid'	163.129	'C5H9NO5'
'HMDB00148'	'L-Glutamic acid'	147.129	'C5H9NO4'		'RC9s1.p1_HMDB00148_3'	'4-hydroxy-L-glutamic acid'	163.129	'C5H9NO5'
'HMDB02104'	'L-Glutamic-gamma-semialdehyde'	131.13	'C5H9NO3'		'HMDB00148'	'L-Glutamic acid'	147.129	'C5H9NO4'
'HMDB00148'	'L-Glutamic acid'	147.129	'C5H9NO4'		'HMDB02104'	'L-Glutamic-gamma-semialdehyde'	131.13	'C5H9NO3'
'HMDB00148'	'L-Glutamic acid'	147.129	'C5H9NO4'		'HMDB02104'	'L-Glutamic-gamma-semialdehyde'	131.13	'C5H9NO3'
'HMDB02104'	'L-Glutamic-gamma-semialdehyde'	131.13	'C5H9NO3'		'HMDB00148'	'L-Glutamic acid'	147.129	'C5H9NO4'
'HMDB00148'	'L-Glutamic acid'	147.129	'C5H9NO4'		'HMDB02104'	'L-Glutamic-gamma-semialdehyde'	131.13	'C5H9NO3'
'HMDB02104'	'L-Glutamic-gamma-semialdehyde'	131.13	'C5H9NO3'		'HMDB00148'	'L-Glutamic acid'	147.129	'C5H9NO4'
'RC9p1.s1_HMDB00148_2'	'glutamate-1-semialdehyde'	131.13	'C5H9NO3'		'HMDB00148'	'L-Glutamic acid'	147.129	'C5H9NO4'
'HMDB00148'	'L-Glutamic acid'	147.129	'C5H9NO4'		'RC9p1.s1_HMDB00148_2'	'glutamate-1-semialdehyde'	131.13	'C5H9NO3'
'HMDB00148'	'L-Glutamic acid'	147.129	'C5H9NO4'		'RC9p1.s1_HMDB00148_2'	'glutamate-1-semialdehyde'	131.13	'C5H9NO3'
'RC9p1.s1_HMDB00148_2'	'glutamate-1-semialdehyde'	131.13	'C5H9NO3'		'HMDB00148'	'L-Glutamic acid'	147.129	'C5H9NO4'
'HMDB00148'	'L-Glutamic acid'	147.129	'C5H9NO4'		'RC9p1.s1_HMDB00148_2'	'glutamate-1-semialdehyde'	131.13	'C5H9NO3'
'RC9p1.s1_HMDB00148_2'	'glutamate-1-semialdehyde'	131.13	'C5H9NO3'		'HMDB00148'	'L-Glutamic acid'	147.129	'C5H9NO4'
'HMDB00148'	'L-Glutamic acid'	147.129	'C5H9NO4'		'RC14s1.p1_HMDB00148_1'	'2-amino-2-chloropentanedioic acid'	181.574	'C5H8ClNO4'
'HMDB00148'	'L-Glutamic acid'	147.129	'C5H9NO4'		'RC14s1.p1_HMDB00148_1'	'2-amino-2-chloropentanedioic acid'	181.574	'C5H8ClNO4'
'RC14s1.p1_HMDB00148_2'	'(2R)-2-amino-3-chloropentanedioic acid'	181.574	'C5H8ClNO4'		'HMDB00148'	'L-Glutamic acid'	147.129	'C5H9NO4'
'HMDB00148'	'L-Glutamic acid'	147.129	'C5H9NO4'		'RC14s1.p1_HMDB00148_2'	'(2R)-2-amino-3-chloropentanedioic acid'	181.574	'C5H8ClNO4'
'HMDB00148'	'L-Glutamic acid'	147.129	'C5H9NO4'		'RC14s1.p1_HMDB00148_2'	'(2R)-2-amino-3-chloropentanedioic acid'	181.574	'C5H8ClNO4'
'HMDB00148'	'L-Glutamic acid'	147.129	'C5H9NO4'		'RC14s1.p1_HMDB00148_3'	'(2S)-2-amino-4-chloropentanedioic acid'	181.574	'C5H8ClNO4'
'HMDB00148'	'L-Glutamic acid'	147.129	'C5H9NO4'		'RC14s1.p1_HMDB00148_3'	'(2S)-2-amino-4-chloropentanedioic acid'	181.574	'C5H8ClNO4'
'RC16s1.p1_HMDB00148_1'	'(2S)-2-nitrosopentanedioic acid'	163.129	'C5H9NO5'		'HMDB00148'	'L-Glutamic acid'	147.129	'C5H9NO4'
'HMDB00148'	'L-Glutamic acid'	147.129	'C5H9NO4'		'RC16s1.p1_HMDB00148_1'	'(2S)-2-nitrosopentanedioic acid'	163.129	'C5H9NO5'
'HMDB00148'	'L-Glutamic acid'	147.129	'C5H9NO4'		'RC16s1.p1_HMDB00148_1'	'(2S)-2-nitrosopentanedioic acid'	163.129	'C5H9NO5'
'RC16s1.p1_HMDB00148_1'	'(2S)-2-nitrosopentanedioic acid'	163.129	'C5H9NO5'		'HMDB00148'	'L-Glutamic acid'	147.129	'C5H9NO4'
'HMDB00148'	'L-Glutamic acid'	147.129	'C5H9NO4'		'RC16s1.p1_HMDB00148_1'	'(2S)-2-nitrosopentanedioic acid'	163.129	'C5H9NO5'
'RC27s1.p1_HMDB00148_1'	'1-aminopropane-1,1,3-trihydrogeniocarboxylic acid'	191.139	'C6H9NO6'		'HMDB00148'	'L-Glutamic acid'	147.129	'C5H9NO4'
'RC27s1.p1_HMDB00148_1'	'1-aminopropane-1,1,3-trihydrogeniocarboxylic acid'	191.139	'C6H9NO6'		'HMDB00148'	'L-Glutamic acid'	147.129	'C5H9NO4'
'HMDB00148'	'L-Glutamic acid'	147.129	'C5H9NO4'		'HMDB00112'	'Gamma-Aminobutyric acid'	103.12	'C4H9NO2'
'HMDB00148'	'L-Glutamic acid'	147.129	'C5H9NO4'		'HMDB00112'	'Gamma-Aminobutyric acid'	103.12	'C4H9NO2'
'HMDB00148'	'L-Glutamic acid'	147.129	'C5H9NO4'		'HMDB00452'	'L-Alpha-aminobutyric acid'	103.12	'C4H9NO2'
'HMDB00148'	'L-Glutamic acid'	147.129	'C5H9NO4'		'HMDB00452'	'L-Alpha-aminobutyric acid'	103.12	'C4H9NO2'
'HMDB00148'	'L-Glutamic acid'	147.129	'C5H9NO4'		'RC29s1.p1_HMDB00148_1'	'N-acetyl-DL-glutamic acid'	189.166	'C7H11NO5'
'HMDB00148'	'L-Glutamic acid'	147.129	'C5H9NO4'		'RC29s1.p1_HMDB00148_2'	'2-acetyl-2-aminopentanedioic acid'	189.166	'C7H11NO5'
'HMDB00148'	'L-Glutamic acid'	147.129	'C5H9NO4'		'RC29s1.p1_HMDB00148_3'	'(2S)-3-acetyl-2-aminopentanedioic acid'	189.166	'C7H11NO5'
'HMDB00148'	'L-Glutamic acid'	147.129	'C5H9NO4'		'RC29s1.p1_HMDB00148_4'	'(4S)-2-acetyl-4-aminopentanedioic acid'	189.166	'C7H11NO5'
'HMDB00148'	'L-Glutamic acid'	147.129	'C5H9NO4'		'RC29s1.p1_HMDB00148_5'	'(2S)-5-(acetyloxy)-2-amino-5-oxopentanoic acid'	189.166	'C7H11NO5'
'HMDB00148'	'L-Glutamic acid'	147.129	'C5H9NO4'		'RC29s1.p1_HMDB00148_6'	'(4S)-5-(acetyloxy)-4-amino-5-oxopentanoic acid'	189.166	'C7H11NO5'
'HMDB00148'	'L-Glutamic acid'	147.129	'C5H9NO4'		'RC29s2.p2_HMDB00148_1'	'(2S)-2-propanamidopentanedioic acid'	203.192	'C8H13NO5'
'HMDB00148'	'L-Glutamic acid'	147.129	'C5H9NO4'		'RC29s2.p2_HMDB00148_2'	'2-amino-2-propanoylpentanedioic acid'	203.192	'C8H13NO5'
'HMDB00148'	'L-Glutamic acid'	147.129	'C5H9NO4'		'RC29s2.p2_HMDB00148_3'	'(2S)-2-amino-3-propanoylpentanedioic acid'	203.192	'C8H13NO5'
'HMDB00148'	'L-Glutamic acid'	147.129	'C5H9NO4'		'RC29s2.p2_HMDB00148_4'	'(2S)-2-amino-4-propanoylpentanedioic acid'	203.192	'C8H13NO5'
'HMDB00148'	'L-Glutamic acid'	147.129	'C5H9NO4'		'RC29s2.p2_HMDB00148_5'	'(2S)-2-amino-5-oxo-5-(propanoyloxy)pentanoic acid'	203.192	'C8H13NO5'
'HMDB00148'	'L-Glutamic acid'	147.129	'C5H9NO4'		'RC29s2.p2_HMDB00148_6'	'(4S)-4-amino-5-oxo-5-(propanoyloxy)pentanoic acid'	203.192	'C8H13NO5'
'HMDB00148'	'L-Glutamic acid'	147.129	'C5H9NO4'		'RC29s3.p3_HMDB00148_1'	'(2S)-2-butanamidopentanedioic acid'	217.219	'C9H15NO5'
'HMDB00148'	'L-Glutamic acid'	147.129	'C5H9NO4'		'RC29s3.p3_HMDB00148_2'	'2-amino-2-butanoylpentanedioic acid'	217.219	'C9H15NO5'
'HMDB00148'	'L-Glutamic acid'	147.129	'C5H9NO4'		'RC29s3.p3_HMDB00148_3'	'(2S)-2-amino-3-butanoylpentanedioic acid'	217.219	'C9H15NO5'
'HMDB00148'	'L-Glutamic acid'	147.129	'C5H9NO4'		'RC29s3.p3_HMDB00148_4'	'(2S)-2-amino-4-butanoylpentanedioic acid'	217.219	'C9H15NO5'
'HMDB00148'	'L-Glutamic acid'	147.129	'C5H9NO4'		'RC29s3.p3_HMDB00148_5'	'(2S)-2-amino-5-(butanoyloxy)-5-oxopentanoic acid'	217.219	'C9H15NO5'
'HMDB00148'	'L-Glutamic acid'	147.129	'C5H9NO4'		'RC29s3.p3_HMDB00148_6'	'(4S)-4-amino-5-(butanoyloxy)-5-oxopentanoic acid'	217.219	'C9H15NO5'
'HMDB00148'	'L-Glutamic acid'	147.129	'C5H9NO4'		'RC34s1.p1_HMDB00148_1'	'(2S)-2-amino-5-oxo-5-{[3,4,5-trihydroxy-6-(hydroxymethyl)oxan-2-yl]oxy}pentanoic acid'	309.27	'C11H19NO9'
'HMDB00148'	'L-Glutamic acid'	147.129	'C5H9NO4'		'RC34s1.p1_HMDB00148_2'	'(4S)-4-amino-5-oxo-5-{[3,4,5-trihydroxy-6-(hydroxymethyl)oxan-2-yl]oxy}pentanoic acid'	309.27	'C11H19NO9'
'HMDB00148'	'L-Glutamic acid'	147.129	'C5H9NO4'		'RC41s1.p1_HMDB00148_1'	'phosphate dihydrogen'	227.109	'C5H10NO7P'
'HMDB00148'	'L-Glutamic acid'	147.129	'C5H9NO4'		'HMDB01228'	'L-Glutamic acid 5-phosphate'	227.109	'C5H10NO7P'
'HMDB00148'	'L-Glutamic acid'	147.129	'C5H9NO4'		'RC42s1.p1_HMDB00148_1'	'(2S)-2-(phosphonoamino)pentanedioic acid'	227.109	'C5H10NO7P'
'HMDB00172'	'L-Isoleucine'	131.173	'C6H13NO2'		'RC8s1.p1_HMDB00172_1'	'(3S)-2-imino-3-methylpentanoic acid'	129.157	'C6H11NO2'
'HMDB00172'	'L-Isoleucine'	131.173	'C6H13NO2'		'RC8s1.p1_HMDB00172_1'	'(3S)-2-imino-3-methylpentanoic acid'	129.157	'C6H11NO2'
'HMDB00172'	'L-Isoleucine'	131.173	'C6H13NO2'		'RC9s1.p1_HMDB00172_1'	'(3S)-2-amino-2-hydroxy-3-methylpentanoic acid'	147.172	'C6H13NO3'
'HMDB00172'	'L-Isoleucine'	131.173	'C6H13NO2'		'RC9s1.p1_HMDB00172_1'	'(3S)-2-amino-2-hydroxy-3-methylpentanoic acid'	147.172	'C6H13NO3'
'HMDB00172'	'L-Isoleucine'	131.173	'C6H13NO2'		'RC9s1.p1_HMDB00172_1'	'(3S)-2-amino-2-hydroxy-3-methylpentanoic acid'	147.172	'C6H13NO3'
'HMDB00172'	'L-Isoleucine'	131.173	'C6H13NO2'		'RC9s1.p1_HMDB00172_2'	'(2S)-2-amino-3-hydroxy-3-methylpentanoic acid'	147.172	'C6H13NO3'
'HMDB00172'	'L-Isoleucine'	131.173	'C6H13NO2'		'RC9s1.p1_HMDB00172_2'	'(2S)-2-amino-3-hydroxy-3-methylpentanoic acid'	147.172	'C6H13NO3'
'HMDB00172'	'L-Isoleucine'	131.173	'C6H13NO2'		'RC9s1.p1_HMDB00172_2'	'(2S)-2-amino-3-hydroxy-3-methylpentanoic acid'	147.172	'C6H13NO3'
'HMDB00172'	'L-Isoleucine'	131.173	'C6H13NO2'		'RC9s1.p1_HMDB00172_3'	'(2S,3R)-2-amino-4-hydroxy-3-methylpentanoic acid'	147.172	'C6H13NO3'
'HMDB00172'	'L-Isoleucine'	131.173	'C6H13NO2'		'RC9s1.p1_HMDB00172_3'	'(2S,3R)-2-amino-4-hydroxy-3-methylpentanoic acid'	147.172	'C6H13NO3'
'HMDB00172'	'L-Isoleucine'	131.173	'C6H13NO2'		'RC9s1.p1_HMDB00172_3'	'(2S,3R)-2-amino-4-hydroxy-3-methylpentanoic acid'	147.172	'C6H13NO3'
'RC9s1.p1_HMDB00172_4'	'(2S,3S)-2-amino-5-hydroxy-3-methylpentanoic acid'	147.172	'C6H13NO3'		'HMDB00172'	'L-Isoleucine'	131.173	'C6H13NO2'
'HMDB00172'	'L-Isoleucine'	131.173	'C6H13NO2'		'RC9s1.p1_HMDB00172_4'	'(2S,3S)-2-amino-5-hydroxy-3-methylpentanoic acid'	147.172	'C6H13NO3'
'RC9s1.p1_HMDB00172_4'	'(2S,3S)-2-amino-5-hydroxy-3-methylpentanoic acid'	147.172	'C6H13NO3'		'HMDB00172'	'L-Isoleucine'	131.173	'C6H13NO2'
'RC9s1.p1_HMDB00172_4'	'(2S,3S)-2-amino-5-hydroxy-3-methylpentanoic acid'	147.172	'C6H13NO3'		'HMDB00172'	'L-Isoleucine'	131.173	'C6H13NO2'
'HMDB00172'	'L-Isoleucine'	131.173	'C6H13NO2'		'RC9s1.p1_HMDB00172_4'	'(2S,3S)-2-amino-5-hydroxy-3-methylpentanoic acid'	147.172	'C6H13NO3'
'HMDB00172'	'L-Isoleucine'	131.173	'C6H13NO2'		'RC9s1.p1_HMDB00172_4'	'(2S,3S)-2-amino-5-hydroxy-3-methylpentanoic acid'	147.172	'C6H13NO3'
'RC9s1.p1_HMDB00172_5'	'(2S,3S)-2-amino-3-(hydroxymethyl)pentanoic acid'	147.172	'C6H13NO3'		'HMDB00172'	'L-Isoleucine'	131.173	'C6H13NO2'
'HMDB00172'	'L-Isoleucine'	131.173	'C6H13NO2'		'RC9s1.p1_HMDB00172_5'	'(2S,3S)-2-amino-3-(hydroxymethyl)pentanoic acid'	147.172	'C6H13NO3'
'RC9s1.p1_HMDB00172_5'	'(2S,3S)-2-amino-3-(hydroxymethyl)pentanoic acid'	147.172	'C6H13NO3'		'HMDB00172'	'L-Isoleucine'	131.173	'C6H13NO2'
'RC9s1.p1_HMDB00172_5'	'(2S,3S)-2-amino-3-(hydroxymethyl)pentanoic acid'	147.172	'C6H13NO3'		'HMDB00172'	'L-Isoleucine'	131.173	'C6H13NO2'
'HMDB00172'	'L-Isoleucine'	131.173	'C6H13NO2'		'RC9s1.p1_HMDB00172_5'	'(2S,3S)-2-amino-3-(hydroxymethyl)pentanoic acid'	147.172	'C6H13NO3'
'HMDB00172'	'L-Isoleucine'	131.173	'C6H13NO2'		'RC9s1.p1_HMDB00172_5'	'(2S,3S)-2-amino-3-(hydroxymethyl)pentanoic acid'	147.172	'C6H13NO3'
'HMDB00172'	'L-Isoleucine'	131.173	'C6H13NO2'		'RC14s1.p1_HMDB00172_1'	'(3S)-2-amino-2-chloro-3-methylpentanoic acid'	165.618	'C6H12ClNO2'
'HMDB00172'	'L-Isoleucine'	131.173	'C6H13NO2'		'RC14s1.p1_HMDB00172_1'	'(3S)-2-amino-2-chloro-3-methylpentanoic acid'	165.618	'C6H12ClNO2'
'HMDB00172'	'L-Isoleucine'	131.173	'C6H13NO2'		'RC14s1.p1_HMDB00172_2'	'(2R)-2-amino-3-chloro-3-methylpentanoic acid'	165.618	'C6H12ClNO2'
'HMDB00172'	'L-Isoleucine'	131.173	'C6H13NO2'		'RC14s1.p1_HMDB00172_2'	'(2R)-2-amino-3-chloro-3-methylpentanoic acid'	165.618	'C6H12ClNO2'
'HMDB00172'	'L-Isoleucine'	131.173	'C6H13NO2'		'RC14s1.p1_HMDB00172_3'	'(2S,3R)-2-amino-4-chloro-3-methylpentanoic acid'	165.618	'C6H12ClNO2'
'HMDB00172'	'L-Isoleucine'	131.173	'C6H13NO2'		'RC14s1.p1_HMDB00172_3'	'(2S,3R)-2-amino-4-chloro-3-methylpentanoic acid'	165.618	'C6H12ClNO2'
'HMDB00172'	'L-Isoleucine'	131.173	'C6H13NO2'		'RC14s1.p1_HMDB00172_4'	'(2S,3S)-2-amino-5-chloro-3-methylpentanoic acid'	165.618	'C6H12ClNO2'
'HMDB00172'	'L-Isoleucine'	131.173	'C6H13NO2'		'RC14s1.p1_HMDB00172_4'	'(2S,3S)-2-amino-5-chloro-3-methylpentanoic acid'	165.618	'C6H12ClNO2'
'HMDB00172'	'L-Isoleucine'	131.173	'C6H13NO2'		'RC14s1.p1_HMDB00172_5'	'(2S,3S)-2-amino-3-(chloromethyl)pentanoic acid'	165.618	'C6H12ClNO2'
'HMDB00172'	'L-Isoleucine'	131.173	'C6H13NO2'		'RC14s1.p1_HMDB00172_5'	'(2S,3S)-2-amino-3-(chloromethyl)pentanoic acid'	165.618	'C6H12ClNO2'
'HMDB00172'	'L-Isoleucine'	131.173	'C6H13NO2'		'RC16s1.p1_HMDB00172_1'	'(2S,3S)-3-methyl-2-nitrosopentanoic acid'	147.172	'C6H13NO3'
'HMDB00172'	'L-Isoleucine'	131.173	'C6H13NO2'		'RC16s1.p1_HMDB00172_1'	'(2S,3S)-3-methyl-2-nitrosopentanoic acid'	147.172	'C6H13NO3'
'HMDB00172'	'L-Isoleucine'	131.173	'C6H13NO2'		'RC16s1.p1_HMDB00172_1'	'(2S,3S)-3-methyl-2-nitrosopentanoic acid'	147.172	'C6H13NO3'
'RC27s1.p1_HMDB00172_3'	'(2S,3S)-2-amino-3,4-dimethylpentanedihydrogenio carboxylic acid'	175.182	'C7H13NO4'		'HMDB00172'	'L-Isoleucine'	131.173	'C6H13NO2'
'RC27s1.p1_HMDB00172_3'	'(2S,3S)-2-amino-3,4-dimethylpentanedihydrogenio carboxylic acid'	175.182	'C7H13NO4'		'HMDB00172'	'L-Isoleucine'	131.173	'C6H13NO2'
'RC27s1.p1_HMDB00172_5'	'(2S,3R)-2-amino-3-ethylpentanedioic acid'	175.182	'C7H13NO4'		'HMDB00172'	'L-Isoleucine'	131.173	'C6H13NO2'
'RC27s1.p1_HMDB00172_5'	'(2S,3R)-2-amino-3-ethylpentanedioic acid'	175.182	'C7H13NO4'		'HMDB00172'	'L-Isoleucine'	131.173	'C6H13NO2'
'HMDB00172'	'L-Isoleucine'	131.173	'C6H13NO2'		'RC27p1.s1_HMDB00172_1'	'(2S)-1-hydrogenio-2-methylbutan-1-amine'	87.1634	'C5H13N'
'HMDB00172'	'L-Isoleucine'	131.173	'C6H13NO2'		'RC27p1.s1_HMDB00172_1'	'(2S)-1-hydrogenio-2-methylbutan-1-amine'	87.1634	'C5H13N'
'HMDB00172'	'L-Isoleucine'	131.173	'C6H13NO2'		'RC29s1.p1_HMDB00172_1'	'(2S,3S)-2-acetamido-3-methylpentanoic acid'	173.21	'C8H15NO3'
'HMDB00172'	'L-Isoleucine'	131.173	'C6H13NO2'		'RC29s1.p1_HMDB00172_2'	'(3S)-2-acetyl-2-amino-3-methylpentanoic acid'	173.21	'C8H15NO3'
'HMDB00172'	'L-Isoleucine'	131.173	'C6H13NO2'		'RC29s1.p1_HMDB00172_3'	'(2S)-2-amino-3-ethyl-3-methyl-4-oxopentanoic acid'	173.21	'C8H15NO3'
'HMDB00172'	'L-Isoleucine'	131.173	'C6H13NO2'		'RC29s1.p1_HMDB00172_4'	'(2S,3S)-2-amino-3,4-dimethyl-5-oxohexanoic acid'	173.21	'C8H15NO3'
'HMDB00172'	'L-Isoleucine'	131.173	'C6H13NO2'		'RC29s1.p1_HMDB00172_5'	'(2S,3S)-2-amino-3-methyl-6-oxoheptanoic acid'	173.21	'C8H15NO3'
'HMDB00172'	'L-Isoleucine'	131.173	'C6H13NO2'		'RC29s1.p1_HMDB00172_6'	'(2S,3R)-2-amino-3-ethyl-5-oxohexanoic acid'	173.21	'C8H15NO3'
'HMDB00172'	'L-Isoleucine'	131.173	'C6H13NO2'		'RC29s1.p1_HMDB00172_7'	'acetyl (2S,3S)-2-amino-3-methylpentanoate'	173.21	'C8H15NO3'
'HMDB00172'	'L-Isoleucine'	131.173	'C6H13NO2'		'RC29s2.p2_HMDB00172_1'	'(2S,3S)-3-methyl-2-propanamidopentanoic acid'	187.236	'C9H17NO3'
'HMDB00172'	'L-Isoleucine'	131.173	'C6H13NO2'		'RC29s2.p2_HMDB00172_2'	'2-amino-2-[(2S)-butan-2-yl]-3-oxopentanoic acid'	187.236	'C9H17NO3'
'HMDB00172'	'L-Isoleucine'	131.173	'C6H13NO2'		'RC29s2.p2_HMDB00172_3'	'(2S)-2-amino-3-ethyl-3-methyl-4-oxohexanoic acid'	187.236	'C9H17NO3'
'HMDB00172'	'L-Isoleucine'	131.173	'C6H13NO2'		'RC29s2.p2_HMDB00172_4'	'(2S,3S)-2-amino-3,4-dimethyl-5-oxoheptanoic acid'	187.236	'C9H17NO3'
'HMDB00172'	'L-Isoleucine'	131.173	'C6H13NO2'		'RC29s2.p2_HMDB00172_5'	'(2S,3S)-2-amino-3-methyl-6-oxooctanoic acid'	187.236	'C9H17NO3'
'HMDB00172'	'L-Isoleucine'	131.173	'C6H13NO2'		'RC29s2.p2_HMDB00172_6'	'(2S,3R)-2-amino-3-ethyl-5-oxoheptanoic acid'	187.236	'C9H17NO3'
'HMDB00172'	'L-Isoleucine'	131.173	'C6H13NO2'		'RC29s2.p2_HMDB00172_7'	'propanoyl (2S,3S)-2-amino-3-methylpentanoate'	187.236	'C9H17NO3'
'HMDB00172'	'L-Isoleucine'	131.173	'C6H13NO2'		'RC29s3.p3_HMDB00172_1'	'(2S,3S)-2-butanamido-3-methylpentanoic acid'	201.263	'C10H19NO3'
'HMDB00172'	'L-Isoleucine'	131.173	'C6H13NO2'		'RC29s3.p3_HMDB00172_2'	'2-amino-2-[(2S)-butan-2-yl]-3-oxohexanoic acid'	201.263	'C10H19NO3'
'HMDB00172'	'L-Isoleucine'	131.173	'C6H13NO2'		'RC29s3.p3_HMDB00172_3'	'(2S)-2-amino-3-ethyl-3-methyl-4-oxoheptanoic acid'	201.263	'C10H19NO3'
'HMDB00172'	'L-Isoleucine'	131.173	'C6H13NO2'		'RC29s3.p3_HMDB00172_4'	'(2S,3S)-2-amino-3,4-dimethyl-5-oxooctanoic acid'	201.263	'C10H19NO3'
'HMDB00172'	'L-Isoleucine'	131.173	'C6H13NO2'		'RC29s3.p3_HMDB00172_5'	'(2S,3S)-2-amino-3-methyl-6-oxononanoic acid'	201.263	'C10H19NO3'
'HMDB00172'	'L-Isoleucine'	131.173	'C6H13NO2'		'RC29s3.p3_HMDB00172_6'	'(2S,3R)-2-amino-3-ethyl-5-oxooctanoic acid'	201.263	'C10H19NO3'
'HMDB00172'	'L-Isoleucine'	131.173	'C6H13NO2'		'RC29s3.p3_HMDB00172_7'	'butanoyl (2S,3S)-2-amino-3-methylpentanoate'	201.263	'C10H19NO3'
'HMDB00172'	'L-Isoleucine'	131.173	'C6H13NO2'		'RC29s4.p4_HMDB00172_1'	'(2S,3S)-2-(3-carboxypropanamido)-3-methylpentanoic acid'	231.246	'C10H17NO5'
'HMDB00172'	'L-Isoleucine'	131.173	'C6H13NO2'		'RC29s4.p4_HMDB00172_2'	'2-amino-2-[(2S)-butan-2-yl]-3-oxohexanedioic acid'	231.246	'C10H17NO5'
'HMDB00172'	'L-Isoleucine'	131.173	'C6H13NO2'		'RC29s4.p4_HMDB00172_3'	'(2S)-2-amino-3-ethyl-3-methyl-4-oxoheptanedioic acid'	231.246	'C10H17NO5'
'HMDB00172'	'L-Isoleucine'	131.173	'C6H13NO2'		'RC29s4.p4_HMDB00172_4'	'(2S,3S)-2-amino-3,4-dimethyl-5-oxooctanedioic acid'	231.246	'C10H17NO5'
'HMDB00172'	'L-Isoleucine'	131.173	'C6H13NO2'		'RC29s4.p4_HMDB00172_5'	'(2S,3S)-2-amino-3-methyl-6-oxononanedioic acid'	231.246	'C10H17NO5'
'HMDB00172'	'L-Isoleucine'	131.173	'C6H13NO2'		'RC29s4.p4_HMDB00172_6'	'(2S,3R)-2-amino-3-ethyl-5-oxooctanedioic acid'	231.246	'C10H17NO5'
'HMDB00172'	'L-Isoleucine'	131.173	'C6H13NO2'		'RC29s4.p4_HMDB00172_7'	'4-{[(2S,3S)-2-amino-3-methylpentanoyl]oxy}-4-oxobutanoic acid'	231.246	'C10H17NO5'
'HMDB00172'	'L-Isoleucine'	131.173	'C6H13NO2'		'RC34s1.p1_HMDB00172_1'	'3,4,5-trihydroxy-6-(hydroxymethyl)oxan-2-yl (2S,3S)-2-amino-3-methylpentanoate'	293.313	'C12H23NO7'
'HMDB00172'	'L-Isoleucine'	131.173	'C6H13NO2'		'RC41s1.p1_HMDB00172_1'	'[(2S,3S)-2-amino-3-methylpentanoyl]oxyphosphonic acid'	211.153	'C6H14NO5P'
'HMDB00172'	'L-Isoleucine'	131.173	'C6H13NO2'		'RC42s1.p1_HMDB00172_1'	'(2S,3S)-3-methyl-2-(phosphonoamino)pentanoic acid'	211.153	'C6H14NO5P'
'HMDB00182'	'L-Lysine'	146.188	'C6H14N2O2'		'RC1p2.s2_HMDB00182_1'	'(2S)-2,6-diamino-1,1-dihydrogeniohexan-1-ol'	132.204	'C6H16N2O'
'HMDB00182'	'L-Lysine'	146.188	'C6H14N2O2'		'RC1p2.s2_HMDB00182_1'	'(2S)-2,6-diamino-1,1-dihydrogeniohexan-1-ol'	132.204	'C6H16N2O'
'HMDB00182'	'L-Lysine'	146.188	'C6H14N2O2'		'RC8s1.p1_HMDB00182_1'	'6-amino-2-iminohexanoic acid'	144.172	'C6H12N2O2'
'HMDB00182'	'L-Lysine'	146.188	'C6H14N2O2'		'RC8s1.p1_HMDB00182_1'	'6-amino-2-iminohexanoic acid'	144.172	'C6H12N2O2'
'RC8s1.p1_HMDB00182_2'	'(2S)-2-amino-6-iminohexanoic acid'	144.172	'C6H12N2O2'		'HMDB00182'	'L-Lysine'	146.188	'C6H14N2O2'
'HMDB00182'	'L-Lysine'	146.188	'C6H14N2O2'		'RC8s1.p1_HMDB00182_2'	'(2S)-2-amino-6-iminohexanoic acid'	144.172	'C6H12N2O2'
'RC8s1.p1_HMDB00182_2'	'(2S)-2-amino-6-iminohexanoic acid'	144.172	'C6H12N2O2'		'HMDB00182'	'L-Lysine'	146.188	'C6H14N2O2'
'HMDB00182'	'L-Lysine'	146.188	'C6H14N2O2'		'RC8s1.p1_HMDB00182_2'	'(2S)-2-amino-6-iminohexanoic acid'	144.172	'C6H12N2O2'
'HMDB00182'	'L-Lysine'	146.188	'C6H14N2O2'		'RC9s1.p1_HMDB00182_1'	'2,6-diamino-2-hydroxyhexanoic acid'	162.187	'C6H14N2O3'
'HMDB00182'	'L-Lysine'	146.188	'C6H14N2O2'		'RC9s1.p1_HMDB00182_1'	'2,6-diamino-2-hydroxyhexanoic acid'	162.187	'C6H14N2O3'
'HMDB00182'	'L-Lysine'	146.188	'C6H14N2O2'		'RC9s1.p1_HMDB00182_1'	'2,6-diamino-2-hydroxyhexanoic acid'	162.187	'C6H14N2O3'
'HMDB00182'	'L-Lysine'	146.188	'C6H14N2O2'		'RC9s1.p1_HMDB00182_1'	'2,6-diamino-2-hydroxyhexanoic acid'	162.187	'C6H14N2O3'
'HMDB00182'	'L-Lysine'	146.188	'C6H14N2O2'		'RC9s1.p1_HMDB00182_2'	'(2S)-2,6-diamino-3-hydroxyhexanoic acid'	162.187	'C6H14N2O3'
'HMDB00182'	'L-Lysine'	146.188	'C6H14N2O2'		'RC9s1.p1_HMDB00182_2'	'(2S)-2,6-diamino-3-hydroxyhexanoic acid'	162.187	'C6H14N2O3'
'HMDB00182'	'L-Lysine'	146.188	'C6H14N2O2'		'RC9s1.p1_HMDB00182_2'	'(2S)-2,6-diamino-3-hydroxyhexanoic acid'	162.187	'C6H14N2O3'
'HMDB00182'	'L-Lysine'	146.188	'C6H14N2O2'		'RC9s1.p1_HMDB00182_2'	'(2S)-2,6-diamino-3-hydroxyhexanoic acid'	162.187	'C6H14N2O3'
'HMDB00182'	'L-Lysine'	146.188	'C6H14N2O2'		'RC9s1.p1_HMDB00182_3'	'(2S)-2,6-diamino-4-hydroxyhexanoic acid'	162.187	'C6H14N2O3'
'HMDB00182'	'L-Lysine'	146.188	'C6H14N2O2'		'RC9s1.p1_HMDB00182_3'	'(2S)-2,6-diamino-4-hydroxyhexanoic acid'	162.187	'C6H14N2O3'
'HMDB00182'	'L-Lysine'	146.188	'C6H14N2O2'		'RC9s1.p1_HMDB00182_3'	'(2S)-2,6-diamino-4-hydroxyhexanoic acid'	162.187	'C6H14N2O3'
'HMDB00182'	'L-Lysine'	146.188	'C6H14N2O2'		'RC9s1.p1_HMDB00182_3'	'(2S)-2,6-diamino-4-hydroxyhexanoic acid'	162.187	'C6H14N2O3'
'RC9s1.p1_HMDB00182_4'	'5-hydroxylysine'	162.187	'C6H14N2O3'		'HMDB00182'	'L-Lysine'	146.188	'C6H14N2O2'
'HMDB00182'	'L-Lysine'	146.188	'C6H14N2O2'		'RC9s1.p1_HMDB00182_4'	'5-hydroxylysine'	162.187	'C6H14N2O3'
'RC9s1.p1_HMDB00182_4'	'5-hydroxylysine'	162.187	'C6H14N2O3'		'HMDB00182'	'L-Lysine'	146.188	'C6H14N2O2'
'HMDB00182'	'L-Lysine'	146.188	'C6H14N2O2'		'RC9s1.p1_HMDB00182_4'	'5-hydroxylysine'	162.187	'C6H14N2O3'
'RC9s1.p1_HMDB00182_4'	'5-hydroxylysine'	162.187	'C6H14N2O3'		'HMDB00182'	'L-Lysine'	146.188	'C6H14N2O2'
'HMDB00182'	'L-Lysine'	146.188	'C6H14N2O2'		'RC9s1.p1_HMDB00182_4'	'5-hydroxylysine'	162.187	'C6H14N2O3'
'RC9s1.p1_HMDB00182_4'	'5-hydroxylysine'	162.187	'C6H14N2O3'		'HMDB00182'	'L-Lysine'	146.188	'C6H14N2O2'
'HMDB00182'	'L-Lysine'	146.188	'C6H14N2O2'		'RC9s1.p1_HMDB00182_4'	'5-hydroxylysine'	162.187	'C6H14N2O3'
'HMDB00182'	'L-Lysine'	146.188	'C6H14N2O2'		'RC9s1.p1_HMDB00182_5'	'(2S)-2,6-diamino-6-hydroxyhexanoic acid'	162.187	'C6H14N2O3'
'HMDB00182'	'L-Lysine'	146.188	'C6H14N2O2'		'RC9s1.p1_HMDB00182_5'	'(2S)-2,6-diamino-6-hydroxyhexanoic acid'	162.187	'C6H14N2O3'
'HMDB00182'	'L-Lysine'	146.188	'C6H14N2O2'		'RC9s1.p1_HMDB00182_5'	'(2S)-2,6-diamino-6-hydroxyhexanoic acid'	162.187	'C6H14N2O3'
'HMDB00182'	'L-Lysine'	146.188	'C6H14N2O2'		'RC9s1.p1_HMDB00182_5'	'(2S)-2,6-diamino-6-hydroxyhexanoic acid'	162.187	'C6H14N2O3'
'HMDB00182'	'L-Lysine'	146.188	'C6H14N2O2'		'RC9p1.s1_HMDB00182_1'	'lysyl'	130.188	'C6H14N2O'
'HMDB00182'	'L-Lysine'	146.188	'C6H14N2O2'		'RC9p1.s1_HMDB00182_1'	'lysyl'	130.188	'C6H14N2O'
'HMDB00182'	'L-Lysine'	146.188	'C6H14N2O2'		'RC9p1.s1_HMDB00182_1'	'lysyl'	130.188	'C6H14N2O'
'HMDB00182'	'L-Lysine'	146.188	'C6H14N2O2'		'RC9p1.s1_HMDB00182_1'	'lysyl'	130.188	'C6H14N2O'
'HMDB00182'	'L-Lysine'	146.188	'C6H14N2O2'		'RC14s1.p1_HMDB00182_1'	'2,6-diamino-2-chlorohexanoic acid'	180.633	'C6H13ClN2O2'
'HMDB00182'	'L-Lysine'	146.188	'C6H14N2O2'		'RC14s1.p1_HMDB00182_1'	'2,6-diamino-2-chlorohexanoic acid'	180.633	'C6H13ClN2O2'
'HMDB00182'	'L-Lysine'	146.188	'C6H14N2O2'		'RC14s1.p1_HMDB00182_2'	'(2R)-2,6-diamino-3-chlorohexanoic acid'	180.633	'C6H13ClN2O2'
'HMDB00182'	'L-Lysine'	146.188	'C6H14N2O2'		'RC14s1.p1_HMDB00182_2'	'(2R)-2,6-diamino-3-chlorohexanoic acid'	180.633	'C6H13ClN2O2'
'HMDB00182'	'L-Lysine'	146.188	'C6H14N2O2'		'RC14s1.p1_HMDB00182_3'	'(2S)-2,6-diamino-4-chlorohexanoic acid'	180.633	'C6H13ClN2O2'
'HMDB00182'	'L-Lysine'	146.188	'C6H14N2O2'		'RC14s1.p1_HMDB00182_3'	'(2S)-2,6-diamino-4-chlorohexanoic acid'	180.633	'C6H13ClN2O2'
'HMDB00182'	'L-Lysine'	146.188	'C6H14N2O2'		'RC14s1.p1_HMDB00182_4'	'(2S)-2,6-diamino-5-chlorohexanoic acid'	180.633	'C6H13ClN2O2'
'HMDB00182'	'L-Lysine'	146.188	'C6H14N2O2'		'RC14s1.p1_HMDB00182_4'	'(2S)-2,6-diamino-5-chlorohexanoic acid'	180.633	'C6H13ClN2O2'
'HMDB00182'	'L-Lysine'	146.188	'C6H14N2O2'		'RC14s1.p1_HMDB00182_5'	'(2S)-2,6-diamino-6-chlorohexanoic acid'	180.633	'C6H13ClN2O2'
'HMDB00182'	'L-Lysine'	146.188	'C6H14N2O2'		'RC14s1.p1_HMDB00182_5'	'(2S)-2,6-diamino-6-chlorohexanoic acid'	180.633	'C6H13ClN2O2'
'HMDB00182'	'L-Lysine'	146.188	'C6H14N2O2'		'RC16s1.p1_HMDB00182_1'	'(2S)-6-amino-2-nitrosohexanoic acid'	162.187	'C6H14N2O3'
'HMDB00182'	'L-Lysine'	146.188	'C6H14N2O2'		'RC16s1.p1_HMDB00182_1'	'(2S)-6-amino-2-nitrosohexanoic acid'	162.187	'C6H14N2O3'
'HMDB00182'	'L-Lysine'	146.188	'C6H14N2O2'		'RC16s1.p1_HMDB00182_1'	'(2S)-6-amino-2-nitrosohexanoic acid'	162.187	'C6H14N2O3'
'HMDB00182'	'L-Lysine'	146.188	'C6H14N2O2'		'RC16s1.p1_HMDB00182_1'	'(2S)-6-amino-2-nitrosohexanoic acid'	162.187	'C6H14N2O3'
'HMDB00182'	'L-Lysine'	146.188	'C6H14N2O2'		'RC16s1.p1_HMDB00182_2'	'(2S)-2-amino-6-nitrosohexanoic acid'	162.187	'C6H14N2O3'
'HMDB00182'	'L-Lysine'	146.188	'C6H14N2O2'		'RC16s1.p1_HMDB00182_2'	'(2S)-2-amino-6-nitrosohexanoic acid'	162.187	'C6H14N2O3'
'HMDB00182'	'L-Lysine'	146.188	'C6H14N2O2'		'RC16s1.p1_HMDB00182_2'	'(2S)-2-amino-6-nitrosohexanoic acid'	162.187	'C6H14N2O3'
'HMDB00182'	'L-Lysine'	146.188	'C6H14N2O2'		'RC16s1.p1_HMDB00182_2'	'(2S)-2-amino-6-nitrosohexanoic acid'	162.187	'C6H14N2O3'
'HMDB00182'	'L-Lysine'	146.188	'C6H14N2O2'		'HMDB02322'	'Cadaverine'	102.178	'C5H14N2'
'HMDB00182'	'L-Lysine'	146.188	'C6H14N2O2'		'HMDB02322'	'Cadaverine'	102.178	'C5H14N2'
'HMDB00182'	'L-Lysine'	146.188	'C6H14N2O2'		'RC29s1.p1_HMDB00182_1'	'N-α-acetyllysine'	188.224	'C8H16N2O3'
'HMDB00182'	'L-Lysine'	146.188	'C6H14N2O2'		'RC29s1.p1_HMDB00182_2'	'2-acetyl-2,6-diaminohexanoic acid'	188.224	'C8H16N2O3'
'HMDB00182'	'L-Lysine'	146.188	'C6H14N2O2'		'RC29s1.p1_HMDB00182_3'	'(2S)-3-acetyl-2,6-diaminohexanoic acid'	188.224	'C8H16N2O3'
'HMDB00182'	'L-Lysine'	146.188	'C6H14N2O2'		'RC29s1.p1_HMDB00182_4'	'(2S)-2-amino-4-(2-aminoethyl)-5-oxohexanoic acid'	188.224	'C8H16N2O3'
'HMDB00182'	'L-Lysine'	146.188	'C6H14N2O2'		'RC29s1.p1_HMDB00182_5'	'(2S)-2-amino-5-(aminomethyl)-6-oxoheptanoic acid'	188.224	'C8H16N2O3'
'HMDB00182'	'L-Lysine'	146.188	'C6H14N2O2'		'RC29s1.p1_HMDB00182_6'	'(2S)-2,6-diamino-7-oxooctanoic acid'	188.224	'C8H16N2O3'
'HMDB00182'	'L-Lysine'	146.188	'C6H14N2O2'		'HMDB00206'	'N6-Acetyl-L-lysine'	188.224	'C8H16N2O3'
'HMDB00182'	'L-Lysine'	146.188	'C6H14N2O2'		'RC29s1.p1_HMDB00182_8'	'acetyl (2S)-2,6-diaminohexanoate'	188.224	'C8H16N2O3'
'HMDB00182'	'L-Lysine'	146.188	'C6H14N2O2'		'RC29s2.p2_HMDB00182_1'	'(2S)-6-amino-2-propanamidohexanoic acid'	202.251	'C9H18N2O3'
'HMDB00182'	'L-Lysine'	146.188	'C6H14N2O2'		'RC29s2.p2_HMDB00182_2'	'2,6-diamino-2-propanoylhexanoic acid'	202.251	'C9H18N2O3'
'HMDB00182'	'L-Lysine'	146.188	'C6H14N2O2'		'RC29s2.p2_HMDB00182_3'	'(2S)-2-amino-3-(3-aminopropyl)-4-oxohexanoic acid'	202.251	'C9H18N2O3'
'HMDB00182'	'L-Lysine'	146.188	'C6H14N2O2'		'RC29s2.p2_HMDB00182_4'	'(2S)-2-amino-4-(2-aminoethyl)-5-oxoheptanoic acid'	202.251	'C9H18N2O3'
'HMDB00182'	'L-Lysine'	146.188	'C6H14N2O2'		'RC29s2.p2_HMDB00182_5'	'(2S)-2-amino-5-(aminomethyl)-6-oxooctanoic acid'	202.251	'C9H18N2O3'
'HMDB00182'	'L-Lysine'	146.188	'C6H14N2O2'		'RC29s2.p2_HMDB00182_6'	'(2S)-2,6-diamino-7-oxononanoic acid'	202.251	'C9H18N2O3'
'HMDB00182'	'L-Lysine'	146.188	'C6H14N2O2'		'RC29s2.p2_HMDB00182_7'	'(2S)-2-amino-6-propanamidohexanoic acid'	202.251	'C9H18N2O3'
'HMDB00182'	'L-Lysine'	146.188	'C6H14N2O2'		'RC29s2.p2_HMDB00182_8'	'propanoyl (2S)-2,6-diaminohexanoate'	202.251	'C9H18N2O3'
'HMDB00182'	'L-Lysine'	146.188	'C6H14N2O2'		'RC29s3.p3_HMDB00182_1'	'(2S)-6-amino-2-butanamidohexanoic acid'	216.277	'C10H20N2O3'
'HMDB00182'	'L-Lysine'	146.188	'C6H14N2O2'		'RC29s3.p3_HMDB00182_2'	'2-amino-2-(4-aminobutyl)-3-oxohexanoic acid'	216.277	'C10H20N2O3'
'HMDB00182'	'L-Lysine'	146.188	'C6H14N2O2'		'RC29s3.p3_HMDB00182_3'	'(2S)-2-amino-3-(3-aminopropyl)-4-oxoheptanoic acid'	216.277	'C10H20N2O3'
'HMDB00182'	'L-Lysine'	146.188	'C6H14N2O2'		'RC29s3.p3_HMDB00182_4'	'(2S)-2-amino-4-(2-aminoethyl)-5-oxooctanoic acid'	216.277	'C10H20N2O3'
'HMDB00182'	'L-Lysine'	146.188	'C6H14N2O2'		'RC29s3.p3_HMDB00182_5'	'(2S)-2-amino-5-(aminomethyl)-6-oxononanoic acid'	216.277	'C10H20N2O3'
'HMDB00182'	'L-Lysine'	146.188	'C6H14N2O2'		'RC29s3.p3_HMDB00182_6'	'(2S)-2,6-diamino-7-oxodecanoic acid'	216.277	'C10H20N2O3'
'HMDB00182'	'L-Lysine'	146.188	'C6H14N2O2'		'RC29s3.p3_HMDB00182_7'	'(2S)-2-amino-6-butanamidohexanoic acid'	216.277	'C10H20N2O3'
'HMDB00182'	'L-Lysine'	146.188	'C6H14N2O2'		'RC29s3.p3_HMDB00182_8'	'butanoyl (2S)-2,6-diaminohexanoate'	216.277	'C10H20N2O3'
'HMDB00182'	'L-Lysine'	146.188	'C6H14N2O2'		'RC34s1.p1_HMDB00182_1'	'3,4,5-trihydroxy-6-(hydroxymethyl)oxan-2-yl (2S)-2,6-diaminohexanoate'	308.328	'C12H24N2O7'
'HMDB00182'	'L-Lysine'	146.188	'C6H14N2O2'		'RC41s1.p1_HMDB00182_1'	'[(2S)-2,6-diaminohexanoyl]oxyphosphonic acid'	226.167	'C6H15N2O5P'
'HMDB00182'	'L-Lysine'	146.188	'C6H14N2O2'		'RC42s1.p1_HMDB00182_1'	'(2S)-6-amino-2-(phosphonoamino)hexanoic acid'	226.167	'C6H15N2O5P'
'HMDB00182'	'L-Lysine'	146.188	'C6H14N2O2'		'RC42s1.p1_HMDB00182_2'	'(2S)-2-amino-6-(phosphonoamino)hexanoic acid'	226.167	'C6H15N2O5P'
'HMDB00214'	'Ornithine'	132.161	'C5H12N2O2'		'RC1p2.s2_HMDB00214_1'	'(2S)-2,5-diamino-1,1-dihydrogeniopentan-1-ol'	118.177	'C5H14N2O'
'HMDB00214'	'Ornithine'	132.161	'C5H12N2O2'		'RC1p2.s2_HMDB00214_1'	'(2S)-2,5-diamino-1,1-dihydrogeniopentan-1-ol'	118.177	'C5H14N2O'
'RC8s1.p1_HMDB00214_1'	'5-amino-2-iminopentanoic acid'	130.145	'C5H10N2O2'		'HMDB00214'	'Ornithine'	132.161	'C5H12N2O2'
'HMDB00214'	'Ornithine'	132.161	'C5H12N2O2'		'RC8s1.p1_HMDB00214_1'	'5-amino-2-iminopentanoic acid'	130.145	'C5H10N2O2'
'HMDB00214'	'Ornithine'	132.161	'C5H12N2O2'		'RC8s1.p1_HMDB00214_1'	'5-amino-2-iminopentanoic acid'	130.145	'C5H10N2O2'
'RC8s1.p1_HMDB00214_2'	'(2S)-2-amino-5-iminopentanoic acid'	130.145	'C5H10N2O2'		'HMDB00214'	'Ornithine'	132.161	'C5H12N2O2'
'HMDB00214'	'Ornithine'	132.161	'C5H12N2O2'		'RC8s1.p1_HMDB00214_2'	'(2S)-2-amino-5-iminopentanoic acid'	130.145	'C5H10N2O2'
'RC8s1.p1_HMDB00214_2'	'(2S)-2-amino-5-iminopentanoic acid'	130.145	'C5H10N2O2'		'HMDB00214'	'Ornithine'	132.161	'C5H12N2O2'
'HMDB00214'	'Ornithine'	132.161	'C5H12N2O2'		'RC8s1.p1_HMDB00214_2'	'(2S)-2-amino-5-iminopentanoic acid'	130.145	'C5H10N2O2'
'HMDB00214'	'Ornithine'	132.161	'C5H12N2O2'		'RC9s1.p1_HMDB00214_1'	'2,5-diamino-2-hydroxypentanoic acid'	148.16	'C5H12N2O3'
'HMDB00214'	'Ornithine'	132.161	'C5H12N2O2'		'RC9s1.p1_HMDB00214_1'	'2,5-diamino-2-hydroxypentanoic acid'	148.16	'C5H12N2O3'
'HMDB00214'	'Ornithine'	132.161	'C5H12N2O2'		'RC9s1.p1_HMDB00214_1'	'2,5-diamino-2-hydroxypentanoic acid'	148.16	'C5H12N2O3'
'HMDB00214'	'Ornithine'	132.161	'C5H12N2O2'		'RC9s1.p1_HMDB00214_1'	'2,5-diamino-2-hydroxypentanoic acid'	148.16	'C5H12N2O3'
'HMDB00214'	'Ornithine'	132.161	'C5H12N2O2'		'RC9s1.p1_HMDB00214_2'	'(2S)-2,5-diamino-3-hydroxypentanoic acid'	148.16	'C5H12N2O3'
'HMDB00214'	'Ornithine'	132.161	'C5H12N2O2'		'RC9s1.p1_HMDB00214_2'	'(2S)-2,5-diamino-3-hydroxypentanoic acid'	148.16	'C5H12N2O3'
'HMDB00214'	'Ornithine'	132.161	'C5H12N2O2'		'RC9s1.p1_HMDB00214_2'	'(2S)-2,5-diamino-3-hydroxypentanoic acid'	148.16	'C5H12N2O3'
'HMDB00214'	'Ornithine'	132.161	'C5H12N2O2'		'RC9s1.p1_HMDB00214_2'	'(2S)-2,5-diamino-3-hydroxypentanoic acid'	148.16	'C5H12N2O3'
'HMDB00214'	'Ornithine'	132.161	'C5H12N2O2'		'RC9s1.p1_HMDB00214_3'	'(2S)-2,5-diamino-4-hydroxypentanoic acid'	148.16	'C5H12N2O3'
'HMDB00214'	'Ornithine'	132.161	'C5H12N2O2'		'RC9s1.p1_HMDB00214_3'	'(2S)-2,5-diamino-4-hydroxypentanoic acid'	148.16	'C5H12N2O3'
'HMDB00214'	'Ornithine'	132.161	'C5H12N2O2'		'RC9s1.p1_HMDB00214_3'	'(2S)-2,5-diamino-4-hydroxypentanoic acid'	148.16	'C5H12N2O3'
'HMDB00214'	'Ornithine'	132.161	'C5H12N2O2'		'RC9s1.p1_HMDB00214_3'	'(2S)-2,5-diamino-4-hydroxypentanoic acid'	148.16	'C5H12N2O3'
'RC9s1.p1_HMDB00214_4'	'(2S)-2,5-diamino-5-hydroxypentanoic acid'	148.16	'C5H12N2O3'		'HMDB00214'	'Ornithine'	132.161	'C5H12N2O2'
'HMDB00214'	'Ornithine'	132.161	'C5H12N2O2'		'RC9s1.p1_HMDB00214_4'	'(2S)-2,5-diamino-5-hydroxypentanoic acid'	148.16	'C5H12N2O3'
'RC9s1.p1_HMDB00214_4'	'(2S)-2,5-diamino-5-hydroxypentanoic acid'	148.16	'C5H12N2O3'		'HMDB00214'	'Ornithine'	132.161	'C5H12N2O2'
'HMDB00214'	'Ornithine'	132.161	'C5H12N2O2'		'RC9s1.p1_HMDB00214_4'	'(2S)-2,5-diamino-5-hydroxypentanoic acid'	148.16	'C5H12N2O3'
'RC9s1.p1_HMDB00214_4'	'(2S)-2,5-diamino-5-hydroxypentanoic acid'	148.16	'C5H12N2O3'		'HMDB00214'	'Ornithine'	132.161	'C5H12N2O2'
'HMDB00214'	'Ornithine'	132.161	'C5H12N2O2'		'RC9s1.p1_HMDB00214_4'	'(2S)-2,5-diamino-5-hydroxypentanoic acid'	148.16	'C5H12N2O3'
'RC9s1.p1_HMDB00214_4'	'(2S)-2,5-diamino-5-hydroxypentanoic acid'	148.16	'C5H12N2O3'		'HMDB00214'	'Ornithine'	132.161	'C5H12N2O2'
'HMDB00214'	'Ornithine'	132.161	'C5H12N2O2'		'RC9s1.p1_HMDB00214_4'	'(2S)-2,5-diamino-5-hydroxypentanoic acid'	148.16	'C5H12N2O3'
'HMDB00214'	'Ornithine'	132.161	'C5H12N2O2'		'RC9p1.s1_HMDB00214_1'	'(2S)-2,5-diaminopentanal'	116.162	'C5H12N2O'
'HMDB00214'	'Ornithine'	132.161	'C5H12N2O2'		'RC9p1.s1_HMDB00214_1'	'(2S)-2,5-diaminopentanal'	116.162	'C5H12N2O'
'HMDB00214'	'Ornithine'	132.161	'C5H12N2O2'		'RC9p1.s1_HMDB00214_1'	'(2S)-2,5-diaminopentanal'	116.162	'C5H12N2O'
'HMDB00214'	'Ornithine'	132.161	'C5H12N2O2'		'RC9p1.s1_HMDB00214_1'	'(2S)-2,5-diaminopentanal'	116.162	'C5H12N2O'
'HMDB00214'	'Ornithine'	132.161	'C5H12N2O2'		'RC14s1.p1_HMDB00214_1'	'2,5-diamino-2-chloropentanoic acid'	166.606	'C5H11ClN2O2'
'HMDB00214'	'Ornithine'	132.161	'C5H12N2O2'		'RC14s1.p1_HMDB00214_1'	'2,5-diamino-2-chloropentanoic acid'	166.606	'C5H11ClN2O2'
'HMDB00214'	'Ornithine'	132.161	'C5H12N2O2'		'RC14s1.p1_HMDB00214_2'	'(2R)-2,5-diamino-3-chloropentanoic acid'	166.606	'C5H11ClN2O2'
'HMDB00214'	'Ornithine'	132.161	'C5H12N2O2'		'RC14s1.p1_HMDB00214_2'	'(2R)-2,5-diamino-3-chloropentanoic acid'	166.606	'C5H11ClN2O2'
'HMDB00214'	'Ornithine'	132.161	'C5H12N2O2'		'RC14s1.p1_HMDB00214_3'	'(2S)-2,5-diamino-4-chloropentanoic acid'	166.606	'C5H11ClN2O2'
'HMDB00214'	'Ornithine'	132.161	'C5H12N2O2'		'RC14s1.p1_HMDB00214_3'	'(2S)-2,5-diamino-4-chloropentanoic acid'	166.606	'C5H11ClN2O2'
'HMDB00214'	'Ornithine'	132.161	'C5H12N2O2'		'RC14s1.p1_HMDB00214_4'	'(2S)-2,5-diamino-5-chloropentanoic acid'	166.606	'C5H11ClN2O2'
'HMDB00214'	'Ornithine'	132.161	'C5H12N2O2'		'RC14s1.p1_HMDB00214_4'	'(2S)-2,5-diamino-5-chloropentanoic acid'	166.606	'C5H11ClN2O2'
'HMDB00214'	'Ornithine'	132.161	'C5H12N2O2'		'RC16s1.p1_HMDB00214_1'	'(2S)-5-amino-2-nitrosopentanoic acid'	148.16	'C5H12N2O3'
'HMDB00214'	'Ornithine'	132.161	'C5H12N2O2'		'RC16s1.p1_HMDB00214_1'	'(2S)-5-amino-2-nitrosopentanoic acid'	148.16	'C5H12N2O3'
'HMDB00214'	'Ornithine'	132.161	'C5H12N2O2'		'RC16s1.p1_HMDB00214_1'	'(2S)-5-amino-2-nitrosopentanoic acid'	148.16	'C5H12N2O3'
'HMDB00214'	'Ornithine'	132.161	'C5H12N2O2'		'RC16s1.p1_HMDB00214_1'	'(2S)-5-amino-2-nitrosopentanoic acid'	148.16	'C5H12N2O3'
'RC16s1.p1_HMDB00214_2'	'(2S)-2-amino-5-nitrosopentanoic acid'	148.16	'C5H12N2O3'		'HMDB00214'	'Ornithine'	132.161	'C5H12N2O2'
'HMDB00214'	'Ornithine'	132.161	'C5H12N2O2'		'RC16s1.p1_HMDB00214_2'	'(2S)-2-amino-5-nitrosopentanoic acid'	148.16	'C5H12N2O3'
'RC16s1.p1_HMDB00214_2'	'(2S)-2-amino-5-nitrosopentanoic acid'	148.16	'C5H12N2O3'		'HMDB00214'	'Ornithine'	132.161	'C5H12N2O2'
'HMDB00214'	'Ornithine'	132.161	'C5H12N2O2'		'RC16s1.p1_HMDB00214_2'	'(2S)-2-amino-5-nitrosopentanoic acid'	148.16	'C5H12N2O3'
'RC16s1.p1_HMDB00214_2'	'(2S)-2-amino-5-nitrosopentanoic acid'	148.16	'C5H12N2O3'		'HMDB00214'	'Ornithine'	132.161	'C5H12N2O2'
'HMDB00214'	'Ornithine'	132.161	'C5H12N2O2'		'RC16s1.p1_HMDB00214_2'	'(2S)-2-amino-5-nitrosopentanoic acid'	148.16	'C5H12N2O3'
'RC16s1.p1_HMDB00214_2'	'(2S)-2-amino-5-nitrosopentanoic acid'	148.16	'C5H12N2O3'		'HMDB00214'	'Ornithine'	132.161	'C5H12N2O2'
'HMDB00214'	'Ornithine'	132.161	'C5H12N2O2'		'RC16s1.p1_HMDB00214_2'	'(2S)-2-amino-5-nitrosopentanoic acid'	148.16	'C5H12N2O3'
'HMDB00214'	'Ornithine'	132.161	'C5H12N2O2'		'RC27s1.p1_HMDB00214_1'	'2-amino-2-(3-aminopropyl)propanedihydrogenio carboxylic acid'	176.171	'C6H12N2O4'
'HMDB00214'	'Ornithine'	132.161	'C5H12N2O2'		'RC27s1.p1_HMDB00214_3'	'(2S)-2-amino-4-(aminomethyl)pentanedihydrogenio carboxylic acid'	176.171	'C6H12N2O4'
'RC27s1.p1_HMDB00214_4'	'(2S)-2,5-diaminohexanedihydrogenio carboxylic acid'	176.171	'C6H12N2O4'		'HMDB00214'	'Ornithine'	132.161	'C5H12N2O2'
'HMDB00214'	'Ornithine'	132.161	'C5H12N2O2'		'RC27s1.p1_HMDB00214_4'	'(2S)-2,5-diaminohexanedihydrogenio carboxylic acid'	176.171	'C6H12N2O4'
'RC27s1.p1_HMDB00214_4'	'(2S)-2,5-diaminohexanedihydrogenio carboxylic acid'	176.171	'C6H12N2O4'		'HMDB00214'	'Ornithine'	132.161	'C5H12N2O2'
'HMDB00214'	'Ornithine'	132.161	'C5H12N2O2'		'HMDB01414'	'Putrescine'	88.1515	'C4H12N2'
'HMDB00214'	'Ornithine'	132.161	'C5H12N2O2'		'HMDB01414'	'Putrescine'	88.1515	'C4H12N2'
'HMDB00214'	'Ornithine'	132.161	'C5H12N2O2'		'HMDB03357'	'N-Acetylornithine'	174.198	'C7H14N2O3'
'HMDB00214'	'Ornithine'	132.161	'C5H12N2O2'		'RC29s1.p1_HMDB00214_2'	'2-acetyl-2,5-diaminopentanoic acid'	174.198	'C7H14N2O3'
'HMDB00214'	'Ornithine'	132.161	'C5H12N2O2'		'RC29s1.p1_HMDB00214_3'	'(2S)-2-amino-3-(2-aminoethyl)-4-oxopentanoic acid'	174.198	'C7H14N2O3'
'HMDB00214'	'Ornithine'	132.161	'C5H12N2O2'		'RC29s1.p1_HMDB00214_4'	'(2S)-2-amino-4-(aminomethyl)-5-oxohexanoic acid'	174.198	'C7H14N2O3'
'HMDB00214'	'Ornithine'	132.161	'C5H12N2O2'		'RC29s1.p1_HMDB00214_5'	'(2S)-2,5-diamino-6-oxoheptanoic acid'	174.198	'C7H14N2O3'
'HMDB00214'	'Ornithine'	132.161	'C5H12N2O2'		'RC29s1.p1_HMDB00214_6'	'N~5~-acetyl-L-ornithine'	174.198	'C7H14N2O3'
'HMDB00214'	'Ornithine'	132.161	'C5H12N2O2'		'RC29s1.p1_HMDB00214_7'	'acetyl (2S)-2,5-diaminopentanoate'	174.198	'C7H14N2O3'
'HMDB00214'	'Ornithine'	132.161	'C5H12N2O2'		'RC29s2.p2_HMDB00214_1'	'(2S)-5-amino-2-propanamidopentanoic acid'	188.224	'C8H16N2O3'
'HMDB00214'	'Ornithine'	132.161	'C5H12N2O2'		'RC29s2.p2_HMDB00214_2'	'2-amino-2-(3-aminopropyl)-3-oxopentanoic acid'	188.224	'C8H16N2O3'
'HMDB00214'	'Ornithine'	132.161	'C5H12N2O2'		'RC29s2.p2_HMDB00214_3'	'(2S)-2-amino-3-(2-aminoethyl)-4-oxohexanoic acid'	188.224	'C8H16N2O3'
'HMDB00214'	'Ornithine'	132.161	'C5H12N2O2'		'RC29s2.p2_HMDB00214_4'	'(2S)-2-amino-4-(aminomethyl)-5-oxoheptanoic acid'	188.224	'C8H16N2O3'
'HMDB00214'	'Ornithine'	132.161	'C5H12N2O2'		'RC29s2.p2_HMDB00214_5'	'(2S)-2,5-diamino-6-oxooctanoic acid'	188.224	'C8H16N2O3'
'HMDB00214'	'Ornithine'	132.161	'C5H12N2O2'		'RC29s2.p2_HMDB00214_6'	'(2S)-2-amino-5-propanamidopentanoic acid'	188.224	'C8H16N2O3'
'HMDB00214'	'Ornithine'	132.161	'C5H12N2O2'		'RC29s2.p2_HMDB00214_7'	'propanoyl (2S)-2,5-diaminopentanoate'	188.224	'C8H16N2O3'
'HMDB00214'	'Ornithine'	132.161	'C5H12N2O2'		'RC29s3.p3_HMDB00214_1'	'(2S)-5-amino-2-butanamidopentanoic acid'	202.251	'C9H18N2O3'
'HMDB00214'	'Ornithine'	132.161	'C5H12N2O2'		'RC29s3.p3_HMDB00214_2'	'2-amino-2-(3-aminopropyl)-3-oxohexanoic acid'	202.251	'C9H18N2O3'
'HMDB00214'	'Ornithine'	132.161	'C5H12N2O2'		'RC29s3.p3_HMDB00214_3'	'(2S)-2-amino-3-(2-aminoethyl)-4-oxoheptanoic acid'	202.251	'C9H18N2O3'
'HMDB00214'	'Ornithine'	132.161	'C5H12N2O2'		'RC29s3.p3_HMDB00214_4'	'(2S)-2-amino-4-(aminomethyl)-5-oxooctanoic acid'	202.251	'C9H18N2O3'
'HMDB00214'	'Ornithine'	132.161	'C5H12N2O2'		'RC29s3.p3_HMDB00214_5'	'(2S)-2,5-diamino-6-oxononanoic acid'	202.251	'C9H18N2O3'
'HMDB00214'	'Ornithine'	132.161	'C5H12N2O2'		'RC29s3.p3_HMDB00214_6'	'(2S)-2-amino-5-butanamidopentanoic acid'	202.251	'C9H18N2O3'
'HMDB00214'	'Ornithine'	132.161	'C5H12N2O2'		'RC29s3.p3_HMDB00214_7'	'butanoyl (2S)-2,5-diaminopentanoate'	202.251	'C9H18N2O3'
'HMDB00214'	'Ornithine'	132.161	'C5H12N2O2'		'HMDB01199'	'N2-Succinyl-L-ornithine'	232.234	'C9H16N2O5'
'HMDB00214'	'Ornithine'	132.161	'C5H12N2O2'		'RC29s4.p4_HMDB00214_2'	'2-amino-2-(3-aminopropyl)-3-oxohexanedioic acid'	232.234	'C9H16N2O5'
'HMDB00214'	'Ornithine'	132.161	'C5H12N2O2'		'RC29s4.p4_HMDB00214_3'	'(2S)-2-amino-3-(2-aminoethyl)-4-oxoheptanedioic acid'	232.234	'C9H16N2O5'
'HMDB00214'	'Ornithine'	132.161	'C5H12N2O2'		'RC29s4.p4_HMDB00214_4'	'(2S)-2-amino-4-(aminomethyl)-5-oxooctanedioic acid'	232.234	'C9H16N2O5'
'HMDB00214'	'Ornithine'	132.161	'C5H12N2O2'		'RC29s4.p4_HMDB00214_5'	'(2S)-2,5-diamino-6-oxononanedioic acid'	232.234	'C9H16N2O5'
'HMDB00214'	'Ornithine'	132.161	'C5H12N2O2'		'RC29s4.p4_HMDB00214_6'	'(2S)-2-amino-5-(3-carboxypropanamido)pentanoic acid'	232.234	'C9H16N2O5'
'HMDB00214'	'Ornithine'	132.161	'C5H12N2O2'		'RC29s4.p4_HMDB00214_7'	'4-{[(2S)-2,5-diaminopentanoyl]oxy}-4-oxobutanoic acid'	232.234	'C9H16N2O5'
'HMDB00214'	'Ornithine'	132.161	'C5H12N2O2'		'RC29s5.p5_HMDB00214_1'	'(2S)-5-amino-2-(2-carboxyacetamido)pentanoic acid'	218.207	'C8H14N2O5'
'HMDB00214'	'Ornithine'	132.161	'C5H12N2O2'		'RC29s5.p5_HMDB00214_2'	'2-amino-2-(3-aminopropyl)-3-oxopentanedioic acid'	218.207	'C8H14N2O5'
'HMDB00214'	'Ornithine'	132.161	'C5H12N2O2'		'RC29s5.p5_HMDB00214_3'	'(2S)-2-amino-3-(2-aminoethyl)-4-oxohexanedioic acid'	218.207	'C8H14N2O5'
'HMDB00214'	'Ornithine'	132.161	'C5H12N2O2'		'RC29s5.p5_HMDB00214_4'	'(2S)-2-amino-4-(aminomethyl)-5-oxoheptanedioic acid'	218.207	'C8H14N2O5'
'HMDB00214'	'Ornithine'	132.161	'C5H12N2O2'		'RC29s5.p5_HMDB00214_5'	'(2S)-2,5-diamino-6-oxooctanedioic acid'	218.207	'C8H14N2O5'
'HMDB00214'	'Ornithine'	132.161	'C5H12N2O2'		'RC29s5.p5_HMDB00214_6'	'(2S)-2-amino-5-(2-carboxyacetamido)pentanoic acid'	218.207	'C8H14N2O5'
'HMDB00214'	'Ornithine'	132.161	'C5H12N2O2'		'RC29s5.p5_HMDB00214_7'	'3-{[(2S)-2,5-diaminopentanoyl]oxy}-3-oxopropanoic acid'	218.207	'C8H14N2O5'
'HMDB00214'	'Ornithine'	132.161	'C5H12N2O2'		'RC34s1.p1_HMDB00214_1'	'3,4,5-trihydroxy-6-(hydroxymethyl)oxan-2-yl (2S)-2,5-diaminopentanoate'	294.302	'C11H22N2O7'
'HMDB00214'	'Ornithine'	132.161	'C5H12N2O2'		'RC41s1.p1_HMDB00214_1'	'[(2S)-2,5-diaminopentanoyl]oxyphosphonic acid'	212.141	'C5H13N2O5P'
'HMDB00214'	'Ornithine'	132.161	'C5H12N2O2'		'RC42s1.p1_HMDB00214_1'	'(2S)-5-amino-2-(phosphonoamino)pentanoic acid'	212.141	'C5H13N2O5P'
'HMDB00214'	'Ornithine'	132.161	'C5H12N2O2'		'RC42s1.p1_HMDB00214_2'	'(2S)-2-amino-5-(phosphonoamino)pentanoic acid'	212.141	'C5H13N2O5P'
'HMDB00450'	'5-Hydroxylysine'	162.187	'C6H14N2O3'		'RC1p2.s2_HMDB00450_1'	'(2S,5R)-2,6-diamino-1,1-dihydrogeniohexane-1,5-diol'	148.203	'C6H16N2O2'
'HMDB00450'	'5-Hydroxylysine'	162.187	'C6H14N2O3'		'RC1p2.s2_HMDB00450_1'	'(2S,5R)-2,6-diamino-1,1-dihydrogeniohexane-1,5-diol'	148.203	'C6H16N2O2'
'HMDB00450'	'5-Hydroxylysine'	162.187	'C6H14N2O3'		'RC8s1.p1_HMDB00450_1'	'(5R)-6-amino-5-hydroxy-2-iminohexanoic acid'	160.171	'C6H12N2O3'
'HMDB00450'	'5-Hydroxylysine'	162.187	'C6H14N2O3'		'RC8s1.p1_HMDB00450_1'	'(5R)-6-amino-5-hydroxy-2-iminohexanoic acid'	160.171	'C6H12N2O3'
'RC8s1.p1_HMDB00450_2'	'(2S,5R)-2-amino-5-hydroxy-6-iminohexanoic acid'	160.171	'C6H12N2O3'		'HMDB00450'	'5-Hydroxylysine'	162.187	'C6H14N2O3'
'HMDB00450'	'5-Hydroxylysine'	162.187	'C6H14N2O3'		'RC8s1.p1_HMDB00450_2'	'(2S,5R)-2-amino-5-hydroxy-6-iminohexanoic acid'	160.171	'C6H12N2O3'
'RC8s1.p1_HMDB00450_2'	'(2S,5R)-2-amino-5-hydroxy-6-iminohexanoic acid'	160.171	'C6H12N2O3'		'HMDB00450'	'5-Hydroxylysine'	162.187	'C6H14N2O3'
'HMDB00450'	'5-Hydroxylysine'	162.187	'C6H14N2O3'		'RC8s1.p1_HMDB00450_2'	'(2S,5R)-2-amino-5-hydroxy-6-iminohexanoic acid'	160.171	'C6H12N2O3'
'HMDB00450'	'5-Hydroxylysine'	162.187	'C6H14N2O3'		'RC9s1.p1_HMDB00450_1'	'(2S,5S)-2,6-diamino-4,5-dihydroxyhexanoic acid'	178.186	'C6H14N2O4'
'HMDB00450'	'5-Hydroxylysine'	162.187	'C6H14N2O3'		'RC9s1.p1_HMDB00450_1'	'(2S,5S)-2,6-diamino-4,5-dihydroxyhexanoic acid'	178.186	'C6H14N2O4'
'HMDB00450'	'5-Hydroxylysine'	162.187	'C6H14N2O3'		'RC9s1.p1_HMDB00450_1'	'(2S,5S)-2,6-diamino-4,5-dihydroxyhexanoic acid'	178.186	'C6H14N2O4'
'HMDB00450'	'5-Hydroxylysine'	162.187	'C6H14N2O3'		'RC9s1.p1_HMDB00450_1'	'(2S,5S)-2,6-diamino-4,5-dihydroxyhexanoic acid'	178.186	'C6H14N2O4'
'RC9s1.p1_HMDB00450_2'	'(2S,5R)-2,6-diamino-3,5-dihydroxyhexanoic acid'	178.186	'C6H14N2O4'		'HMDB00450'	'5-Hydroxylysine'	162.187	'C6H14N2O3'
'HMDB00450'	'5-Hydroxylysine'	162.187	'C6H14N2O3'		'RC9s1.p1_HMDB00450_2'	'(2S,5R)-2,6-diamino-3,5-dihydroxyhexanoic acid'	178.186	'C6H14N2O4'
'RC9s1.p1_HMDB00450_2'	'(2S,5R)-2,6-diamino-3,5-dihydroxyhexanoic acid'	178.186	'C6H14N2O4'		'HMDB00450'	'5-Hydroxylysine'	162.187	'C6H14N2O3'
'HMDB00450'	'5-Hydroxylysine'	162.187	'C6H14N2O3'		'RC9s1.p1_HMDB00450_2'	'(2S,5R)-2,6-diamino-3,5-dihydroxyhexanoic acid'	178.186	'C6H14N2O4'
'RC9s1.p1_HMDB00450_2'	'(2S,5R)-2,6-diamino-3,5-dihydroxyhexanoic acid'	178.186	'C6H14N2O4'		'HMDB00450'	'5-Hydroxylysine'	162.187	'C6H14N2O3'
'HMDB00450'	'5-Hydroxylysine'	162.187	'C6H14N2O3'		'RC9s1.p1_HMDB00450_2'	'(2S,5R)-2,6-diamino-3,5-dihydroxyhexanoic acid'	178.186	'C6H14N2O4'
'HMDB00450'	'5-Hydroxylysine'	162.187	'C6H14N2O3'		'RC9s1.p1_HMDB00450_2'	'(2S,5R)-2,6-diamino-3,5-dihydroxyhexanoic acid'	178.186	'C6H14N2O4'
'HMDB00450'	'5-Hydroxylysine'	162.187	'C6H14N2O3'		'RC9s1.p1_HMDB00450_3'	'(5R)-2,6-diamino-2,5-dihydroxyhexanoic acid'	178.186	'C6H14N2O4'
'HMDB00450'	'5-Hydroxylysine'	162.187	'C6H14N2O3'		'RC9s1.p1_HMDB00450_3'	'(5R)-2,6-diamino-2,5-dihydroxyhexanoic acid'	178.186	'C6H14N2O4'
'HMDB00450'	'5-Hydroxylysine'	162.187	'C6H14N2O3'		'RC9s1.p1_HMDB00450_3'	'(5R)-2,6-diamino-2,5-dihydroxyhexanoic acid'	178.186	'C6H14N2O4'
'HMDB00450'	'5-Hydroxylysine'	162.187	'C6H14N2O3'		'RC9s1.p1_HMDB00450_3'	'(5R)-2,6-diamino-2,5-dihydroxyhexanoic acid'	178.186	'C6H14N2O4'
'HMDB00450'	'5-Hydroxylysine'	162.187	'C6H14N2O3'		'RC9s1.p1_HMDB00450_4'	'(2S,5R)-2,6-diamino-5,6-dihydroxyhexanoic acid'	178.186	'C6H14N2O4'
'HMDB00450'	'5-Hydroxylysine'	162.187	'C6H14N2O3'		'RC9s1.p1_HMDB00450_4'	'(2S,5R)-2,6-diamino-5,6-dihydroxyhexanoic acid'	178.186	'C6H14N2O4'
'HMDB00450'	'5-Hydroxylysine'	162.187	'C6H14N2O3'		'RC9s1.p1_HMDB00450_4'	'(2S,5R)-2,6-diamino-5,6-dihydroxyhexanoic acid'	178.186	'C6H14N2O4'
'HMDB00450'	'5-Hydroxylysine'	162.187	'C6H14N2O3'		'RC9s1.p1_HMDB00450_4'	'(2S,5R)-2,6-diamino-5,6-dihydroxyhexanoic acid'	178.186	'C6H14N2O4'
'HMDB00182'	'L-Lysine'	146.188	'C6H14N2O2'		'HMDB00450'	'5-Hydroxylysine'	162.187	'C6H14N2O3'
'HMDB00450'	'5-Hydroxylysine'	162.187	'C6H14N2O3'		'HMDB00182'	'L-Lysine'	146.188	'C6H14N2O2'
'HMDB00182'	'L-Lysine'	146.188	'C6H14N2O2'		'HMDB00450'	'5-Hydroxylysine'	162.187	'C6H14N2O3'
'HMDB00450'	'5-Hydroxylysine'	162.187	'C6H14N2O3'		'HMDB00182'	'L-Lysine'	146.188	'C6H14N2O2'
'HMDB00182'	'L-Lysine'	146.188	'C6H14N2O2'		'HMDB00450'	'5-Hydroxylysine'	162.187	'C6H14N2O3'
'HMDB00450'	'5-Hydroxylysine'	162.187	'C6H14N2O3'		'HMDB00182'	'L-Lysine'	146.188	'C6H14N2O2'
'HMDB00182'	'L-Lysine'	146.188	'C6H14N2O2'		'HMDB00450'	'5-Hydroxylysine'	162.187	'C6H14N2O3'
'HMDB00450'	'5-Hydroxylysine'	162.187	'C6H14N2O3'		'HMDB00182'	'L-Lysine'	146.188	'C6H14N2O2'
'HMDB00450'	'5-Hydroxylysine'	162.187	'C6H14N2O3'		'RC9p1.s1_HMDB00450_2'	'(2S,5R)-2,6-diamino-5-hydroxyhexanal'	146.188	'C6H14N2O2'
'HMDB00450'	'5-Hydroxylysine'	162.187	'C6H14N2O3'		'RC9p1.s1_HMDB00450_2'	'(2S,5R)-2,6-diamino-5-hydroxyhexanal'	146.188	'C6H14N2O2'
'HMDB00450'	'5-Hydroxylysine'	162.187	'C6H14N2O3'		'RC9p1.s1_HMDB00450_2'	'(2S,5R)-2,6-diamino-5-hydroxyhexanal'	146.188	'C6H14N2O2'
'HMDB00450'	'5-Hydroxylysine'	162.187	'C6H14N2O3'		'RC9p1.s1_HMDB00450_2'	'(2S,5R)-2,6-diamino-5-hydroxyhexanal'	146.188	'C6H14N2O2'
'HMDB00450'	'5-Hydroxylysine'	162.187	'C6H14N2O3'		'RC14s1.p1_HMDB00450_1'	'(2S,5S)-2,6-diamino-4-chloro-5-hydroxyhexanoic acid'	196.632	'C6H13ClN2O3'
'HMDB00450'	'5-Hydroxylysine'	162.187	'C6H14N2O3'		'RC14s1.p1_HMDB00450_1'	'(2S,5S)-2,6-diamino-4-chloro-5-hydroxyhexanoic acid'	196.632	'C6H13ClN2O3'
'HMDB00450'	'5-Hydroxylysine'	162.187	'C6H14N2O3'		'RC14s1.p1_HMDB00450_2'	'(2R,5R)-2,6-diamino-3-chloro-5-hydroxyhexanoic acid'	196.632	'C6H13ClN2O3'
'HMDB00450'	'5-Hydroxylysine'	162.187	'C6H14N2O3'		'RC14s1.p1_HMDB00450_2'	'(2R,5R)-2,6-diamino-3-chloro-5-hydroxyhexanoic acid'	196.632	'C6H13ClN2O3'
'HMDB00450'	'5-Hydroxylysine'	162.187	'C6H14N2O3'		'RC14s1.p1_HMDB00450_3'	'(2S)-2,6-diamino-5-chloro-5-hydroxyhexanoic acid'	196.632	'C6H13ClN2O3'
'HMDB00450'	'5-Hydroxylysine'	162.187	'C6H14N2O3'		'RC14s1.p1_HMDB00450_3'	'(2S)-2,6-diamino-5-chloro-5-hydroxyhexanoic acid'	196.632	'C6H13ClN2O3'
'HMDB00450'	'5-Hydroxylysine'	162.187	'C6H14N2O3'		'RC14s1.p1_HMDB00450_4'	'(5R)-2,6-diamino-2-chloro-5-hydroxyhexanoic acid'	196.632	'C6H13ClN2O3'
'HMDB00450'	'5-Hydroxylysine'	162.187	'C6H14N2O3'		'RC14s1.p1_HMDB00450_4'	'(5R)-2,6-diamino-2-chloro-5-hydroxyhexanoic acid'	196.632	'C6H13ClN2O3'
'HMDB00450'	'5-Hydroxylysine'	162.187	'C6H14N2O3'		'RC14s1.p1_HMDB00450_5'	'(2S,5R)-2,6-diamino-6-chloro-5-hydroxyhexanoic acid'	196.632	'C6H13ClN2O3'
'HMDB00450'	'5-Hydroxylysine'	162.187	'C6H14N2O3'		'RC14s1.p1_HMDB00450_5'	'(2S,5R)-2,6-diamino-6-chloro-5-hydroxyhexanoic acid'	196.632	'C6H13ClN2O3'
'HMDB00450'	'5-Hydroxylysine'	162.187	'C6H14N2O3'		'RC16s1.p1_HMDB00450_1'	'(2S,5R)-6-amino-5-hydroxy-2-nitrosohexanoic acid'	178.186	'C6H14N2O4'
'HMDB00450'	'5-Hydroxylysine'	162.187	'C6H14N2O3'		'RC16s1.p1_HMDB00450_1'	'(2S,5R)-6-amino-5-hydroxy-2-nitrosohexanoic acid'	178.186	'C6H14N2O4'
'HMDB00450'	'5-Hydroxylysine'	162.187	'C6H14N2O3'		'RC16s1.p1_HMDB00450_1'	'(2S,5R)-6-amino-5-hydroxy-2-nitrosohexanoic acid'	178.186	'C6H14N2O4'
'HMDB00450'	'5-Hydroxylysine'	162.187	'C6H14N2O3'		'RC16s1.p1_HMDB00450_1'	'(2S,5R)-6-amino-5-hydroxy-2-nitrosohexanoic acid'	178.186	'C6H14N2O4'
'RC16s1.p1_HMDB00450_2'	'(2S,5R)-2-amino-5-hydroxy-6-nitrosohexanoic acid'	178.186	'C6H14N2O4'		'HMDB00450'	'5-Hydroxylysine'	162.187	'C6H14N2O3'
'HMDB00450'	'5-Hydroxylysine'	162.187	'C6H14N2O3'		'RC16s1.p1_HMDB00450_2'	'(2S,5R)-2-amino-5-hydroxy-6-nitrosohexanoic acid'	178.186	'C6H14N2O4'
'HMDB00450'	'5-Hydroxylysine'	162.187	'C6H14N2O3'		'RC16s1.p1_HMDB00450_2'	'(2S,5R)-2-amino-5-hydroxy-6-nitrosohexanoic acid'	178.186	'C6H14N2O4'
'RC16s1.p1_HMDB00450_2'	'(2S,5R)-2-amino-5-hydroxy-6-nitrosohexanoic acid'	178.186	'C6H14N2O4'		'HMDB00450'	'5-Hydroxylysine'	162.187	'C6H14N2O3'
'HMDB00450'	'5-Hydroxylysine'	162.187	'C6H14N2O3'		'RC16s1.p1_HMDB00450_2'	'(2S,5R)-2-amino-5-hydroxy-6-nitrosohexanoic acid'	178.186	'C6H14N2O4'
'RC16s1.p1_HMDB00450_2'	'(2S,5R)-2-amino-5-hydroxy-6-nitrosohexanoic acid'	178.186	'C6H14N2O4'		'HMDB00450'	'5-Hydroxylysine'	162.187	'C6H14N2O3'
'HMDB00450'	'5-Hydroxylysine'	162.187	'C6H14N2O3'		'RC16s1.p1_HMDB00450_2'	'(2S,5R)-2-amino-5-hydroxy-6-nitrosohexanoic acid'	178.186	'C6H14N2O4'
'HMDB00450'	'5-Hydroxylysine'	162.187	'C6H14N2O3'		'RC27p1.s1_HMDB00450_1'	'(2R)-1,5-diamino-5-hydrogeniopentan-2-ol'	118.177	'C5H14N2O'
'HMDB00450'	'5-Hydroxylysine'	162.187	'C6H14N2O3'		'RC27p1.s1_HMDB00450_1'	'(2R)-1,5-diamino-5-hydrogeniopentan-2-ol'	118.177	'C5H14N2O'
'HMDB00450'	'5-Hydroxylysine'	162.187	'C6H14N2O3'		'RC29s1.p1_HMDB00450_1'	'(2S,5R)-5-(acetyloxy)-2,6-diaminohexanoic acid'	204.224	'C8H16N2O4'
'HMDB00450'	'5-Hydroxylysine'	162.187	'C6H14N2O3'		'RC29s1.p1_HMDB00450_2'	'acetyl (2S,5R)-2,6-diamino-5-hydroxyhexanoate'	204.224	'C8H16N2O4'
'HMDB00450'	'5-Hydroxylysine'	162.187	'C6H14N2O3'		'RC29s1.p1_HMDB00450_3'	'(2S,5R)-6-amino-2-acetamido-5-hydroxyhexanoic acid'	204.224	'C8H16N2O4'
'HMDB00450'	'5-Hydroxylysine'	162.187	'C6H14N2O3'		'RC29s1.p1_HMDB00450_4'	'(2S,5R)-2-amino-6-acetamido-5-hydroxyhexanoic acid'	204.224	'C8H16N2O4'
'HMDB00450'	'5-Hydroxylysine'	162.187	'C6H14N2O3'		'RC29s1.p1_HMDB00450_5'	'(2S,5R)-4-acetyl-2,6-diamino-5-hydroxyhexanoic acid'	204.224	'C8H16N2O4'
'HMDB00450'	'5-Hydroxylysine'	162.187	'C6H14N2O3'		'RC29s1.p1_HMDB00450_6'	'(2S,5R)-3-acetyl-2,6-diamino-5-hydroxyhexanoic acid'	204.224	'C8H16N2O4'
'HMDB00450'	'5-Hydroxylysine'	162.187	'C6H14N2O3'		'RC29s1.p1_HMDB00450_7'	'(2S)-2-amino-5-(aminomethyl)-5-hydroxy-6-oxoheptanoic acid'	204.224	'C8H16N2O4'
'HMDB00450'	'5-Hydroxylysine'	162.187	'C6H14N2O3'		'RC29s1.p1_HMDB00450_8'	'(5R)-2-acetyl-2,6-diamino-5-hydroxyhexanoic acid'	204.224	'C8H16N2O4'
'HMDB00450'	'5-Hydroxylysine'	162.187	'C6H14N2O3'		'RC29s1.p1_HMDB00450_9'	'(2S,5R)-2,6-diamino-5-hydroxy-7-oxooctanoic acid'	204.224	'C8H16N2O4'
'HMDB00450'	'5-Hydroxylysine'	162.187	'C6H14N2O3'		'RC29s2.p2_HMDB00450_1'	'(2S,5R)-2,6-diamino-5-(propanoyloxy)hexanoic acid'	218.25	'C9H18N2O4'
'HMDB00450'	'5-Hydroxylysine'	162.187	'C6H14N2O3'		'RC29s2.p2_HMDB00450_2'	'propanoyl (2S,5R)-2,6-diamino-5-hydroxyhexanoate'	218.25	'C9H18N2O4'
'HMDB00450'	'5-Hydroxylysine'	162.187	'C6H14N2O3'		'RC29s2.p2_HMDB00450_3'	'(2S,5R)-6-amino-5-hydroxy-2-propanamidohexanoic acid'	218.25	'C9H18N2O4'
'HMDB00450'	'5-Hydroxylysine'	162.187	'C6H14N2O3'		'RC29s2.p2_HMDB00450_4'	'(2S,5R)-2-amino-5-hydroxy-6-propanamidohexanoic acid'	218.25	'C9H18N2O4'
'HMDB00450'	'5-Hydroxylysine'	162.187	'C6H14N2O3'		'RC29s2.p2_HMDB00450_5'	'(2S)-2-amino-4-[(1R)-2-amino-1-hydroxyethyl]-5-oxoheptanoic acid'	218.25	'C9H18N2O4'
'HMDB00450'	'5-Hydroxylysine'	162.187	'C6H14N2O3'		'RC29s2.p2_HMDB00450_6'	'(2S,5R)-2,6-diamino-5-hydroxy-3-propanoylhexanoic acid'	218.25	'C9H18N2O4'
'HMDB00450'	'5-Hydroxylysine'	162.187	'C6H14N2O3'		'RC29s2.p2_HMDB00450_7'	'(2S)-2-amino-5-(aminomethyl)-5-hydroxy-6-oxooctanoic acid'	218.25	'C9H18N2O4'
'HMDB00450'	'5-Hydroxylysine'	162.187	'C6H14N2O3'		'RC29s2.p2_HMDB00450_8'	'(5R)-2,6-diamino-5-hydroxy-2-propanoylhexanoic acid'	218.25	'C9H18N2O4'
'HMDB00450'	'5-Hydroxylysine'	162.187	'C6H14N2O3'		'RC29s2.p2_HMDB00450_9'	'(2S,5R)-2,6-diamino-5-hydroxy-7-oxononanoic acid'	218.25	'C9H18N2O4'
'HMDB00450'	'5-Hydroxylysine'	162.187	'C6H14N2O3'		'RC29s3.p3_HMDB00450_1'	'(2S,5R)-2,6-diamino-5-(butanoyloxy)hexanoic acid'	232.277	'C10H20N2O4'
'HMDB00450'	'5-Hydroxylysine'	162.187	'C6H14N2O3'		'RC29s3.p3_HMDB00450_2'	'butanoyl (2S,5R)-2,6-diamino-5-hydroxyhexanoate'	232.277	'C10H20N2O4'
'HMDB00450'	'5-Hydroxylysine'	162.187	'C6H14N2O3'		'RC29s3.p3_HMDB00450_3'	'(2S,5R)-6-amino-2-butanamido-5-hydroxyhexanoic acid'	232.277	'C10H20N2O4'
'HMDB00450'	'5-Hydroxylysine'	162.187	'C6H14N2O3'		'RC29s3.p3_HMDB00450_4'	'(2S,5R)-2-amino-6-butanamido-5-hydroxyhexanoic acid'	232.277	'C10H20N2O4'
'HMDB00450'	'5-Hydroxylysine'	162.187	'C6H14N2O3'		'RC29s3.p3_HMDB00450_5'	'(2S)-2-amino-4-[(1R)-2-amino-1-hydroxyethyl]-5-oxooctanoic acid'	232.277	'C10H20N2O4'
'HMDB00450'	'5-Hydroxylysine'	162.187	'C6H14N2O3'		'RC29s3.p3_HMDB00450_6'	'(2S)-2-amino-3-[(2R)-3-amino-2-hydroxypropyl]-4-oxoheptanoic acid'	232.277	'C10H20N2O4'
'HMDB00450'	'5-Hydroxylysine'	162.187	'C6H14N2O3'		'RC29s3.p3_HMDB00450_7'	'(2S)-2-amino-5-(aminomethyl)-5-hydroxy-6-oxononanoic acid'	232.277	'C10H20N2O4'
'HMDB00450'	'5-Hydroxylysine'	162.187	'C6H14N2O3'		'RC29s3.p3_HMDB00450_8'	'(5R)-2,6-diamino-2-butanoyl-5-hydroxyhexanoic acid'	232.277	'C10H20N2O4'
'HMDB00450'	'5-Hydroxylysine'	162.187	'C6H14N2O3'		'RC29s3.p3_HMDB00450_9'	'(2S,5R)-2,6-diamino-5-hydroxy-7-oxodecanoic acid'	232.277	'C10H20N2O4'
'HMDB00450'	'5-Hydroxylysine'	162.187	'C6H14N2O3'		'RC34s1.p1_HMDB00450_1'	'(2S,5R)-2,6-diamino-5-{[3,4,5-trihydroxy-6-(hydroxymethyl)oxan-2-yl]oxy}hexanoic acid'	324.328	'C12H24N2O8'
'HMDB00450'	'5-Hydroxylysine'	162.187	'C6H14N2O3'		'RC34s1.p1_HMDB00450_2'	'3,4,5-trihydroxy-6-(hydroxymethyl)oxan-2-yl (2S,5R)-2,6-diamino-5-hydroxyhexanoate'	324.328	'C12H24N2O8'
'HMDB00450'	'5-Hydroxylysine'	162.187	'C6H14N2O3'		'RC41s1.p1_HMDB00450_1'	'[(2S,5R)-2,6-diamino-5-hydroxyhexanoyl]oxyphosphonic acid'	242.167	'C6H15N2O6P'
'HMDB00450'	'5-Hydroxylysine'	162.187	'C6H14N2O3'		'RC42s1.p1_HMDB00450_1'	'(2S,5R)-6-amino-5-hydroxy-2-(phosphonoamino)hexanoic acid'	242.167	'C6H15N2O6P'
'HMDB00450'	'5-Hydroxylysine'	162.187	'C6H14N2O3'		'RC42s1.p1_HMDB00450_2'	'(2S,5R)-2-amino-5-hydroxy-6-(phosphonoamino)hexanoic acid'	242.167	'C6H15N2O6P'
'HMDB00148'	'L-Glutamic acid'	147.129	'C5H9NO4'		'HMDB00452'	'L-Alpha-aminobutyric acid'	103.12	'C4H9NO2'
'HMDB00148'	'L-Glutamic acid'	147.129	'C5H9NO4'		'HMDB00452'	'L-Alpha-aminobutyric acid'	103.12	'C4H9NO2'
'HMDB00510'	'Aminoadipic acid'	161.156	'C6H11NO4'		'RC1p2.s2_HMDB00510_1'	'5-amino-6,6-dihydrogenio-6-hydroxyhexanoic acid'	147.172	'C6H13NO3'
'HMDB00510'	'Aminoadipic acid'	161.156	'C6H11NO4'		'RC1p2.s2_HMDB00510_1'	'5-amino-6,6-dihydrogenio-6-hydroxyhexanoic acid'	147.172	'C6H13NO3'
'RC1p2.s2_HMDB00510_2'	'2-amino-6,6-dihydrogenio-6-hydroxyhexanoic acid'	147.172	'C6H13NO3'		'HMDB00510'	'Aminoadipic acid'	161.156	'C6H11NO4'
'HMDB00510'	'Aminoadipic acid'	161.156	'C6H11NO4'		'RC1p2.s2_HMDB00510_2'	'2-amino-6,6-dihydrogenio-6-hydroxyhexanoic acid'	147.172	'C6H13NO3'
'RC1p2.s2_HMDB00510_2'	'2-amino-6,6-dihydrogenio-6-hydroxyhexanoic acid'	147.172	'C6H13NO3'		'HMDB00510'	'Aminoadipic acid'	161.156	'C6H11NO4'
'HMDB00510'	'Aminoadipic acid'	161.156	'C6H11NO4'		'RC1p2.s2_HMDB00510_2'	'2-amino-6,6-dihydrogenio-6-hydroxyhexanoic acid'	147.172	'C6H13NO3'
'HMDB00510'	'Aminoadipic acid'	161.156	'C6H11NO4'		'RC8s1.p1_HMDB00510_1'	'2-iminohexanedioic acid'	159.14	'C6H9NO4'
'HMDB00510'	'Aminoadipic acid'	161.156	'C6H11NO4'		'RC8s1.p1_HMDB00510_1'	'2-iminohexanedioic acid'	159.14	'C6H9NO4'
'HMDB00510'	'Aminoadipic acid'	161.156	'C6H11NO4'		'RC9s1.p1_HMDB00510_1'	'2-amino-2-hydroxyhexanedioic acid'	177.155	'C6H11NO5'
'HMDB00510'	'Aminoadipic acid'	161.156	'C6H11NO4'		'RC9s1.p1_HMDB00510_1'	'2-amino-2-hydroxyhexanedioic acid'	177.155	'C6H11NO5'
'HMDB00510'	'Aminoadipic acid'	161.156	'C6H11NO4'		'RC9s1.p1_HMDB00510_1'	'2-amino-2-hydroxyhexanedioic acid'	177.155	'C6H11NO5'
'HMDB00510'	'Aminoadipic acid'	161.156	'C6H11NO4'		'RC9s1.p1_HMDB00510_1'	'2-amino-2-hydroxyhexanedioic acid'	177.155	'C6H11NO5'
'HMDB00510'	'Aminoadipic acid'	161.156	'C6H11NO4'		'RC9s1.p1_HMDB00510_2'	'2-amino-3-hydroxyhexanedioic acid'	177.155	'C6H11NO5'
'HMDB00510'	'Aminoadipic acid'	161.156	'C6H11NO4'		'RC9s1.p1_HMDB00510_2'	'2-amino-3-hydroxyhexanedioic acid'	177.155	'C6H11NO5'
'HMDB00510'	'Aminoadipic acid'	161.156	'C6H11NO4'		'RC9s1.p1_HMDB00510_2'	'2-amino-3-hydroxyhexanedioic acid'	177.155	'C6H11NO5'
'HMDB00510'	'Aminoadipic acid'	161.156	'C6H11NO4'		'RC9s1.p1_HMDB00510_2'	'2-amino-3-hydroxyhexanedioic acid'	177.155	'C6H11NO5'
'HMDB00510'	'Aminoadipic acid'	161.156	'C6H11NO4'		'RC9s1.p1_HMDB00510_3'	'2-amino-4-hydroxyhexanedioic acid'	177.155	'C6H11NO5'
'HMDB00510'	'Aminoadipic acid'	161.156	'C6H11NO4'		'RC9s1.p1_HMDB00510_3'	'2-amino-4-hydroxyhexanedioic acid'	177.155	'C6H11NO5'
'HMDB00510'	'Aminoadipic acid'	161.156	'C6H11NO4'		'RC9s1.p1_HMDB00510_3'	'2-amino-4-hydroxyhexanedioic acid'	177.155	'C6H11NO5'
'HMDB00510'	'Aminoadipic acid'	161.156	'C6H11NO4'		'RC9s1.p1_HMDB00510_3'	'2-amino-4-hydroxyhexanedioic acid'	177.155	'C6H11NO5'
'RC9s1.p1_HMDB00510_4'	'2-amino-5-hydroxyhexanedioic acid'	177.155	'C6H11NO5'		'HMDB00510'	'Aminoadipic acid'	161.156	'C6H11NO4'
'HMDB00510'	'Aminoadipic acid'	161.156	'C6H11NO4'		'RC9s1.p1_HMDB00510_4'	'2-amino-5-hydroxyhexanedioic acid'	177.155	'C6H11NO5'
'RC9s1.p1_HMDB00510_4'	'2-amino-5-hydroxyhexanedioic acid'	177.155	'C6H11NO5'		'HMDB00510'	'Aminoadipic acid'	161.156	'C6H11NO4'
'HMDB00510'	'Aminoadipic acid'	161.156	'C6H11NO4'		'RC9s1.p1_HMDB00510_4'	'2-amino-5-hydroxyhexanedioic acid'	177.155	'C6H11NO5'
'RC9s1.p1_HMDB00510_4'	'2-amino-5-hydroxyhexanedioic acid'	177.155	'C6H11NO5'		'HMDB00510'	'Aminoadipic acid'	161.156	'C6H11NO4'
'HMDB00510'	'Aminoadipic acid'	161.156	'C6H11NO4'		'RC9s1.p1_HMDB00510_4'	'2-amino-5-hydroxyhexanedioic acid'	177.155	'C6H11NO5'
'RC9s1.p1_HMDB00510_4'	'2-amino-5-hydroxyhexanedioic acid'	177.155	'C6H11NO5'		'HMDB00510'	'Aminoadipic acid'	161.156	'C6H11NO4'
'HMDB00510'	'Aminoadipic acid'	161.156	'C6H11NO4'		'RC9s1.p1_HMDB00510_4'	'2-amino-5-hydroxyhexanedioic acid'	177.155	'C6H11NO5'
'HMDB00510'	'Aminoadipic acid'	161.156	'C6H11NO4'		'RC9p1.s1_HMDB00510_1'	'5-amino-6-oxohexanoic acid'	145.156	'C6H11NO3'
'HMDB00510'	'Aminoadipic acid'	161.156	'C6H11NO4'		'RC9p1.s1_HMDB00510_1'	'5-amino-6-oxohexanoic acid'	145.156	'C6H11NO3'
'HMDB00510'	'Aminoadipic acid'	161.156	'C6H11NO4'		'RC9p1.s1_HMDB00510_1'	'5-amino-6-oxohexanoic acid'	145.156	'C6H11NO3'
'HMDB00510'	'Aminoadipic acid'	161.156	'C6H11NO4'		'RC9p1.s1_HMDB00510_1'	'5-amino-6-oxohexanoic acid'	145.156	'C6H11NO3'
'HMDB01263'	'Allysine'	145.156	'C6H11NO3'		'HMDB00510'	'Aminoadipic acid'	161.156	'C6H11NO4'
'HMDB00510'	'Aminoadipic acid'	161.156	'C6H11NO4'		'HMDB01263'	'Allysine'	145.156	'C6H11NO3'
'HMDB01263'	'Allysine'	145.156	'C6H11NO3'		'HMDB00510'	'Aminoadipic acid'	161.156	'C6H11NO4'
'HMDB00510'	'Aminoadipic acid'	161.156	'C6H11NO4'		'HMDB01263'	'Allysine'	145.156	'C6H11NO3'
'HMDB01263'	'Allysine'	145.156	'C6H11NO3'		'HMDB00510'	'Aminoadipic acid'	161.156	'C6H11NO4'
'HMDB00510'	'Aminoadipic acid'	161.156	'C6H11NO4'		'HMDB01263'	'Allysine'	145.156	'C6H11NO3'
'HMDB01263'	'Allysine'	145.156	'C6H11NO3'		'HMDB00510'	'Aminoadipic acid'	161.156	'C6H11NO4'
'HMDB00510'	'Aminoadipic acid'	161.156	'C6H11NO4'		'HMDB01263'	'Allysine'	145.156	'C6H11NO3'
'HMDB00510'	'Aminoadipic acid'	161.156	'C6H11NO4'		'RC14s1.p1_HMDB00510_1'	'2-amino-2-chlorohexanedioic acid'	195.601	'C6H10ClNO4'
'HMDB00510'	'Aminoadipic acid'	161.156	'C6H11NO4'		'RC14s1.p1_HMDB00510_1'	'2-amino-2-chlorohexanedioic acid'	195.601	'C6H10ClNO4'
'HMDB00510'	'Aminoadipic acid'	161.156	'C6H11NO4'		'RC14s1.p1_HMDB00510_2'	'2-amino-3-chlorohexanedioic acid'	195.601	'C6H10ClNO4'
'HMDB00510'	'Aminoadipic acid'	161.156	'C6H11NO4'		'RC14s1.p1_HMDB00510_2'	'2-amino-3-chlorohexanedioic acid'	195.601	'C6H10ClNO4'
'HMDB00510'	'Aminoadipic acid'	161.156	'C6H11NO4'		'RC14s1.p1_HMDB00510_3'	'2-amino-4-chlorohexanedioic acid'	195.601	'C6H10ClNO4'
'HMDB00510'	'Aminoadipic acid'	161.156	'C6H11NO4'		'RC14s1.p1_HMDB00510_3'	'2-amino-4-chlorohexanedioic acid'	195.601	'C6H10ClNO4'
'HMDB00510'	'Aminoadipic acid'	161.156	'C6H11NO4'		'RC14s1.p1_HMDB00510_4'	'2-amino-5-chlorohexanedioic acid'	195.601	'C6H10ClNO4'
'HMDB00510'	'Aminoadipic acid'	161.156	'C6H11NO4'		'RC14s1.p1_HMDB00510_4'	'2-amino-5-chlorohexanedioic acid'	195.601	'C6H10ClNO4'
'HMDB00510'	'Aminoadipic acid'	161.156	'C6H11NO4'		'RC16s1.p1_HMDB00510_1'	'2-nitrosohexanedioic acid'	177.155	'C6H11NO5'
'HMDB00510'	'Aminoadipic acid'	161.156	'C6H11NO4'		'RC16s1.p1_HMDB00510_1'	'2-nitrosohexanedioic acid'	177.155	'C6H11NO5'
'HMDB00510'	'Aminoadipic acid'	161.156	'C6H11NO4'		'RC16s1.p1_HMDB00510_1'	'2-nitrosohexanedioic acid'	177.155	'C6H11NO5'
'HMDB00510'	'Aminoadipic acid'	161.156	'C6H11NO4'		'RC16s1.p1_HMDB00510_1'	'2-nitrosohexanedioic acid'	177.155	'C6H11NO5'
'HMDB00510'	'Aminoadipic acid'	161.156	'C6H11NO4'		'HMDB03355'	'5-Aminopentanoic acid'	117.146	'C5H11NO2'
'HMDB00510'	'Aminoadipic acid'	161.156	'C6H11NO4'		'HMDB03355'	'5-Aminopentanoic acid'	117.146	'C5H11NO2'
'RC27p1.s1_HMDB00510_2'	'2-amino-5-hydrogeniopentanoic acid'	117.146	'C5H11NO2'		'HMDB00510'	'Aminoadipic acid'	161.156	'C6H11NO4'
'HMDB00510'	'Aminoadipic acid'	161.156	'C6H11NO4'		'RC27p1.s1_HMDB00510_2'	'2-amino-5-hydrogeniopentanoic acid'	117.146	'C5H11NO2'
'HMDB00510'	'Aminoadipic acid'	161.156	'C6H11NO4'		'RC27p1.s1_HMDB00510_2'	'2-amino-5-hydrogeniopentanoic acid'	117.146	'C5H11NO2'
'HMDB00510'	'Aminoadipic acid'	161.156	'C6H11NO4'		'RC29s1.p1_HMDB00510_1'	'2-acetyl-2-aminohexanedioic acid'	203.192	'C8H13NO5'
'HMDB00510'	'Aminoadipic acid'	161.156	'C6H11NO4'		'RC29s1.p1_HMDB00510_2'	'3-acetyl-2-aminohexanedioic acid'	203.192	'C8H13NO5'
'HMDB00510'	'Aminoadipic acid'	161.156	'C6H11NO4'		'RC29s1.p1_HMDB00510_3'	'4-acetyl-2-aminohexanedioic acid'	203.192	'C8H13NO5'
'HMDB00510'	'Aminoadipic acid'	161.156	'C6H11NO4'		'RC29s1.p1_HMDB00510_4'	'2-acetyl-5-aminohexanedioic acid'	203.192	'C8H13NO5'
'HMDB00510'	'Aminoadipic acid'	161.156	'C6H11NO4'		'RC29s1.p1_HMDB00510_5'	'6-(acetyloxy)-5-amino-6-oxohexanoic acid'	203.192	'C8H13NO5'
'HMDB00510'	'Aminoadipic acid'	161.156	'C6H11NO4'		'RC29s1.p1_HMDB00510_6'	'6-(acetyloxy)-2-amino-6-oxohexanoic acid'	203.192	'C8H13NO5'
'HMDB00510'	'Aminoadipic acid'	161.156	'C6H11NO4'		'RC29s1.p1_HMDB00510_7'	'2-acetamidohexanedioic acid'	203.192	'C8H13NO5'
'HMDB00510'	'Aminoadipic acid'	161.156	'C6H11NO4'		'RC29s2.p2_HMDB00510_1'	'2-amino-2-propanoylhexanedioic acid'	217.219	'C9H15NO5'
'HMDB00510'	'Aminoadipic acid'	161.156	'C6H11NO4'		'RC29s2.p2_HMDB00510_2'	'2-amino-3-propanoylhexanedioic acid'	217.219	'C9H15NO5'
'HMDB00510'	'Aminoadipic acid'	161.156	'C6H11NO4'		'RC29s2.p2_HMDB00510_3'	'2-amino-4-propanoylhexanedioic acid'	217.219	'C9H15NO5'
'HMDB00510'	'Aminoadipic acid'	161.156	'C6H11NO4'		'RC29s2.p2_HMDB00510_4'	'2-amino-5-propanoylhexanedioic acid'	217.219	'C9H15NO5'
'HMDB00510'	'Aminoadipic acid'	161.156	'C6H11NO4'		'RC29s2.p2_HMDB00510_5'	'5-amino-6-oxo-6-(propanoyloxy)hexanoic acid'	217.219	'C9H15NO5'
'HMDB00510'	'Aminoadipic acid'	161.156	'C6H11NO4'		'RC29s2.p2_HMDB00510_6'	'2-amino-6-oxo-6-(propanoyloxy)hexanoic acid'	217.219	'C9H15NO5'
'HMDB00510'	'Aminoadipic acid'	161.156	'C6H11NO4'		'RC29s2.p2_HMDB00510_7'	'2-propanamidohexanedioic acid'	217.219	'C9H15NO5'
'HMDB00510'	'Aminoadipic acid'	161.156	'C6H11NO4'		'RC29s3.p3_HMDB00510_1'	'2-amino-2-butanoylhexanedioic acid'	231.246	'C10H17NO5'
'HMDB00510'	'Aminoadipic acid'	161.156	'C6H11NO4'		'RC29s3.p3_HMDB00510_2'	'2-amino-3-butanoylhexanedioic acid'	231.246	'C10H17NO5'
'HMDB00510'	'Aminoadipic acid'	161.156	'C6H11NO4'		'RC29s3.p3_HMDB00510_3'	'2-amino-4-butanoylhexanedioic acid'	231.246	'C10H17NO5'
'HMDB00510'	'Aminoadipic acid'	161.156	'C6H11NO4'		'RC29s3.p3_HMDB00510_4'	'2-amino-5-butanoylhexanedioic acid'	231.246	'C10H17NO5'
'HMDB00510'	'Aminoadipic acid'	161.156	'C6H11NO4'		'RC29s3.p3_HMDB00510_5'	'5-amino-6-(butanoyloxy)-6-oxohexanoic acid'	231.246	'C10H17NO5'
'HMDB00510'	'Aminoadipic acid'	161.156	'C6H11NO4'		'RC29s3.p3_HMDB00510_6'	'2-amino-6-(butanoyloxy)-6-oxohexanoic acid'	231.246	'C10H17NO5'
'HMDB00510'	'Aminoadipic acid'	161.156	'C6H11NO4'		'RC29s3.p3_HMDB00510_7'	'2-butanamidohexanedioic acid'	231.246	'C10H17NO5'
'HMDB00510'	'Aminoadipic acid'	161.156	'C6H11NO4'		'RC29s4.p4_HMDB00510_1'	'4-amino-3-oxoheptane-1,4,7-tricarboxylic acid'	261.229	'C10H15NO7'
'HMDB00510'	'Aminoadipic acid'	161.156	'C6H11NO4'		'RC29s4.p4_HMDB00510_2'	'4-[amino(carboxy)methyl]-5-oxooctanedioic acid'	261.229	'C10H15NO7'
'HMDB00510'	'Aminoadipic acid'	161.156	'C6H11NO4'		'RC29s4.p4_HMDB00510_3'	'2-amino-4-(carboxymethyl)-5-oxooctanedioic acid'	261.229	'C10H15NO7'
'HMDB00510'	'Aminoadipic acid'	161.156	'C6H11NO4'		'RC29s4.p4_HMDB00510_4'	'1-amino-5-oxoheptane-1,4,7-tricarboxylic acid'	261.229	'C10H15NO7'
'HMDB00510'	'Aminoadipic acid'	161.156	'C6H11NO4'		'RC29s4.p4_HMDB00510_5'	'5-amino-6-[(3-carboxypropanoyl)oxy]-6-oxohexanoic acid'	261.229	'C10H15NO7'
'HMDB00510'	'Aminoadipic acid'	161.156	'C6H11NO4'		'RC29s4.p4_HMDB00510_6'	'2-amino-6-[(3-carboxypropanoyl)oxy]-6-oxohexanoic acid'	261.229	'C10H15NO7'
'HMDB00510'	'Aminoadipic acid'	161.156	'C6H11NO4'		'RC29s4.p4_HMDB00510_7'	'2-(3-carboxypropanamido)hexanedioic acid'	261.229	'C10H15NO7'
'HMDB00510'	'Aminoadipic acid'	161.156	'C6H11NO4'		'RC29s5.p5_HMDB00510_1'	'3-amino-2-oxohexane-1,3,6-tricarboxylic acid'	247.202	'C9H13NO7'
'HMDB00510'	'Aminoadipic acid'	161.156	'C6H11NO4'		'RC29s5.p5_HMDB00510_2'	'4-[amino(carboxy)methyl]-3-oxoheptanedioic acid'	247.202	'C9H13NO7'
'HMDB00510'	'Aminoadipic acid'	161.156	'C6H11NO4'		'RC29s5.p5_HMDB00510_3'	'2-amino-4-(carboxymethyl)-5-oxoheptanedioic acid'	247.202	'C9H13NO7'
'HMDB00510'	'Aminoadipic acid'	161.156	'C6H11NO4'		'RC29s5.p5_HMDB00510_4'	'6-amino-2-oxohexane-1,3,6-tricarboxylic acid'	247.202	'C9H13NO7'
'HMDB00510'	'Aminoadipic acid'	161.156	'C6H11NO4'		'RC29s5.p5_HMDB00510_5'	'5-amino-6-[(2-carboxyacetyl)oxy]-6-oxohexanoic acid'	247.202	'C9H13NO7'
'HMDB00510'	'Aminoadipic acid'	161.156	'C6H11NO4'		'RC29s5.p5_HMDB00510_6'	'2-amino-6-[(2-carboxyacetyl)oxy]-6-oxohexanoic acid'	247.202	'C9H13NO7'
'HMDB00510'	'Aminoadipic acid'	161.156	'C6H11NO4'		'RC29s5.p5_HMDB00510_7'	'2-(2-carboxyacetamido)hexanedioic acid'	247.202	'C9H13NO7'
'HMDB00510'	'Aminoadipic acid'	161.156	'C6H11NO4'		'RC34s1.p1_HMDB00510_1'	'5-amino-6-oxo-6-{[3,4,5-trihydroxy-6-(hydroxymethyl)oxan-2-yl]oxy}hexanoic acid'	323.296	'C12H21NO9'
'HMDB00510'	'Aminoadipic acid'	161.156	'C6H11NO4'		'RC34s1.p1_HMDB00510_2'	'2-amino-6-oxo-6-{[3,4,5-trihydroxy-6-(hydroxymethyl)oxan-2-yl]oxy}hexanoic acid'	323.296	'C12H21NO9'
'HMDB00510'	'Aminoadipic acid'	161.156	'C6H11NO4'		'RC41s1.p1_HMDB00510_1'	'5-amino-6-oxo-6-(phosphonooxy)hexanoic acid'	241.136	'C6H12NO7P'
'HMDB00510'	'Aminoadipic acid'	161.156	'C6H11NO4'		'RC41s1.p1_HMDB00510_2'	'2-amino-6-oxo-6-(phosphonooxy)hexanoic acid'	241.136	'C6H12NO7P'
'HMDB00510'	'Aminoadipic acid'	161.156	'C6H11NO4'		'RC42s1.p1_HMDB00510_1'	'2-(phosphonoamino)hexanedioic acid'	241.136	'C6H12NO7P'
'HMDB00557'	'L-Alloisoleucine'	131.173	'C6H13NO2'		'RC8s1.p1_HMDB00557_1'	'(3R)-2-imino-3-methylpentanoic acid'	129.157	'C6H11NO2'
'HMDB00557'	'L-Alloisoleucine'	131.173	'C6H13NO2'		'RC8s1.p1_HMDB00557_1'	'(3R)-2-imino-3-methylpentanoic acid'	129.157	'C6H11NO2'
'RC9s1.p1_HMDB00557_1'	'(2S,3R)-2-amino-5-hydroxy-3-methylpentanoic acid'	147.172	'C6H13NO3'		'HMDB00557'	'L-Alloisoleucine'	131.173	'C6H13NO2'
'HMDB00557'	'L-Alloisoleucine'	131.173	'C6H13NO2'		'RC9s1.p1_HMDB00557_1'	'(2S,3R)-2-amino-5-hydroxy-3-methylpentanoic acid'	147.172	'C6H13NO3'
'RC9s1.p1_HMDB00557_1'	'(2S,3R)-2-amino-5-hydroxy-3-methylpentanoic acid'	147.172	'C6H13NO3'		'HMDB00557'	'L-Alloisoleucine'	131.173	'C6H13NO2'
'RC9s1.p1_HMDB00557_1'	'(2S,3R)-2-amino-5-hydroxy-3-methylpentanoic acid'	147.172	'C6H13NO3'		'HMDB00557'	'L-Alloisoleucine'	131.173	'C6H13NO2'
'HMDB00557'	'L-Alloisoleucine'	131.173	'C6H13NO2'		'RC9s1.p1_HMDB00557_1'	'(2S,3R)-2-amino-5-hydroxy-3-methylpentanoic acid'	147.172	'C6H13NO3'
'HMDB00557'	'L-Alloisoleucine'	131.173	'C6H13NO2'		'RC9s1.p1_HMDB00557_1'	'(2S,3R)-2-amino-5-hydroxy-3-methylpentanoic acid'	147.172	'C6H13NO3'
'RC9s1.p1_HMDB00557_2'	'(2S,3R)-2-amino-3-(hydroxymethyl)pentanoic acid'	147.172	'C6H13NO3'		'HMDB00557'	'L-Alloisoleucine'	131.173	'C6H13NO2'
'HMDB00557'	'L-Alloisoleucine'	131.173	'C6H13NO2'		'RC9s1.p1_HMDB00557_2'	'(2S,3R)-2-amino-3-(hydroxymethyl)pentanoic acid'	147.172	'C6H13NO3'
'RC9s1.p1_HMDB00557_2'	'(2S,3R)-2-amino-3-(hydroxymethyl)pentanoic acid'	147.172	'C6H13NO3'		'HMDB00557'	'L-Alloisoleucine'	131.173	'C6H13NO2'
'RC9s1.p1_HMDB00557_2'	'(2S,3R)-2-amino-3-(hydroxymethyl)pentanoic acid'	147.172	'C6H13NO3'		'HMDB00557'	'L-Alloisoleucine'	131.173	'C6H13NO2'
'HMDB00557'	'L-Alloisoleucine'	131.173	'C6H13NO2'		'RC9s1.p1_HMDB00557_2'	'(2S,3R)-2-amino-3-(hydroxymethyl)pentanoic acid'	147.172	'C6H13NO3'
'HMDB00557'	'L-Alloisoleucine'	131.173	'C6H13NO2'		'RC9s1.p1_HMDB00557_2'	'(2S,3R)-2-amino-3-(hydroxymethyl)pentanoic acid'	147.172	'C6H13NO3'
'HMDB00557'	'L-Alloisoleucine'	131.173	'C6H13NO2'		'RC9s1.p1_HMDB00557_3'	'(2S,3S)-2-amino-4-hydroxy-3-methylpentanoic acid'	147.172	'C6H13NO3'
'HMDB00557'	'L-Alloisoleucine'	131.173	'C6H13NO2'		'RC9s1.p1_HMDB00557_3'	'(2S,3S)-2-amino-4-hydroxy-3-methylpentanoic acid'	147.172	'C6H13NO3'
'HMDB00557'	'L-Alloisoleucine'	131.173	'C6H13NO2'		'RC9s1.p1_HMDB00557_3'	'(2S,3S)-2-amino-4-hydroxy-3-methylpentanoic acid'	147.172	'C6H13NO3'
'HMDB00557'	'L-Alloisoleucine'	131.173	'C6H13NO2'		'RC9s1.p1_HMDB00557_4'	'(2S)-2-amino-3-hydroxy-3-methylpentanoic acid'	147.172	'C6H13NO3'
'HMDB00557'	'L-Alloisoleucine'	131.173	'C6H13NO2'		'RC9s1.p1_HMDB00557_4'	'(2S)-2-amino-3-hydroxy-3-methylpentanoic acid'	147.172	'C6H13NO3'
'HMDB00557'	'L-Alloisoleucine'	131.173	'C6H13NO2'		'RC9s1.p1_HMDB00557_4'	'(2S)-2-amino-3-hydroxy-3-methylpentanoic acid'	147.172	'C6H13NO3'
'HMDB00557'	'L-Alloisoleucine'	131.173	'C6H13NO2'		'RC9s1.p1_HMDB00557_5'	'(3R)-2-amino-2-hydroxy-3-methylpentanoic acid'	147.172	'C6H13NO3'
'HMDB00557'	'L-Alloisoleucine'	131.173	'C6H13NO2'		'RC9s1.p1_HMDB00557_5'	'(3R)-2-amino-2-hydroxy-3-methylpentanoic acid'	147.172	'C6H13NO3'
'HMDB00557'	'L-Alloisoleucine'	131.173	'C6H13NO2'		'RC9s1.p1_HMDB00557_5'	'(3R)-2-amino-2-hydroxy-3-methylpentanoic acid'	147.172	'C6H13NO3'
'HMDB00557'	'L-Alloisoleucine'	131.173	'C6H13NO2'		'RC14s1.p1_HMDB00557_1'	'(2S,3R)-2-amino-5-chloro-3-methylpentanoic acid'	165.618	'C6H12ClNO2'
'HMDB00557'	'L-Alloisoleucine'	131.173	'C6H13NO2'		'RC14s1.p1_HMDB00557_1'	'(2S,3R)-2-amino-5-chloro-3-methylpentanoic acid'	165.618	'C6H12ClNO2'
'HMDB00557'	'L-Alloisoleucine'	131.173	'C6H13NO2'		'RC14s1.p1_HMDB00557_2'	'(2S,3R)-2-amino-3-(chloromethyl)pentanoic acid'	165.618	'C6H12ClNO2'
'HMDB00557'	'L-Alloisoleucine'	131.173	'C6H13NO2'		'RC14s1.p1_HMDB00557_2'	'(2S,3R)-2-amino-3-(chloromethyl)pentanoic acid'	165.618	'C6H12ClNO2'
'HMDB00557'	'L-Alloisoleucine'	131.173	'C6H13NO2'		'RC14s1.p1_HMDB00557_3'	'(2S,3S)-2-amino-4-chloro-3-methylpentanoic acid'	165.618	'C6H12ClNO2'
'HMDB00557'	'L-Alloisoleucine'	131.173	'C6H13NO2'		'RC14s1.p1_HMDB00557_3'	'(2S,3S)-2-amino-4-chloro-3-methylpentanoic acid'	165.618	'C6H12ClNO2'
'HMDB00557'	'L-Alloisoleucine'	131.173	'C6H13NO2'		'RC14s1.p1_HMDB00557_4'	'(2R)-2-amino-3-chloro-3-methylpentanoic acid'	165.618	'C6H12ClNO2'
'HMDB00557'	'L-Alloisoleucine'	131.173	'C6H13NO2'		'RC14s1.p1_HMDB00557_4'	'(2R)-2-amino-3-chloro-3-methylpentanoic acid'	165.618	'C6H12ClNO2'
'HMDB00557'	'L-Alloisoleucine'	131.173	'C6H13NO2'		'RC14s1.p1_HMDB00557_5'	'(3R)-2-amino-2-chloro-3-methylpentanoic acid'	165.618	'C6H12ClNO2'
'HMDB00557'	'L-Alloisoleucine'	131.173	'C6H13NO2'		'RC14s1.p1_HMDB00557_5'	'(3R)-2-amino-2-chloro-3-methylpentanoic acid'	165.618	'C6H12ClNO2'
'HMDB00557'	'L-Alloisoleucine'	131.173	'C6H13NO2'		'RC16s1.p1_HMDB00557_1'	'(2S,3R)-3-methyl-2-nitrosopentanoic acid'	147.172	'C6H13NO3'
'HMDB00557'	'L-Alloisoleucine'	131.173	'C6H13NO2'		'RC16s1.p1_HMDB00557_1'	'(2S,3R)-3-methyl-2-nitrosopentanoic acid'	147.172	'C6H13NO3'
'HMDB00557'	'L-Alloisoleucine'	131.173	'C6H13NO2'		'RC16s1.p1_HMDB00557_1'	'(2S,3R)-3-methyl-2-nitrosopentanoic acid'	147.172	'C6H13NO3'
'RC27s1.p1_HMDB00557_2'	'(2S,3S)-2-amino-3-ethylpentanedioic acid'	175.182	'C7H13NO4'		'HMDB00557'	'L-Alloisoleucine'	131.173	'C6H13NO2'
'RC27s1.p1_HMDB00557_2'	'(2S,3S)-2-amino-3-ethylpentanedioic acid'	175.182	'C7H13NO4'		'HMDB00557'	'L-Alloisoleucine'	131.173	'C6H13NO2'
'RC27s1.p1_HMDB00557_3'	'(2S,3R)-2-amino-3,4-dimethylpentanedihydrogenio carboxylic acid'	175.182	'C7H13NO4'		'HMDB00557'	'L-Alloisoleucine'	131.173	'C6H13NO2'
'RC27s1.p1_HMDB00557_3'	'(2S,3R)-2-amino-3,4-dimethylpentanedihydrogenio carboxylic acid'	175.182	'C7H13NO4'		'HMDB00557'	'L-Alloisoleucine'	131.173	'C6H13NO2'
'HMDB00557'	'L-Alloisoleucine'	131.173	'C6H13NO2'		'RC27p1.s1_HMDB00557_1'	'(2R)-1-hydrogenio-2-methylbutan-1-amine'	87.1634	'C5H13N'
'HMDB00557'	'L-Alloisoleucine'	131.173	'C6H13NO2'		'RC27p1.s1_HMDB00557_1'	'(2R)-1-hydrogenio-2-methylbutan-1-amine'	87.1634	'C5H13N'
'HMDB00557'	'L-Alloisoleucine'	131.173	'C6H13NO2'		'RC29s1.p1_HMDB00557_1'	'(2S,3R)-2-amino-3-methyl-6-oxoheptanoic acid'	173.21	'C8H15NO3'
'HMDB00557'	'L-Alloisoleucine'	131.173	'C6H13NO2'		'RC29s1.p1_HMDB00557_2'	'(2S,3S)-2-amino-3-ethyl-5-oxohexanoic acid'	173.21	'C8H15NO3'
'HMDB00557'	'L-Alloisoleucine'	131.173	'C6H13NO2'		'RC29s1.p1_HMDB00557_3'	'(2S,3R)-2-amino-3,4-dimethyl-5-oxohexanoic acid'	173.21	'C8H15NO3'
'HMDB00557'	'L-Alloisoleucine'	131.173	'C6H13NO2'		'RC29s1.p1_HMDB00557_4'	'(2S)-2-amino-3-ethyl-3-methyl-4-oxopentanoic acid'	173.21	'C8H15NO3'
'HMDB00557'	'L-Alloisoleucine'	131.173	'C6H13NO2'		'RC29s1.p1_HMDB00557_5'	'(3R)-2-acetyl-2-amino-3-methylpentanoic acid'	173.21	'C8H15NO3'
'HMDB00557'	'L-Alloisoleucine'	131.173	'C6H13NO2'		'RC29s1.p1_HMDB00557_6'	'(2S,3R)-2-acetamido-3-methylpentanoic acid'	173.21	'C8H15NO3'
'HMDB00557'	'L-Alloisoleucine'	131.173	'C6H13NO2'		'RC29s1.p1_HMDB00557_7'	'acetyl (2S,3R)-2-amino-3-methylpentanoate'	173.21	'C8H15NO3'
'HMDB00557'	'L-Alloisoleucine'	131.173	'C6H13NO2'		'RC29s2.p2_HMDB00557_1'	'(2S,3R)-2-amino-3-methyl-6-oxooctanoic acid'	187.236	'C9H17NO3'
'HMDB00557'	'L-Alloisoleucine'	131.173	'C6H13NO2'		'RC29s2.p2_HMDB00557_2'	'(2S,3S)-2-amino-3-ethyl-5-oxoheptanoic acid'	187.236	'C9H17NO3'
'HMDB00557'	'L-Alloisoleucine'	131.173	'C6H13NO2'		'RC29s2.p2_HMDB00557_3'	'(2S,3R)-2-amino-3,4-dimethyl-5-oxoheptanoic acid'	187.236	'C9H17NO3'
'HMDB00557'	'L-Alloisoleucine'	131.173	'C6H13NO2'		'RC29s2.p2_HMDB00557_4'	'(2S)-2-amino-3-ethyl-3-methyl-4-oxohexanoic acid'	187.236	'C9H17NO3'
'HMDB00557'	'L-Alloisoleucine'	131.173	'C6H13NO2'		'RC29s2.p2_HMDB00557_5'	'2-amino-2-[(2R)-butan-2-yl]-3-oxopentanoic acid'	187.236	'C9H17NO3'
'HMDB00557'	'L-Alloisoleucine'	131.173	'C6H13NO2'		'RC29s2.p2_HMDB00557_6'	'(2S,3R)-3-methyl-2-propanamidopentanoic acid'	187.236	'C9H17NO3'
'HMDB00557'	'L-Alloisoleucine'	131.173	'C6H13NO2'		'RC29s2.p2_HMDB00557_7'	'propanoyl (2S,3R)-2-amino-3-methylpentanoate'	187.236	'C9H17NO3'
'HMDB00557'	'L-Alloisoleucine'	131.173	'C6H13NO2'		'RC29s3.p3_HMDB00557_1'	'(2S,3R)-2-amino-3-methyl-6-oxononanoic acid'	201.263	'C10H19NO3'
'HMDB00557'	'L-Alloisoleucine'	131.173	'C6H13NO2'		'RC29s3.p3_HMDB00557_2'	'(2S,3S)-2-amino-3-ethyl-5-oxooctanoic acid'	201.263	'C10H19NO3'
'HMDB00557'	'L-Alloisoleucine'	131.173	'C6H13NO2'		'RC29s3.p3_HMDB00557_3'	'(2S,3R)-2-amino-3,4-dimethyl-5-oxooctanoic acid'	201.263	'C10H19NO3'
'HMDB00557'	'L-Alloisoleucine'	131.173	'C6H13NO2'		'RC29s3.p3_HMDB00557_4'	'(2S)-2-amino-3-ethyl-3-methyl-4-oxoheptanoic acid'	201.263	'C10H19NO3'
'HMDB00557'	'L-Alloisoleucine'	131.173	'C6H13NO2'		'RC29s3.p3_HMDB00557_5'	'2-amino-2-[(2R)-butan-2-yl]-3-oxohexanoic acid'	201.263	'C10H19NO3'
'HMDB00557'	'L-Alloisoleucine'	131.173	'C6H13NO2'		'RC29s3.p3_HMDB00557_6'	'(2S,3R)-2-butanamido-3-methylpentanoic acid'	201.263	'C10H19NO3'
'HMDB00557'	'L-Alloisoleucine'	131.173	'C6H13NO2'		'RC29s3.p3_HMDB00557_7'	'butanoyl (2S,3R)-2-amino-3-methylpentanoate'	201.263	'C10H19NO3'
'HMDB00557'	'L-Alloisoleucine'	131.173	'C6H13NO2'		'RC29s4.p4_HMDB00557_1'	'(2S,3R)-2-amino-3-methyl-6-oxononanedioic acid'	231.246	'C10H17NO5'
'HMDB00557'	'L-Alloisoleucine'	131.173	'C6H13NO2'		'RC29s4.p4_HMDB00557_2'	'(2S,3S)-2-amino-3-ethyl-5-oxooctanedioic acid'	231.246	'C10H17NO5'
'HMDB00557'	'L-Alloisoleucine'	131.173	'C6H13NO2'		'RC29s4.p4_HMDB00557_3'	'(2S,3R)-2-amino-3,4-dimethyl-5-oxooctanedioic acid'	231.246	'C10H17NO5'
'HMDB00557'	'L-Alloisoleucine'	131.173	'C6H13NO2'		'RC29s4.p4_HMDB00557_4'	'(2S)-2-amino-3-ethyl-3-methyl-4-oxoheptanedioic acid'	231.246	'C10H17NO5'
'HMDB00557'	'L-Alloisoleucine'	131.173	'C6H13NO2'		'RC29s4.p4_HMDB00557_5'	'2-amino-2-[(2R)-butan-2-yl]-3-oxohexanedioic acid'	231.246	'C10H17NO5'
'HMDB00557'	'L-Alloisoleucine'	131.173	'C6H13NO2'		'RC29s4.p4_HMDB00557_6'	'(2S,3R)-2-(3-carboxypropanamido)-3-methylpentanoic acid'	231.246	'C10H17NO5'
'HMDB00557'	'L-Alloisoleucine'	131.173	'C6H13NO2'		'RC29s4.p4_HMDB00557_7'	'4-{[(2S,3R)-2-amino-3-methylpentanoyl]oxy}-4-oxobutanoic acid'	231.246	'C10H17NO5'
'HMDB00557'	'L-Alloisoleucine'	131.173	'C6H13NO2'		'RC34s1.p1_HMDB00557_1'	'3,4,5-trihydroxy-6-(hydroxymethyl)oxan-2-yl (2S,3R)-2-amino-3-methylpentanoate'	293.313	'C12H23NO7'
'HMDB00557'	'L-Alloisoleucine'	131.173	'C6H13NO2'		'RC41s1.p1_HMDB00557_1'	'[(2S,3R)-2-amino-3-methylpentanoyl]oxyphosphonic acid'	211.153	'C6H14NO5P'
'HMDB00557'	'L-Alloisoleucine'	131.173	'C6H13NO2'		'RC42s1.p1_HMDB00557_1'	'(2S,3R)-3-methyl-2-(phosphonoamino)pentanoic acid'	211.153	'C6H14NO5P'
'RC1p2.s2_HMDB00641_1'	'(4S)-4-amino-5,5-dihydrogenio-5-hydroxypentanamide'	132.161	'C5H12N2O2'		'HMDB00641'	'L-Glutamine'	146.144	'C5H10N2O3'
'HMDB00641'	'L-Glutamine'	146.144	'C5H10N2O3'		'RC1p2.s2_HMDB00641_1'	'(4S)-4-amino-5,5-dihydrogenio-5-hydroxypentanamide'	132.161	'C5H12N2O2'
'RC1p2.s2_HMDB00641_1'	'(4S)-4-amino-5,5-dihydrogenio-5-hydroxypentanamide'	132.161	'C5H12N2O2'		'HMDB00641'	'L-Glutamine'	146.144	'C5H10N2O3'
'HMDB00641'	'L-Glutamine'	146.144	'C5H10N2O3'		'RC1p2.s2_HMDB00641_1'	'(4S)-4-amino-5,5-dihydrogenio-5-hydroxypentanamide'	132.161	'C5H12N2O2'
'RC8s1.p1_HMDB00641_1'	'4-carbamoyl-2-iminobutanoic acid'	144.129	'C5H8N2O3'		'HMDB00641'	'L-Glutamine'	146.144	'C5H10N2O3'
'HMDB00641'	'L-Glutamine'	146.144	'C5H10N2O3'		'RC8s1.p1_HMDB00641_1'	'4-carbamoyl-2-iminobutanoic acid'	144.129	'C5H8N2O3'
'RC8s1.p1_HMDB00641_1'	'4-carbamoyl-2-iminobutanoic acid'	144.129	'C5H8N2O3'		'HMDB00641'	'L-Glutamine'	146.144	'C5H10N2O3'
'HMDB00641'	'L-Glutamine'	146.144	'C5H10N2O3'		'RC8s1.p1_HMDB00641_1'	'4-carbamoyl-2-iminobutanoic acid'	144.129	'C5H8N2O3'
'RC9s1.p1_HMDB00641_1'	'(2S)-2-amino-4-carbamoyl-3-hydroxybutanoic acid'	162.144	'C5H10N2O4'		'HMDB00641'	'L-Glutamine'	146.144	'C5H10N2O3'
'HMDB00641'	'L-Glutamine'	146.144	'C5H10N2O3'		'RC9s1.p1_HMDB00641_1'	'(2S)-2-amino-4-carbamoyl-3-hydroxybutanoic acid'	162.144	'C5H10N2O4'
'RC9s1.p1_HMDB00641_1'	'(2S)-2-amino-4-carbamoyl-3-hydroxybutanoic acid'	162.144	'C5H10N2O4'		'HMDB00641'	'L-Glutamine'	146.144	'C5H10N2O3'
'HMDB00641'	'L-Glutamine'	146.144	'C5H10N2O3'		'RC9s1.p1_HMDB00641_1'	'(2S)-2-amino-4-carbamoyl-3-hydroxybutanoic acid'	162.144	'C5H10N2O4'
'RC9s1.p1_HMDB00641_1'	'(2S)-2-amino-4-carbamoyl-3-hydroxybutanoic acid'	162.144	'C5H10N2O4'		'HMDB00641'	'L-Glutamine'	146.144	'C5H10N2O3'
'HMDB00641'	'L-Glutamine'	146.144	'C5H10N2O3'		'RC9s1.p1_HMDB00641_1'	'(2S)-2-amino-4-carbamoyl-3-hydroxybutanoic acid'	162.144	'C5H10N2O4'
'HMDB00641'	'L-Glutamine'	146.144	'C5H10N2O3'		'RC9s1.p1_HMDB00641_1'	'(2S)-2-amino-4-carbamoyl-3-hydroxybutanoic acid'	162.144	'C5H10N2O4'
'HMDB00641'	'L-Glutamine'	146.144	'C5H10N2O3'		'RC9s1.p1_HMDB00641_2'	'2-amino-4-carbamoyl-2-hydroxybutanoic acid'	162.144	'C5H10N2O4'
'HMDB00641'	'L-Glutamine'	146.144	'C5H10N2O3'		'RC9s1.p1_HMDB00641_2'	'2-amino-4-carbamoyl-2-hydroxybutanoic acid'	162.144	'C5H10N2O4'
'HMDB00641'	'L-Glutamine'	146.144	'C5H10N2O3'		'RC9s1.p1_HMDB00641_2'	'2-amino-4-carbamoyl-2-hydroxybutanoic acid'	162.144	'C5H10N2O4'
'HMDB00641'	'L-Glutamine'	146.144	'C5H10N2O3'		'RC9s1.p1_HMDB00641_2'	'2-amino-4-carbamoyl-2-hydroxybutanoic acid'	162.144	'C5H10N2O4'
'RC9s1.p1_HMDB00641_3'	'(2S)-2-amino-4-carbamoyl-4-hydroxybutanoic acid'	162.144	'C5H10N2O4'		'HMDB00641'	'L-Glutamine'	146.144	'C5H10N2O3'
'HMDB00641'	'L-Glutamine'	146.144	'C5H10N2O3'		'RC9s1.p1_HMDB00641_3'	'(2S)-2-amino-4-carbamoyl-4-hydroxybutanoic acid'	162.144	'C5H10N2O4'
'RC9s1.p1_HMDB00641_3'	'(2S)-2-amino-4-carbamoyl-4-hydroxybutanoic acid'	162.144	'C5H10N2O4'		'HMDB00641'	'L-Glutamine'	146.144	'C5H10N2O3'
'HMDB00641'	'L-Glutamine'	146.144	'C5H10N2O3'		'RC9s1.p1_HMDB00641_3'	'(2S)-2-amino-4-carbamoyl-4-hydroxybutanoic acid'	162.144	'C5H10N2O4'
'RC9s1.p1_HMDB00641_3'	'(2S)-2-amino-4-carbamoyl-4-hydroxybutanoic acid'	162.144	'C5H10N2O4'		'HMDB00641'	'L-Glutamine'	146.144	'C5H10N2O3'
'HMDB00641'	'L-Glutamine'	146.144	'C5H10N2O3'		'RC9s1.p1_HMDB00641_3'	'(2S)-2-amino-4-carbamoyl-4-hydroxybutanoic acid'	162.144	'C5H10N2O4'
'RC9s1.p1_HMDB00641_3'	'(2S)-2-amino-4-carbamoyl-4-hydroxybutanoic acid'	162.144	'C5H10N2O4'		'HMDB00641'	'L-Glutamine'	146.144	'C5H10N2O3'
'HMDB00641'	'L-Glutamine'	146.144	'C5H10N2O3'		'RC9s1.p1_HMDB00641_3'	'(2S)-2-amino-4-carbamoyl-4-hydroxybutanoic acid'	162.144	'C5H10N2O4'
'HMDB00641'	'L-Glutamine'	146.144	'C5H10N2O3'		'RC9p1.s1_HMDB00641_1'	'glutaminyl'	130.145	'C5H10N2O2'
'HMDB00641'	'L-Glutamine'	146.144	'C5H10N2O3'		'RC9p1.s1_HMDB00641_1'	'glutaminyl'	130.145	'C5H10N2O2'
'HMDB00641'	'L-Glutamine'	146.144	'C5H10N2O3'		'RC9p1.s1_HMDB00641_1'	'glutaminyl'	130.145	'C5H10N2O2'
'HMDB00641'	'L-Glutamine'	146.144	'C5H10N2O3'		'RC9p1.s1_HMDB00641_1'	'glutaminyl'	130.145	'C5H10N2O2'
'RC14s1.p1_HMDB00641_1'	'(2R)-2-amino-4-carbamoyl-3-chlorobutanoic acid'	180.59	'C5H9ClN2O3'		'HMDB00641'	'L-Glutamine'	146.144	'C5H10N2O3'
'HMDB00641'	'L-Glutamine'	146.144	'C5H10N2O3'		'RC14s1.p1_HMDB00641_1'	'(2R)-2-amino-4-carbamoyl-3-chlorobutanoic acid'	180.59	'C5H9ClN2O3'
'HMDB00641'	'L-Glutamine'	146.144	'C5H10N2O3'		'RC14s1.p1_HMDB00641_1'	'(2R)-2-amino-4-carbamoyl-3-chlorobutanoic acid'	180.59	'C5H9ClN2O3'
'HMDB00641'	'L-Glutamine'	146.144	'C5H10N2O3'		'RC14s1.p1_HMDB00641_2'	'2-amino-4-carbamoyl-2-chlorobutanoic acid'	180.59	'C5H9ClN2O3'
'HMDB00641'	'L-Glutamine'	146.144	'C5H10N2O3'		'RC14s1.p1_HMDB00641_2'	'2-amino-4-carbamoyl-2-chlorobutanoic acid'	180.59	'C5H9ClN2O3'
'RC14s1.p1_HMDB00641_3'	'(2S)-2-amino-4-carbamoyl-4-chlorobutanoic acid'	180.59	'C5H9ClN2O3'		'HMDB00641'	'L-Glutamine'	146.144	'C5H10N2O3'
'HMDB00641'	'L-Glutamine'	146.144	'C5H10N2O3'		'RC14s1.p1_HMDB00641_3'	'(2S)-2-amino-4-carbamoyl-4-chlorobutanoic acid'	180.59	'C5H9ClN2O3'
'HMDB00641'	'L-Glutamine'	146.144	'C5H10N2O3'		'RC14s1.p1_HMDB00641_3'	'(2S)-2-amino-4-carbamoyl-4-chlorobutanoic acid'	180.59	'C5H9ClN2O3'
'RC16s1.p1_HMDB00641_1'	'(2S)-4-carbamoyl-2-nitrosobutanoic acid'	162.144	'C5H10N2O4'		'HMDB00641'	'L-Glutamine'	146.144	'C5H10N2O3'
'HMDB00641'	'L-Glutamine'	146.144	'C5H10N2O3'		'RC16s1.p1_HMDB00641_1'	'(2S)-4-carbamoyl-2-nitrosobutanoic acid'	162.144	'C5H10N2O4'
'HMDB00641'	'L-Glutamine'	146.144	'C5H10N2O3'		'RC16s1.p1_HMDB00641_1'	'(2S)-4-carbamoyl-2-nitrosobutanoic acid'	162.144	'C5H10N2O4'
'RC16s1.p1_HMDB00641_1'	'(2S)-4-carbamoyl-2-nitrosobutanoic acid'	162.144	'C5H10N2O4'		'HMDB00641'	'L-Glutamine'	146.144	'C5H10N2O3'
'HMDB00641'	'L-Glutamine'	146.144	'C5H10N2O3'		'RC16s1.p1_HMDB00641_1'	'(2S)-4-carbamoyl-2-nitrosobutanoic acid'	162.144	'C5H10N2O4'
'RC16s1.p1_HMDB00641_1'	'(2S)-4-carbamoyl-2-nitrosobutanoic acid'	162.144	'C5H10N2O4'		'HMDB00641'	'L-Glutamine'	146.144	'C5H10N2O3'
'HMDB00641'	'L-Glutamine'	146.144	'C5H10N2O3'		'RC16s1.p1_HMDB00641_1'	'(2S)-4-carbamoyl-2-nitrosobutanoic acid'	162.144	'C5H10N2O4'
'RC16s1.p1_HMDB00641_2'	'(2S)-2-amino-4-(oxocarbamoyl)butanoic acid'	162.144	'C5H10N2O4'		'HMDB00641'	'L-Glutamine'	146.144	'C5H10N2O3'
'HMDB00641'	'L-Glutamine'	146.144	'C5H10N2O3'		'RC16s1.p1_HMDB00641_2'	'(2S)-2-amino-4-(oxocarbamoyl)butanoic acid'	162.144	'C5H10N2O4'
'RC16s1.p1_HMDB00641_2'	'(2S)-2-amino-4-(oxocarbamoyl)butanoic acid'	162.144	'C5H10N2O4'		'HMDB00641'	'L-Glutamine'	146.144	'C5H10N2O3'
'HMDB00641'	'L-Glutamine'	146.144	'C5H10N2O3'		'RC16s1.p1_HMDB00641_2'	'(2S)-2-amino-4-(oxocarbamoyl)butanoic acid'	162.144	'C5H10N2O4'
'RC16s1.p1_HMDB00641_2'	'(2S)-2-amino-4-(oxocarbamoyl)butanoic acid'	162.144	'C5H10N2O4'		'HMDB00641'	'L-Glutamine'	146.144	'C5H10N2O3'
'HMDB00641'	'L-Glutamine'	146.144	'C5H10N2O3'		'RC16s1.p1_HMDB00641_2'	'(2S)-2-amino-4-(oxocarbamoyl)butanoic acid'	162.144	'C5H10N2O4'
'RC16s1.p1_HMDB00641_2'	'(2S)-2-amino-4-(oxocarbamoyl)butanoic acid'	162.144	'C5H10N2O4'		'HMDB00641'	'L-Glutamine'	146.144	'C5H10N2O3'
'HMDB00641'	'L-Glutamine'	146.144	'C5H10N2O3'		'RC16s1.p1_HMDB00641_2'	'(2S)-2-amino-4-(oxocarbamoyl)butanoic acid'	162.144	'C5H10N2O4'
'RC27s1.p1_HMDB00641_1'	'(2S)-2-amino-3-(carbamoylmethyl)butanedihydrogenio carboxylic acid'	190.154	'C6H10N2O5'		'HMDB00641'	'L-Glutamine'	146.144	'C5H10N2O3'
'HMDB00641'	'L-Glutamine'	146.144	'C5H10N2O3'		'RC27s1.p1_HMDB00641_1'	'(2S)-2-amino-3-(carbamoylmethyl)butanedihydrogenio carboxylic acid'	190.154	'C6H10N2O5'
'RC27s1.p1_HMDB00641_1'	'(2S)-2-amino-3-(carbamoylmethyl)butanedihydrogenio carboxylic acid'	190.154	'C6H10N2O5'		'HMDB00641'	'L-Glutamine'	146.144	'C5H10N2O3'
'RC27s1.p1_HMDB00641_2'	'2-amino-2-(2-carbamoylethyl)propanedihydrogenio carboxylic acid'	190.154	'C6H10N2O5'		'HMDB00641'	'L-Glutamine'	146.144	'C5H10N2O3'
'HMDB00641'	'L-Glutamine'	146.144	'C5H10N2O3'		'RC27s1.p1_HMDB00641_2'	'2-amino-2-(2-carbamoylethyl)propanedihydrogenio carboxylic acid'	190.154	'C6H10N2O5'
'RC27s1.p1_HMDB00641_2'	'2-amino-2-(2-carbamoylethyl)propanedihydrogenio carboxylic acid'	190.154	'C6H10N2O5'		'HMDB00641'	'L-Glutamine'	146.144	'C5H10N2O3'
'RC27s1.p1_HMDB00641_3'	'(2S)-2-amino-4-carbamoylpentanedihydrogenio carboxylic acid'	190.154	'C6H10N2O5'		'HMDB00641'	'L-Glutamine'	146.144	'C5H10N2O3'
'HMDB00641'	'L-Glutamine'	146.144	'C5H10N2O3'		'RC27s1.p1_HMDB00641_3'	'(2S)-2-amino-4-carbamoylpentanedihydrogenio carboxylic acid'	190.154	'C6H10N2O5'
'RC27s1.p1_HMDB00641_3'	'(2S)-2-amino-4-carbamoylpentanedihydrogenio carboxylic acid'	190.154	'C6H10N2O5'		'HMDB00641'	'L-Glutamine'	146.144	'C5H10N2O3'
'HMDB00641'	'L-Glutamine'	146.144	'C5H10N2O3'		'RC27p1.s1_HMDB00641_1'	'4-amino-4-hydrogeniobutanamide'	102.135	'C4H10N2O'
'HMDB00641'	'L-Glutamine'	146.144	'C5H10N2O3'		'RC27p1.s1_HMDB00641_1'	'4-amino-4-hydrogeniobutanamide'	102.135	'C4H10N2O'
'HMDB00641'	'L-Glutamine'	146.144	'C5H10N2O3'		'RC29s1.p1_HMDB00641_1'	'acetyl (2S)-2-amino-4-carbamoylbutanoate'	188.181	'C7H12N2O4'
'HMDB00641'	'L-Glutamine'	146.144	'C5H10N2O3'		'RC29s1.p1_HMDB00641_2'	'N-acetyl-L-glutamine'	188.181	'C7H12N2O4'
'HMDB00641'	'L-Glutamine'	146.144	'C5H10N2O3'		'RC29s1.p1_HMDB00641_3'	'(2S)-4-(acetylcarbamoyl)-2-aminobutanoic acid'	188.181	'C7H12N2O4'
'HMDB00641'	'L-Glutamine'	146.144	'C5H10N2O3'		'RC29s1.p1_HMDB00641_4'	'(2S)-2-amino-3-(carbamoylmethyl)-4-oxopentanoic acid'	188.181	'C7H12N2O4'
'HMDB00641'	'L-Glutamine'	146.144	'C5H10N2O3'		'RC29s1.p1_HMDB00641_5'	'2-acetyl-2-amino-4-carbamoylbutanoic acid'	188.181	'C7H12N2O4'
'HMDB00641'	'L-Glutamine'	146.144	'C5H10N2O3'		'RC29s1.p1_HMDB00641_6'	'(2S)-2-amino-4-carbamoyl-5-oxohexanoic acid'	188.181	'C7H12N2O4'
'HMDB00641'	'L-Glutamine'	146.144	'C5H10N2O3'		'RC29s2.p2_HMDB00641_1'	'propanoyl (2S)-2-amino-4-carbamoylbutanoate'	202.208	'C8H14N2O4'
'HMDB00641'	'L-Glutamine'	146.144	'C5H10N2O3'		'RC29s2.p2_HMDB00641_2'	'(2S)-4-carbamoyl-2-propanamidobutanoic acid'	202.208	'C8H14N2O4'
'HMDB00641'	'L-Glutamine'	146.144	'C5H10N2O3'		'RC29s2.p2_HMDB00641_3'	'(2S)-2-amino-4-(propanoylcarbamoyl)butanoic acid'	202.208	'C8H14N2O4'
'HMDB00641'	'L-Glutamine'	146.144	'C5H10N2O3'		'RC29s2.p2_HMDB00641_4'	'(2S)-2-amino-3-(carbamoylmethyl)-4-oxohexanoic acid'	202.208	'C8H14N2O4'
'HMDB00641'	'L-Glutamine'	146.144	'C5H10N2O3'		'RC29s2.p2_HMDB00641_5'	'2-amino-2-(2-carbamoylethyl)-3-oxopentanoic acid'	202.208	'C8H14N2O4'
'HMDB00641'	'L-Glutamine'	146.144	'C5H10N2O3'		'RC29s2.p2_HMDB00641_6'	'(2S)-2-amino-4-carbamoyl-5-oxoheptanoic acid'	202.208	'C8H14N2O4'
'HMDB00641'	'L-Glutamine'	146.144	'C5H10N2O3'		'RC29s3.p3_HMDB00641_1'	'butanoyl (2S)-2-amino-4-carbamoylbutanoate'	216.234	'C9H16N2O4'
'HMDB00641'	'L-Glutamine'	146.144	'C5H10N2O3'		'RC29s3.p3_HMDB00641_2'	'(2S)-2-butanamido-4-carbamoylbutanoic acid'	216.234	'C9H16N2O4'
'HMDB00641'	'L-Glutamine'	146.144	'C5H10N2O3'		'RC29s3.p3_HMDB00641_3'	'(2S)-2-amino-4-(butanoylcarbamoyl)butanoic acid'	216.234	'C9H16N2O4'
'HMDB00641'	'L-Glutamine'	146.144	'C5H10N2O3'		'RC29s3.p3_HMDB00641_4'	'(2S)-2-amino-3-(carbamoylmethyl)-4-oxoheptanoic acid'	216.234	'C9H16N2O4'
'HMDB00641'	'L-Glutamine'	146.144	'C5H10N2O3'		'RC29s3.p3_HMDB00641_5'	'2-amino-2-(2-carbamoylethyl)-3-oxohexanoic acid'	216.234	'C9H16N2O4'
'HMDB00641'	'L-Glutamine'	146.144	'C5H10N2O3'		'RC29s3.p3_HMDB00641_6'	'(2S)-2-amino-4-carbamoyl-5-oxooctanoic acid'	216.234	'C9H16N2O4'
'HMDB00641'	'L-Glutamine'	146.144	'C5H10N2O3'		'RC29s4.p4_HMDB00641_1'	'4-{[(2S)-2-amino-4-carbamoylbutanoyl]oxy}-4-oxobutanoic acid'	246.217	'C9H14N2O6'
'HMDB00641'	'L-Glutamine'	146.144	'C5H10N2O3'		'RC29s4.p4_HMDB00641_2'	'(2S)-4-carbamoyl-2-(3-carboxypropanamido)butanoic acid'	246.217	'C9H14N2O6'
'HMDB00641'	'L-Glutamine'	146.144	'C5H10N2O3'		'RC29s4.p4_HMDB00641_3'	'(2S)-2-amino-4-[(3-carboxypropanoyl)carbamoyl]butanoic acid'	246.217	'C9H14N2O6'
'HMDB00641'	'L-Glutamine'	146.144	'C5H10N2O3'		'RC29s4.p4_HMDB00641_4'	'(2S)-2-amino-3-(carbamoylmethyl)-4-oxoheptanedioic acid'	246.217	'C9H14N2O6'
'HMDB00641'	'L-Glutamine'	146.144	'C5H10N2O3'		'RC29s4.p4_HMDB00641_5'	'2-amino-2-(2-carbamoylethyl)-3-oxohexanedioic acid'	246.217	'C9H14N2O6'
'HMDB00641'	'L-Glutamine'	146.144	'C5H10N2O3'		'RC29s4.p4_HMDB00641_6'	'(2S)-2-amino-4-carbamoyl-5-oxooctanedioic acid'	246.217	'C9H14N2O6'
'HMDB00641'	'L-Glutamine'	146.144	'C5H10N2O3'		'RC29s5.p5_HMDB00641_1'	'3-{[(2S)-2-amino-4-carbamoylbutanoyl]oxy}-3-oxopropanoic acid'	232.191	'C8H12N2O6'
'HMDB00641'	'L-Glutamine'	146.144	'C5H10N2O3'		'RC29s5.p5_HMDB00641_2'	'(2S)-4-carbamoyl-2-(2-carboxyacetamido)butanoic acid'	232.191	'C8H12N2O6'
'HMDB00641'	'L-Glutamine'	146.144	'C5H10N2O3'		'RC29s5.p5_HMDB00641_3'	'(2S)-2-amino-4-[(2-carboxyacetyl)carbamoyl]butanoic acid'	232.191	'C8H12N2O6'
'HMDB00641'	'L-Glutamine'	146.144	'C5H10N2O3'		'RC29s5.p5_HMDB00641_4'	'(2S)-2-amino-3-(carbamoylmethyl)-4-oxohexanedioic acid'	232.191	'C8H12N2O6'
'RC29s5.p5_HMDB00641_5'	'2-amino-2-(2-carbamoylethyl)-3-oxopentanedioic acid'	232.191	'C8H12N2O6'		'HMDB00641'	'L-Glutamine'	146.144	'C5H10N2O3'
'HMDB00641'	'L-Glutamine'	146.144	'C5H10N2O3'		'RC29s5.p5_HMDB00641_5'	'2-amino-2-(2-carbamoylethyl)-3-oxopentanedioic acid'	232.191	'C8H12N2O6'
'HMDB00641'	'L-Glutamine'	146.144	'C5H10N2O3'		'RC29s5.p5_HMDB00641_6'	'(2S)-2-amino-4-carbamoyl-5-oxoheptanedioic acid'	232.191	'C8H12N2O6'
'HMDB00641'	'L-Glutamine'	146.144	'C5H10N2O3'		'RC34s1.p1_HMDB00641_1'	'3,4,5-trihydroxy-6-(hydroxymethyl)oxan-2-yl (2S)-2-amino-4-carbamoylbutanoate'	308.285	'C11H20N2O8'
'HMDB00641'	'L-Glutamine'	146.144	'C5H10N2O3'		'RC41s1.p1_HMDB00641_1'	'[(2S)-2-amino-4-carbamoylbutanoyl]oxyphosphonic acid'	226.124	'C5H11N2O6P'
'HMDB00641'	'L-Glutamine'	146.144	'C5H10N2O3'		'RC42s1.p1_HMDB00641_1'	'(2S)-4-carbamoyl-2-(phosphonoamino)butanoic acid'	226.124	'C5H11N2O6P'
'HMDB00641'	'L-Glutamine'	146.144	'C5H10N2O3'		'RC42s1.p1_HMDB00641_2'	'(2S)-2-amino-4-(phosphonocarbamoyl)butanoic acid'	226.124	'C5H11N2O6P'
'RC27s1.p1_HMDB00650_3'	'D-glutamic acid'	147.129	'C5H9NO4'		'HMDB00650'	'D-Alpha-aminobutyric acid'	103.12	'C4H9NO2'
'RC27s1.p1_HMDB00650_3'	'D-glutamic acid'	147.129	'C5H9NO4'		'HMDB00650'	'D-Alpha-aminobutyric acid'	103.12	'C4H9NO2'
'HMDB00687'	'L-Leucine'	131.173	'C6H13NO2'		'RC1p2.s2_HMDB00687_1'	'(2S)-2-amino-1,1-dihydrogenio-4-methylpentan-1-ol'	117.189	'C6H15NO'
'HMDB00687'	'L-Leucine'	131.173	'C6H13NO2'		'RC1p2.s2_HMDB00687_1'	'(2S)-2-amino-1,1-dihydrogenio-4-methylpentan-1-ol'	117.189	'C6H15NO'
'HMDB00687'	'L-Leucine'	131.173	'C6H13NO2'		'RC8s1.p1_HMDB00687_1'	'2-imino-4-methylpentanoic acid'	129.157	'C6H11NO2'
'HMDB00687'	'L-Leucine'	131.173	'C6H13NO2'		'RC8s1.p1_HMDB00687_1'	'2-imino-4-methylpentanoic acid'	129.157	'C6H11NO2'
'RC9s1.p1_HMDB00687_1'	'(2S)-2-amino-5-hydroxy-4-methylpentanoic acid'	147.172	'C6H13NO3'		'HMDB00687'	'L-Leucine'	131.173	'C6H13NO2'
'HMDB00687'	'L-Leucine'	131.173	'C6H13NO2'		'RC9s1.p1_HMDB00687_1'	'(2S)-2-amino-5-hydroxy-4-methylpentanoic acid'	147.172	'C6H13NO3'
'RC9s1.p1_HMDB00687_1'	'(2S)-2-amino-5-hydroxy-4-methylpentanoic acid'	147.172	'C6H13NO3'		'HMDB00687'	'L-Leucine'	131.173	'C6H13NO2'
'HMDB00687'	'L-Leucine'	131.173	'C6H13NO2'		'RC9s1.p1_HMDB00687_1'	'(2S)-2-amino-5-hydroxy-4-methylpentanoic acid'	147.172	'C6H13NO3'
'RC9s1.p1_HMDB00687_1'	'(2S)-2-amino-5-hydroxy-4-methylpentanoic acid'	147.172	'C6H13NO3'		'HMDB00687'	'L-Leucine'	131.173	'C6H13NO2'
'HMDB00687'	'L-Leucine'	131.173	'C6H13NO2'		'RC9s1.p1_HMDB00687_1'	'(2S)-2-amino-5-hydroxy-4-methylpentanoic acid'	147.172	'C6H13NO3'
'RC9s1.p1_HMDB00687_1'	'(2S)-2-amino-5-hydroxy-4-methylpentanoic acid'	147.172	'C6H13NO3'		'HMDB00687'	'L-Leucine'	131.173	'C6H13NO2'
'HMDB00687'	'L-Leucine'	131.173	'C6H13NO2'		'RC9s1.p1_HMDB00687_1'	'(2S)-2-amino-5-hydroxy-4-methylpentanoic acid'	147.172	'C6H13NO3'
'HMDB00687'	'L-Leucine'	131.173	'C6H13NO2'		'RC9s1.p1_HMDB00687_2'	'(2S)-2-amino-4-hydroxy-4-methylpentanoic acid'	147.172	'C6H13NO3'
'HMDB00687'	'L-Leucine'	131.173	'C6H13NO2'		'RC9s1.p1_HMDB00687_2'	'(2S)-2-amino-4-hydroxy-4-methylpentanoic acid'	147.172	'C6H13NO3'
'HMDB00687'	'L-Leucine'	131.173	'C6H13NO2'		'RC9s1.p1_HMDB00687_2'	'(2S)-2-amino-4-hydroxy-4-methylpentanoic acid'	147.172	'C6H13NO3'
'HMDB00687'	'L-Leucine'	131.173	'C6H13NO2'		'RC9s1.p1_HMDB00687_2'	'(2S)-2-amino-4-hydroxy-4-methylpentanoic acid'	147.172	'C6H13NO3'
'HMDB00687'	'L-Leucine'	131.173	'C6H13NO2'		'RC9s1.p1_HMDB00687_3'	'@β-hydroxyleucine'	147.172	'C6H13NO3'
'HMDB00687'	'L-Leucine'	131.173	'C6H13NO2'		'RC9s1.p1_HMDB00687_3'	'@β-hydroxyleucine'	147.172	'C6H13NO3'
'HMDB00687'	'L-Leucine'	131.173	'C6H13NO2'		'RC9s1.p1_HMDB00687_3'	'@β-hydroxyleucine'	147.172	'C6H13NO3'
'HMDB00687'	'L-Leucine'	131.173	'C6H13NO2'		'RC9s1.p1_HMDB00687_3'	'@β-hydroxyleucine'	147.172	'C6H13NO3'
'HMDB00687'	'L-Leucine'	131.173	'C6H13NO2'		'RC9s1.p1_HMDB00687_4'	'2-amino-2-hydroxy-4-methylpentanoic acid'	147.172	'C6H13NO3'
'HMDB00687'	'L-Leucine'	131.173	'C6H13NO2'		'RC9s1.p1_HMDB00687_4'	'2-amino-2-hydroxy-4-methylpentanoic acid'	147.172	'C6H13NO3'
'HMDB00687'	'L-Leucine'	131.173	'C6H13NO2'		'RC9s1.p1_HMDB00687_4'	'2-amino-2-hydroxy-4-methylpentanoic acid'	147.172	'C6H13NO3'
'HMDB00687'	'L-Leucine'	131.173	'C6H13NO2'		'RC9s1.p1_HMDB00687_4'	'2-amino-2-hydroxy-4-methylpentanoic acid'	147.172	'C6H13NO3'
'HMDB00687'	'L-Leucine'	131.173	'C6H13NO2'		'RC9p1.s1_HMDB00687_1'	'leucyl'	115.174	'C6H13NO'
'HMDB00687'	'L-Leucine'	131.173	'C6H13NO2'		'RC9p1.s1_HMDB00687_1'	'leucyl'	115.174	'C6H13NO'
'HMDB00687'	'L-Leucine'	131.173	'C6H13NO2'		'RC9p1.s1_HMDB00687_1'	'leucyl'	115.174	'C6H13NO'
'HMDB00687'	'L-Leucine'	131.173	'C6H13NO2'		'RC9p1.s1_HMDB00687_1'	'leucyl'	115.174	'C6H13NO'
'HMDB00687'	'L-Leucine'	131.173	'C6H13NO2'		'RC14s1.p1_HMDB00687_1'	'(2S)-2-amino-5-chloro-4-methylpentanoic acid'	165.618	'C6H12ClNO2'
'HMDB00687'	'L-Leucine'	131.173	'C6H13NO2'		'RC14s1.p1_HMDB00687_1'	'(2S)-2-amino-5-chloro-4-methylpentanoic acid'	165.618	'C6H12ClNO2'
'HMDB00687'	'L-Leucine'	131.173	'C6H13NO2'		'RC14s1.p1_HMDB00687_2'	'(2S)-2-amino-4-chloro-4-methylpentanoic acid'	165.618	'C6H12ClNO2'
'HMDB00687'	'L-Leucine'	131.173	'C6H13NO2'		'RC14s1.p1_HMDB00687_2'	'(2S)-2-amino-4-chloro-4-methylpentanoic acid'	165.618	'C6H12ClNO2'
'HMDB00687'	'L-Leucine'	131.173	'C6H13NO2'		'RC14s1.p1_HMDB00687_3'	'(2R)-2-amino-3-chloro-4-methylpentanoic acid'	165.618	'C6H12ClNO2'
'HMDB00687'	'L-Leucine'	131.173	'C6H13NO2'		'RC14s1.p1_HMDB00687_3'	'(2R)-2-amino-3-chloro-4-methylpentanoic acid'	165.618	'C6H12ClNO2'
'HMDB00687'	'L-Leucine'	131.173	'C6H13NO2'		'RC14s1.p1_HMDB00687_4'	'2-amino-2-chloro-4-methylpentanoic acid'	165.618	'C6H12ClNO2'
'HMDB00687'	'L-Leucine'	131.173	'C6H13NO2'		'RC14s1.p1_HMDB00687_4'	'2-amino-2-chloro-4-methylpentanoic acid'	165.618	'C6H12ClNO2'
'HMDB00687'	'L-Leucine'	131.173	'C6H13NO2'		'RC16s1.p1_HMDB00687_1'	'(2S)-4-methyl-2-nitrosopentanoic acid'	147.172	'C6H13NO3'
'HMDB00687'	'L-Leucine'	131.173	'C6H13NO2'		'RC16s1.p1_HMDB00687_1'	'(2S)-4-methyl-2-nitrosopentanoic acid'	147.172	'C6H13NO3'
'HMDB00687'	'L-Leucine'	131.173	'C6H13NO2'		'RC16s1.p1_HMDB00687_1'	'(2S)-4-methyl-2-nitrosopentanoic acid'	147.172	'C6H13NO3'
'HMDB00687'	'L-Leucine'	131.173	'C6H13NO2'		'RC16s1.p1_HMDB00687_1'	'(2S)-4-methyl-2-nitrosopentanoic acid'	147.172	'C6H13NO3'
'RC27s1.p1_HMDB00687_2'	'(4S)-4-amino-2,2-dimethylpentanedihydrogenio carboxylic acid'	175.182	'C7H13NO4'		'HMDB00687'	'L-Leucine'	131.173	'C6H13NO2'
'HMDB00687'	'L-Leucine'	131.173	'C6H13NO2'		'RC27s1.p1_HMDB00687_2'	'(4S)-4-amino-2,2-dimethylpentanedihydrogenio carboxylic acid'	175.182	'C7H13NO4'
'RC27s1.p1_HMDB00687_2'	'(4S)-4-amino-2,2-dimethylpentanedihydrogenio carboxylic acid'	175.182	'C7H13NO4'		'HMDB00687'	'L-Leucine'	131.173	'C6H13NO2'
'HMDB00687'	'L-Leucine'	131.173	'C6H13NO2'		'RC27s1.p1_HMDB00687_4'	'2-amino-2-(2-methylpropyl)propanedihydrogenio carboxylic acid'	175.182	'C7H13NO4'
'HMDB00687'	'L-Leucine'	131.173	'C6H13NO2'		'HMDB31659'	'3-Methyl-1-butylamine'	87.1634	'C5H13N'
'HMDB00687'	'L-Leucine'	131.173	'C6H13NO2'		'HMDB31659'	'3-Methyl-1-butylamine'	87.1634	'C5H13N'
'HMDB00687'	'L-Leucine'	131.173	'C6H13NO2'		'RC29s1.p1_HMDB00687_1'	'(2S)-2-amino-4-methyl-6-oxoheptanoic acid'	173.21	'C8H15NO3'
'HMDB00687'	'L-Leucine'	131.173	'C6H13NO2'		'RC29s1.p1_HMDB00687_2'	'(2S)-2-amino-4,4-dimethyl-5-oxohexanoic acid'	173.21	'C8H15NO3'
'HMDB00687'	'L-Leucine'	131.173	'C6H13NO2'		'RC29s1.p1_HMDB00687_3'	'(2S)-3-acetyl-2-amino-4-methylpentanoic acid'	173.21	'C8H15NO3'
'HMDB00687'	'L-Leucine'	131.173	'C6H13NO2'		'RC29s1.p1_HMDB00687_4'	'2-acetyl-2-amino-4-methylpentanoic acid'	173.21	'C8H15NO3'
'HMDB00687'	'L-Leucine'	131.173	'C6H13NO2'		'RC29s1.p1_HMDB00687_5'	'acetyl (2S)-2-amino-4-methylpentanoate'	173.21	'C8H15NO3'
'HMDB00687'	'L-Leucine'	131.173	'C6H13NO2'		'HMDB11756'	'N-Acetylleucine'	173.21	'C8H15NO3'
'HMDB00687'	'L-Leucine'	131.173	'C6H13NO2'		'RC29s2.p2_HMDB00687_1'	'(2S)-2-amino-4-methyl-6-oxooctanoic acid'	187.236	'C9H17NO3'
'HMDB00687'	'L-Leucine'	131.173	'C6H13NO2'		'RC29s2.p2_HMDB00687_2'	'(2S)-2-amino-4,4-dimethyl-5-oxoheptanoic acid'	187.236	'C9H17NO3'
'HMDB00687'	'L-Leucine'	131.173	'C6H13NO2'		'RC29s2.p2_HMDB00687_3'	'(2S)-2-amino-3-isopropyl-4-oxohexanoic acid'	187.236	'C9H17NO3'
'HMDB00687'	'L-Leucine'	131.173	'C6H13NO2'		'RC29s2.p2_HMDB00687_4'	'2-amino-2-(2-methylpropyl)-3-oxopentanoic acid'	187.236	'C9H17NO3'
'HMDB00687'	'L-Leucine'	131.173	'C6H13NO2'		'RC29s2.p2_HMDB00687_5'	'propanoyl (2S)-2-amino-4-methylpentanoate'	187.236	'C9H17NO3'
'HMDB00687'	'L-Leucine'	131.173	'C6H13NO2'		'RC29s2.p2_HMDB00687_6'	'(2S)-4-methyl-2-propanamidopentanoic acid'	187.236	'C9H17NO3'
'HMDB00687'	'L-Leucine'	131.173	'C6H13NO2'		'RC29s3.p3_HMDB00687_1'	'(2S)-2-amino-4-methyl-6-oxononanoic acid'	201.263	'C10H19NO3'
'HMDB00687'	'L-Leucine'	131.173	'C6H13NO2'		'RC29s3.p3_HMDB00687_2'	'(2S)-2-amino-4,4-dimethyl-5-oxooctanoic acid'	201.263	'C10H19NO3'
'HMDB00687'	'L-Leucine'	131.173	'C6H13NO2'		'RC29s3.p3_HMDB00687_3'	'(2S)-2-amino-3-isopropyl-4-oxoheptanoic acid'	201.263	'C10H19NO3'
'HMDB00687'	'L-Leucine'	131.173	'C6H13NO2'		'RC29s3.p3_HMDB00687_4'	'2-amino-2-(2-methylpropyl)-3-oxohexanoic acid'	201.263	'C10H19NO3'
'HMDB00687'	'L-Leucine'	131.173	'C6H13NO2'		'RC29s3.p3_HMDB00687_5'	'butanoyl (2S)-2-amino-4-methylpentanoate'	201.263	'C10H19NO3'
'HMDB00687'	'L-Leucine'	131.173	'C6H13NO2'		'RC29s3.p3_HMDB00687_6'	'(2S)-2-butanamido-4-methylpentanoic acid'	201.263	'C10H19NO3'
'HMDB00687'	'L-Leucine'	131.173	'C6H13NO2'		'RC29s4.p4_HMDB00687_1'	'(2S)-2-amino-4-methyl-6-oxononanedioic acid'	231.246	'C10H17NO5'
'HMDB00687'	'L-Leucine'	131.173	'C6H13NO2'		'RC29s4.p4_HMDB00687_2'	'(2S)-2-amino-4,4-dimethyl-5-oxooctanedioic acid'	231.246	'C10H17NO5'
'HMDB00687'	'L-Leucine'	131.173	'C6H13NO2'		'RC29s4.p4_HMDB00687_3'	'(2S)-2-amino-3-isopropyl-4-oxoheptanedioic acid'	231.246	'C10H17NO5'
'HMDB00687'	'L-Leucine'	131.173	'C6H13NO2'		'RC29s4.p4_HMDB00687_4'	'2-amino-2-(2-methylpropyl)-3-oxohexanedioic acid'	231.246	'C10H17NO5'
'HMDB00687'	'L-Leucine'	131.173	'C6H13NO2'		'RC29s4.p4_HMDB00687_5'	'4-{[(2S)-2-amino-4-methylpentanoyl]oxy}-4-oxobutanoic acid'	231.246	'C10H17NO5'
'HMDB00687'	'L-Leucine'	131.173	'C6H13NO2'		'RC29s4.p4_HMDB00687_6'	'(2S)-2-(3-carboxypropanamido)-4-methylpentanoic acid'	231.246	'C10H17NO5'
'HMDB00687'	'L-Leucine'	131.173	'C6H13NO2'		'RC29s5.p5_HMDB00687_1'	'(2S)-2-amino-4-methyl-6-oxooctanedioic acid'	217.219	'C9H15NO5'
'HMDB00687'	'L-Leucine'	131.173	'C6H13NO2'		'RC29s5.p5_HMDB00687_2'	'(2S)-2-amino-4,4-dimethyl-5-oxoheptanedioic acid'	217.219	'C9H15NO5'
'HMDB00687'	'L-Leucine'	131.173	'C6H13NO2'		'RC29s5.p5_HMDB00687_3'	'(2S)-2-amino-3-isopropyl-4-oxohexanedioic acid'	217.219	'C9H15NO5'
'HMDB00687'	'L-Leucine'	131.173	'C6H13NO2'		'RC29s5.p5_HMDB00687_4'	'2-amino-2-(2-methylpropyl)-3-oxopentanedioic acid'	217.219	'C9H15NO5'
'HMDB00687'	'L-Leucine'	131.173	'C6H13NO2'		'RC29s5.p5_HMDB00687_5'	'3-{[(2S)-2-amino-4-methylpentanoyl]oxy}-3-oxopropanoic acid'	217.219	'C9H15NO5'
'HMDB00687'	'L-Leucine'	131.173	'C6H13NO2'		'RC29s5.p5_HMDB00687_6'	'(2S)-2-(2-carboxyacetamido)-4-methylpentanoic acid'	217.219	'C9H15NO5'
'HMDB00687'	'L-Leucine'	131.173	'C6H13NO2'		'RC34s1.p1_HMDB00687_1'	'3,4,5-trihydroxy-6-(hydroxymethyl)oxan-2-yl (2S)-2-amino-4-methylpentanoate'	293.313	'C12H23NO7'
'HMDB00687'	'L-Leucine'	131.173	'C6H13NO2'		'RC41s1.p1_HMDB00687_1'	'[(2S)-2-amino-4-methylpentanoyl]oxyphosphonic acid'	211.153	'C6H14NO5P'
'HMDB00687'	'L-Leucine'	131.173	'C6H13NO2'		'RC42s1.p1_HMDB00687_1'	'(2S)-4-methyl-2-(phosphonoamino)pentanoic acid'	211.153	'C6H14NO5P'
'HMDB00991'	'DL-2-Aminooctanoic acid'	159.226	'C8H17NO2'		'RC1p2.s2_HMDB00991_1'	'2-amino-1,1-dihydrogeniooctan-1-ol'	145.243	'C8H19NO'
'HMDB00991'	'DL-2-Aminooctanoic acid'	159.226	'C8H17NO2'		'RC1p2.s2_HMDB00991_1'	'2-amino-1,1-dihydrogeniooctan-1-ol'	145.243	'C8H19NO'
'HMDB00991'	'DL-2-Aminooctanoic acid'	159.226	'C8H17NO2'		'RC8s1.p1_HMDB00991_1'	'2-iminooctanoic acid'	157.21	'C8H15NO2'
'HMDB00991'	'DL-2-Aminooctanoic acid'	159.226	'C8H17NO2'		'RC8s1.p1_HMDB00991_1'	'2-iminooctanoic acid'	157.21	'C8H15NO2'
'HMDB00991'	'DL-2-Aminooctanoic acid'	159.226	'C8H17NO2'		'RC9s1.p1_HMDB00991_1'	'2-amino-2-hydroxyoctanoic acid'	175.226	'C8H17NO3'
'HMDB00991'	'DL-2-Aminooctanoic acid'	159.226	'C8H17NO2'		'RC9s1.p1_HMDB00991_1'	'2-amino-2-hydroxyoctanoic acid'	175.226	'C8H17NO3'
'HMDB00991'	'DL-2-Aminooctanoic acid'	159.226	'C8H17NO2'		'RC9s1.p1_HMDB00991_1'	'2-amino-2-hydroxyoctanoic acid'	175.226	'C8H17NO3'
'HMDB00991'	'DL-2-Aminooctanoic acid'	159.226	'C8H17NO2'		'RC9s1.p1_HMDB00991_1'	'2-amino-2-hydroxyoctanoic acid'	175.226	'C8H17NO3'
'HMDB00991'	'DL-2-Aminooctanoic acid'	159.226	'C8H17NO2'		'RC9s1.p1_HMDB00991_2'	'2-amino-3-hydroxyoctanoic acid'	175.226	'C8H17NO3'
'HMDB00991'	'DL-2-Aminooctanoic acid'	159.226	'C8H17NO2'		'RC9s1.p1_HMDB00991_2'	'2-amino-3-hydroxyoctanoic acid'	175.226	'C8H17NO3'
'HMDB00991'	'DL-2-Aminooctanoic acid'	159.226	'C8H17NO2'		'RC9s1.p1_HMDB00991_2'	'2-amino-3-hydroxyoctanoic acid'	175.226	'C8H17NO3'
'HMDB00991'	'DL-2-Aminooctanoic acid'	159.226	'C8H17NO2'		'RC9s1.p1_HMDB00991_2'	'2-amino-3-hydroxyoctanoic acid'	175.226	'C8H17NO3'
'HMDB00991'	'DL-2-Aminooctanoic acid'	159.226	'C8H17NO2'		'RC9s1.p1_HMDB00991_3'	'2-amino-7-hydroxyoctanoic acid'	175.226	'C8H17NO3'
'HMDB00991'	'DL-2-Aminooctanoic acid'	159.226	'C8H17NO2'		'RC9s1.p1_HMDB00991_3'	'2-amino-7-hydroxyoctanoic acid'	175.226	'C8H17NO3'
'HMDB00991'	'DL-2-Aminooctanoic acid'	159.226	'C8H17NO2'		'RC9s1.p1_HMDB00991_3'	'2-amino-7-hydroxyoctanoic acid'	175.226	'C8H17NO3'
'HMDB00991'	'DL-2-Aminooctanoic acid'	159.226	'C8H17NO2'		'RC9s1.p1_HMDB00991_3'	'2-amino-7-hydroxyoctanoic acid'	175.226	'C8H17NO3'
'HMDB00991'	'DL-2-Aminooctanoic acid'	159.226	'C8H17NO2'		'RC9s1.p1_HMDB00991_4'	'2-amino-6-hydroxyoctanoic acid'	175.226	'C8H17NO3'
'HMDB00991'	'DL-2-Aminooctanoic acid'	159.226	'C8H17NO2'		'RC9s1.p1_HMDB00991_4'	'2-amino-6-hydroxyoctanoic acid'	175.226	'C8H17NO3'
'HMDB00991'	'DL-2-Aminooctanoic acid'	159.226	'C8H17NO2'		'RC9s1.p1_HMDB00991_4'	'2-amino-6-hydroxyoctanoic acid'	175.226	'C8H17NO3'
'HMDB00991'	'DL-2-Aminooctanoic acid'	159.226	'C8H17NO2'		'RC9s1.p1_HMDB00991_4'	'2-amino-6-hydroxyoctanoic acid'	175.226	'C8H17NO3'
'HMDB00991'	'DL-2-Aminooctanoic acid'	159.226	'C8H17NO2'		'RC9s1.p1_HMDB00991_5'	'2-amino-4-hydroxyoctanoic acid'	175.226	'C8H17NO3'
'HMDB00991'	'DL-2-Aminooctanoic acid'	159.226	'C8H17NO2'		'RC9s1.p1_HMDB00991_5'	'2-amino-4-hydroxyoctanoic acid'	175.226	'C8H17NO3'
'HMDB00991'	'DL-2-Aminooctanoic acid'	159.226	'C8H17NO2'		'RC9s1.p1_HMDB00991_5'	'2-amino-4-hydroxyoctanoic acid'	175.226	'C8H17NO3'
'HMDB00991'	'DL-2-Aminooctanoic acid'	159.226	'C8H17NO2'		'RC9s1.p1_HMDB00991_5'	'2-amino-4-hydroxyoctanoic acid'	175.226	'C8H17NO3'
'RC9s1.p1_HMDB00991_6'	'2-amino-5-hydroxyoctanoic acid'	175.226	'C8H17NO3'		'HMDB00991'	'DL-2-Aminooctanoic acid'	159.226	'C8H17NO2'
'HMDB00991'	'DL-2-Aminooctanoic acid'	159.226	'C8H17NO2'		'RC9s1.p1_HMDB00991_6'	'2-amino-5-hydroxyoctanoic acid'	175.226	'C8H17NO3'
'RC9s1.p1_HMDB00991_6'	'2-amino-5-hydroxyoctanoic acid'	175.226	'C8H17NO3'		'HMDB00991'	'DL-2-Aminooctanoic acid'	159.226	'C8H17NO2'
'HMDB00991'	'DL-2-Aminooctanoic acid'	159.226	'C8H17NO2'		'RC9s1.p1_HMDB00991_6'	'2-amino-5-hydroxyoctanoic acid'	175.226	'C8H17NO3'
'RC9s1.p1_HMDB00991_6'	'2-amino-5-hydroxyoctanoic acid'	175.226	'C8H17NO3'		'HMDB00991'	'DL-2-Aminooctanoic acid'	159.226	'C8H17NO2'
'HMDB00991'	'DL-2-Aminooctanoic acid'	159.226	'C8H17NO2'		'RC9s1.p1_HMDB00991_6'	'2-amino-5-hydroxyoctanoic acid'	175.226	'C8H17NO3'
'RC9s1.p1_HMDB00991_6'	'2-amino-5-hydroxyoctanoic acid'	175.226	'C8H17NO3'		'HMDB00991'	'DL-2-Aminooctanoic acid'	159.226	'C8H17NO2'
'HMDB00991'	'DL-2-Aminooctanoic acid'	159.226	'C8H17NO2'		'RC9s1.p1_HMDB00991_6'	'2-amino-5-hydroxyoctanoic acid'	175.226	'C8H17NO3'
'RC9s1.p1_HMDB00991_7'	'2-amino-8-hydroxyoctanoic acid'	175.226	'C8H17NO3'		'HMDB00991'	'DL-2-Aminooctanoic acid'	159.226	'C8H17NO2'
'HMDB00991'	'DL-2-Aminooctanoic acid'	159.226	'C8H17NO2'		'RC9s1.p1_HMDB00991_7'	'2-amino-8-hydroxyoctanoic acid'	175.226	'C8H17NO3'
'RC9s1.p1_HMDB00991_7'	'2-amino-8-hydroxyoctanoic acid'	175.226	'C8H17NO3'		'HMDB00991'	'DL-2-Aminooctanoic acid'	159.226	'C8H17NO2'
'HMDB00991'	'DL-2-Aminooctanoic acid'	159.226	'C8H17NO2'		'RC9s1.p1_HMDB00991_7'	'2-amino-8-hydroxyoctanoic acid'	175.226	'C8H17NO3'
'RC9s1.p1_HMDB00991_7'	'2-amino-8-hydroxyoctanoic acid'	175.226	'C8H17NO3'		'HMDB00991'	'DL-2-Aminooctanoic acid'	159.226	'C8H17NO2'
'HMDB00991'	'DL-2-Aminooctanoic acid'	159.226	'C8H17NO2'		'RC9s1.p1_HMDB00991_7'	'2-amino-8-hydroxyoctanoic acid'	175.226	'C8H17NO3'
'RC9s1.p1_HMDB00991_7'	'2-amino-8-hydroxyoctanoic acid'	175.226	'C8H17NO3'		'HMDB00991'	'DL-2-Aminooctanoic acid'	159.226	'C8H17NO2'
'HMDB00991'	'DL-2-Aminooctanoic acid'	159.226	'C8H17NO2'		'RC9s1.p1_HMDB00991_7'	'2-amino-8-hydroxyoctanoic acid'	175.226	'C8H17NO3'
'HMDB00991'	'DL-2-Aminooctanoic acid'	159.226	'C8H17NO2'		'RC9p1.s1_HMDB00991_1'	'2-aminooctanal'	143.227	'C8H17NO'
'HMDB00991'	'DL-2-Aminooctanoic acid'	159.226	'C8H17NO2'		'RC9p1.s1_HMDB00991_1'	'2-aminooctanal'	143.227	'C8H17NO'
'HMDB00991'	'DL-2-Aminooctanoic acid'	159.226	'C8H17NO2'		'RC9p1.s1_HMDB00991_1'	'2-aminooctanal'	143.227	'C8H17NO'
'HMDB00991'	'DL-2-Aminooctanoic acid'	159.226	'C8H17NO2'		'RC9p1.s1_HMDB00991_1'	'2-aminooctanal'	143.227	'C8H17NO'
'HMDB00991'	'DL-2-Aminooctanoic acid'	159.226	'C8H17NO2'		'RC14s1.p1_HMDB00991_1'	'2-amino-2-chlorooctanoic acid'	193.671	'C8H16ClNO2'
'HMDB00991'	'DL-2-Aminooctanoic acid'	159.226	'C8H17NO2'		'RC14s1.p1_HMDB00991_1'	'2-amino-2-chlorooctanoic acid'	193.671	'C8H16ClNO2'
'HMDB00991'	'DL-2-Aminooctanoic acid'	159.226	'C8H17NO2'		'RC14s1.p1_HMDB00991_2'	'2-amino-3-chlorooctanoic acid'	193.671	'C8H16ClNO2'
'HMDB00991'	'DL-2-Aminooctanoic acid'	159.226	'C8H17NO2'		'RC14s1.p1_HMDB00991_2'	'2-amino-3-chlorooctanoic acid'	193.671	'C8H16ClNO2'
'HMDB00991'	'DL-2-Aminooctanoic acid'	159.226	'C8H17NO2'		'RC14s1.p1_HMDB00991_3'	'2-amino-7-chlorooctanoic acid'	193.671	'C8H16ClNO2'
'HMDB00991'	'DL-2-Aminooctanoic acid'	159.226	'C8H17NO2'		'RC14s1.p1_HMDB00991_3'	'2-amino-7-chlorooctanoic acid'	193.671	'C8H16ClNO2'
'HMDB00991'	'DL-2-Aminooctanoic acid'	159.226	'C8H17NO2'		'RC14s1.p1_HMDB00991_4'	'2-amino-6-chlorooctanoic acid'	193.671	'C8H16ClNO2'
'HMDB00991'	'DL-2-Aminooctanoic acid'	159.226	'C8H17NO2'		'RC14s1.p1_HMDB00991_4'	'2-amino-6-chlorooctanoic acid'	193.671	'C8H16ClNO2'
'HMDB00991'	'DL-2-Aminooctanoic acid'	159.226	'C8H17NO2'		'RC14s1.p1_HMDB00991_5'	'2-amino-4-chlorooctanoic acid'	193.671	'C8H16ClNO2'
'HMDB00991'	'DL-2-Aminooctanoic acid'	159.226	'C8H17NO2'		'RC14s1.p1_HMDB00991_5'	'2-amino-4-chlorooctanoic acid'	193.671	'C8H16ClNO2'
'HMDB00991'	'DL-2-Aminooctanoic acid'	159.226	'C8H17NO2'		'RC14s1.p1_HMDB00991_6'	'2-amino-5-chlorooctanoic acid'	193.671	'C8H16ClNO2'
'HMDB00991'	'DL-2-Aminooctanoic acid'	159.226	'C8H17NO2'		'RC14s1.p1_HMDB00991_6'	'2-amino-5-chlorooctanoic acid'	193.671	'C8H16ClNO2'
'HMDB00991'	'DL-2-Aminooctanoic acid'	159.226	'C8H17NO2'		'RC14s1.p1_HMDB00991_7'	'2-amino-8-chlorooctanoic acid'	193.671	'C8H16ClNO2'
'HMDB00991'	'DL-2-Aminooctanoic acid'	159.226	'C8H17NO2'		'RC14s1.p1_HMDB00991_7'	'2-amino-8-chlorooctanoic acid'	193.671	'C8H16ClNO2'
'HMDB00991'	'DL-2-Aminooctanoic acid'	159.226	'C8H17NO2'		'RC16s1.p1_HMDB00991_1'	'2-nitrosooctanoic acid'	175.226	'C8H17NO3'
'HMDB00991'	'DL-2-Aminooctanoic acid'	159.226	'C8H17NO2'		'RC16s1.p1_HMDB00991_1'	'2-nitrosooctanoic acid'	175.226	'C8H17NO3'
'HMDB00991'	'DL-2-Aminooctanoic acid'	159.226	'C8H17NO2'		'RC16s1.p1_HMDB00991_1'	'2-nitrosooctanoic acid'	175.226	'C8H17NO3'
'HMDB00991'	'DL-2-Aminooctanoic acid'	159.226	'C8H17NO2'		'RC16s1.p1_HMDB00991_1'	'2-nitrosooctanoic acid'	175.226	'C8H17NO3'
'RC27s1.p1_HMDB00991_7'	'2-aminononanedioic acid'	203.236	'C9H17NO4'		'HMDB00991'	'DL-2-Aminooctanoic acid'	159.226	'C8H17NO2'
'RC27s1.p1_HMDB00991_7'	'2-aminononanedioic acid'	203.236	'C9H17NO4'		'HMDB00991'	'DL-2-Aminooctanoic acid'	159.226	'C8H17NO2'
'HMDB00991'	'DL-2-Aminooctanoic acid'	159.226	'C8H17NO2'		'RC27p1.s1_HMDB00991_1'	'1-hydrogenioheptan-1-amine'	115.217	'C7H17N'
'HMDB00991'	'DL-2-Aminooctanoic acid'	159.226	'C8H17NO2'		'RC27p1.s1_HMDB00991_1'	'1-hydrogenioheptan-1-amine'	115.217	'C7H17N'
'HMDB00991'	'DL-2-Aminooctanoic acid'	159.226	'C8H17NO2'		'RC29s1.p1_HMDB00991_1'	'acetyl 2-aminooctanoate'	201.263	'C10H19NO3'
'HMDB00991'	'DL-2-Aminooctanoic acid'	159.226	'C8H17NO2'		'RC29s1.p1_HMDB00991_2'	'2-acetyl-2-aminooctanoic acid'	201.263	'C10H19NO3'
'HMDB00991'	'DL-2-Aminooctanoic acid'	159.226	'C8H17NO2'		'RC29s1.p1_HMDB00991_3'	'3-acetyl-2-aminooctanoic acid'	201.263	'C10H19NO3'
'HMDB00991'	'DL-2-Aminooctanoic acid'	159.226	'C8H17NO2'		'RC29s1.p1_HMDB00991_4'	'2-amino-7-methyl-8-oxononanoic acid'	201.263	'C10H19NO3'
'HMDB00991'	'DL-2-Aminooctanoic acid'	159.226	'C8H17NO2'		'RC29s1.p1_HMDB00991_5'	'2-amino-6-ethyl-7-oxooctanoic acid'	201.263	'C10H19NO3'
'HMDB00991'	'DL-2-Aminooctanoic acid'	159.226	'C8H17NO2'		'RC29s1.p1_HMDB00991_6'	'4-acetyl-2-aminooctanoic acid'	201.263	'C10H19NO3'
'HMDB00991'	'DL-2-Aminooctanoic acid'	159.226	'C8H17NO2'		'RC29s1.p1_HMDB00991_7'	'5-acetyl-2-aminooctanoic acid'	201.263	'C10H19NO3'
'HMDB00991'	'DL-2-Aminooctanoic acid'	159.226	'C8H17NO2'		'RC29s1.p1_HMDB00991_8'	'2-amino-9-oxodecanoic acid'	201.263	'C10H19NO3'
'HMDB00991'	'DL-2-Aminooctanoic acid'	159.226	'C8H17NO2'		'RC29s1.p1_HMDB00991_9'	'2-acetamidooctanoic acid'	201.263	'C10H19NO3'
'HMDB00991'	'DL-2-Aminooctanoic acid'	159.226	'C8H17NO2'		'RC29s2.p2_HMDB00991_1'	'propanoyl 2-aminooctanoate'	215.289	'C11H21NO3'
'HMDB00991'	'DL-2-Aminooctanoic acid'	159.226	'C8H17NO2'		'RC29s2.p2_HMDB00991_2'	'2-amino-2-propanoyloctanoic acid'	215.289	'C11H21NO3'
'HMDB00991'	'DL-2-Aminooctanoic acid'	159.226	'C8H17NO2'		'RC29s2.p2_HMDB00991_3'	'2-amino-3-propanoyloctanoic acid'	215.289	'C11H21NO3'
'HMDB00991'	'DL-2-Aminooctanoic acid'	159.226	'C8H17NO2'		'RC29s2.p2_HMDB00991_4'	'2-amino-7-methyl-8-oxodecanoic acid'	215.289	'C11H21NO3'
'HMDB00991'	'DL-2-Aminooctanoic acid'	159.226	'C8H17NO2'		'RC29s2.p2_HMDB00991_5'	'2-amino-6-ethyl-7-oxononanoic acid'	215.289	'C11H21NO3'
'HMDB00991'	'DL-2-Aminooctanoic acid'	159.226	'C8H17NO2'		'RC29s2.p2_HMDB00991_6'	'2-amino-4-propanoyloctanoic acid'	215.289	'C11H21NO3'
'HMDB00991'	'DL-2-Aminooctanoic acid'	159.226	'C8H17NO2'		'RC29s2.p2_HMDB00991_7'	'2-amino-6-oxo-5-propyloctanoic acid'	215.289	'C11H21NO3'
'HMDB00991'	'DL-2-Aminooctanoic acid'	159.226	'C8H17NO2'		'RC29s2.p2_HMDB00991_8'	'2-amino-9-oxoundecanoic acid'	215.289	'C11H21NO3'
'HMDB00991'	'DL-2-Aminooctanoic acid'	159.226	'C8H17NO2'		'RC29s2.p2_HMDB00991_9'	'2-propanamidooctanoic acid'	215.289	'C11H21NO3'
'HMDB00991'	'DL-2-Aminooctanoic acid'	159.226	'C8H17NO2'		'RC29s3.p3_HMDB00991_1'	'butanoyl 2-aminooctanoate'	229.316	'C12H23NO3'
'HMDB00991'	'DL-2-Aminooctanoic acid'	159.226	'C8H17NO2'		'RC29s3.p3_HMDB00991_2'	'2-amino-2-butanoyloctanoic acid'	229.316	'C12H23NO3'
'HMDB00991'	'DL-2-Aminooctanoic acid'	159.226	'C8H17NO2'		'RC29s3.p3_HMDB00991_3'	'2-amino-3-butanoyloctanoic acid'	229.316	'C12H23NO3'
'HMDB00991'	'DL-2-Aminooctanoic acid'	159.226	'C8H17NO2'		'RC29s3.p3_HMDB00991_4'	'2-amino-7-methyl-8-oxoundecanoic acid'	229.316	'C12H23NO3'
'HMDB00991'	'DL-2-Aminooctanoic acid'	159.226	'C8H17NO2'		'RC29s3.p3_HMDB00991_5'	'2-amino-6-ethyl-7-oxodecanoic acid'	229.316	'C12H23NO3'
'HMDB00991'	'DL-2-Aminooctanoic acid'	159.226	'C8H17NO2'		'RC29s3.p3_HMDB00991_6'	'2-amino-4-butyl-5-oxooctanoic acid'	229.316	'C12H23NO3'
'HMDB00991'	'DL-2-Aminooctanoic acid'	159.226	'C8H17NO2'		'RC29s3.p3_HMDB00991_7'	'2-amino-6-oxo-5-propylnonanoic acid'	229.316	'C12H23NO3'
'HMDB00991'	'DL-2-Aminooctanoic acid'	159.226	'C8H17NO2'		'RC29s3.p3_HMDB00991_8'	'2-amino-9-oxododecanoic acid'	229.316	'C12H23NO3'
'HMDB00991'	'DL-2-Aminooctanoic acid'	159.226	'C8H17NO2'		'RC29s3.p3_HMDB00991_9'	'2-butanamidooctanoic acid'	229.316	'C12H23NO3'
'HMDB00991'	'DL-2-Aminooctanoic acid'	159.226	'C8H17NO2'		'RC29s4.p4_HMDB00991_1'	'4-[(2-aminooctanoyl)oxy]-4-oxobutanoic acid'	259.299	'C12H21NO5'
'HMDB00991'	'DL-2-Aminooctanoic acid'	159.226	'C8H17NO2'		'RC29s4.p4_HMDB00991_2'	'2-amino-2-hexyl-3-oxohexanedioic acid'	259.299	'C12H21NO5'
'HMDB00991'	'DL-2-Aminooctanoic acid'	159.226	'C8H17NO2'		'RC29s4.p4_HMDB00991_3'	'2-amino-4-oxo-3-pentylheptanedioic acid'	259.299	'C12H21NO5'
'HMDB00991'	'DL-2-Aminooctanoic acid'	159.226	'C8H17NO2'		'RC29s4.p4_HMDB00991_4'	'2-amino-7-methyl-8-oxoundecanedioic acid'	259.299	'C12H21NO5'
'HMDB00991'	'DL-2-Aminooctanoic acid'	159.226	'C8H17NO2'		'RC29s4.p4_HMDB00991_5'	'2-amino-6-ethyl-7-oxodecanedioic acid'	259.299	'C12H21NO5'
'HMDB00991'	'DL-2-Aminooctanoic acid'	159.226	'C8H17NO2'		'RC29s4.p4_HMDB00991_6'	'2-amino-4-butyl-5-oxooctanedioic acid'	259.299	'C12H21NO5'
'HMDB00991'	'DL-2-Aminooctanoic acid'	159.226	'C8H17NO2'		'RC29s4.p4_HMDB00991_7'	'2-amino-6-oxo-5-propylnonanedioic acid'	259.299	'C12H21NO5'
'HMDB00991'	'DL-2-Aminooctanoic acid'	159.226	'C8H17NO2'		'RC29s4.p4_HMDB00991_8'	'2-amino-9-oxododecanedioic acid'	259.299	'C12H21NO5'
'HMDB00991'	'DL-2-Aminooctanoic acid'	159.226	'C8H17NO2'		'RC29s4.p4_HMDB00991_9'	'2-(3-carboxypropanamido)octanoic acid'	259.299	'C12H21NO5'
'HMDB00991'	'DL-2-Aminooctanoic acid'	159.226	'C8H17NO2'		'RC34s1.p1_HMDB00991_1'	'3,4,5-trihydroxy-6-(hydroxymethyl)oxan-2-yl 2-aminooctanoate'	321.367	'C14H27NO7'
'HMDB00991'	'DL-2-Aminooctanoic acid'	159.226	'C8H17NO2'		'RC41s1.p1_HMDB00991_1'	'(2-aminooctanoyl)oxyphosphonic acid'	239.206	'C8H18NO5P'
'HMDB00991'	'DL-2-Aminooctanoic acid'	159.226	'C8H17NO2'		'RC42s1.p1_HMDB00991_1'	'2-(phosphonoamino)octanoic acid'	239.206	'C8H18NO5P'
'HMDB01263'	'Allysine'	145.156	'C6H11NO3'		'RC1p2.s2_HMDB01263_1'	'5-amino-6,6-dihydrogenio-6-hydroxyhexanal'	131.173	'C6H13NO2'
'HMDB01263'	'Allysine'	145.156	'C6H11NO3'		'RC1p2.s2_HMDB01263_1'	'5-amino-6,6-dihydrogenio-6-hydroxyhexanal'	131.173	'C6H13NO2'
'HMDB01263'	'Allysine'	145.156	'C6H11NO3'		'RC4s3.p3_HMDB01263_1'	'2-amino-6-oxo-6-(phosphonooxy)hexanoic acid'	241.136	'C6H12NO7P'
'HMDB01263'	'Allysine'	145.156	'C6H11NO3'		'RC4s3.p3_HMDB01263_1'	'2-amino-6-oxo-6-(phosphonooxy)hexanoic acid'	241.136	'C6H12NO7P'
'HMDB01263'	'Allysine'	145.156	'C6H11NO3'		'RC8s1.p1_HMDB01263_1'	'2-imino-6-oxohexanoic acid'	143.141	'C6H9NO3'
'HMDB01263'	'Allysine'	145.156	'C6H11NO3'		'RC8s1.p1_HMDB01263_1'	'2-imino-6-oxohexanoic acid'	143.141	'C6H9NO3'
'HMDB01263'	'Allysine'	145.156	'C6H11NO3'		'RC9s1.p1_HMDB01263_1'	'2-amino-2-hydroxy-6-oxohexanoic acid'	161.156	'C6H11NO4'
'HMDB01263'	'Allysine'	145.156	'C6H11NO3'		'RC9s1.p1_HMDB01263_1'	'2-amino-2-hydroxy-6-oxohexanoic acid'	161.156	'C6H11NO4'
'HMDB01263'	'Allysine'	145.156	'C6H11NO3'		'RC9s1.p1_HMDB01263_1'	'2-amino-2-hydroxy-6-oxohexanoic acid'	161.156	'C6H11NO4'
'HMDB01263'	'Allysine'	145.156	'C6H11NO3'		'RC9s1.p1_HMDB01263_1'	'2-amino-2-hydroxy-6-oxohexanoic acid'	161.156	'C6H11NO4'
'HMDB01263'	'Allysine'	145.156	'C6H11NO3'		'RC9s1.p1_HMDB01263_2'	'2-amino-3-hydroxy-6-oxohexanoic acid'	161.156	'C6H11NO4'
'HMDB01263'	'Allysine'	145.156	'C6H11NO3'		'RC9s1.p1_HMDB01263_2'	'2-amino-3-hydroxy-6-oxohexanoic acid'	161.156	'C6H11NO4'
'HMDB01263'	'Allysine'	145.156	'C6H11NO3'		'RC9s1.p1_HMDB01263_2'	'2-amino-3-hydroxy-6-oxohexanoic acid'	161.156	'C6H11NO4'
'HMDB01263'	'Allysine'	145.156	'C6H11NO3'		'RC9s1.p1_HMDB01263_2'	'2-amino-3-hydroxy-6-oxohexanoic acid'	161.156	'C6H11NO4'
'HMDB01263'	'Allysine'	145.156	'C6H11NO3'		'RC9s1.p1_HMDB01263_3'	'2-amino-4-hydroxy-6-oxohexanoic acid'	161.156	'C6H11NO4'
'HMDB01263'	'Allysine'	145.156	'C6H11NO3'		'RC9s1.p1_HMDB01263_3'	'2-amino-4-hydroxy-6-oxohexanoic acid'	161.156	'C6H11NO4'
'HMDB01263'	'Allysine'	145.156	'C6H11NO3'		'RC9s1.p1_HMDB01263_3'	'2-amino-4-hydroxy-6-oxohexanoic acid'	161.156	'C6H11NO4'
'HMDB01263'	'Allysine'	145.156	'C6H11NO3'		'RC9s1.p1_HMDB01263_3'	'2-amino-4-hydroxy-6-oxohexanoic acid'	161.156	'C6H11NO4'
'RC9s1.p1_HMDB01263_4'	'2-amino-5-hydroxy-6-oxohexanoic acid'	161.156	'C6H11NO4'		'HMDB01263'	'Allysine'	145.156	'C6H11NO3'
'HMDB01263'	'Allysine'	145.156	'C6H11NO3'		'RC9s1.p1_HMDB01263_4'	'2-amino-5-hydroxy-6-oxohexanoic acid'	161.156	'C6H11NO4'
'RC9s1.p1_HMDB01263_4'	'2-amino-5-hydroxy-6-oxohexanoic acid'	161.156	'C6H11NO4'		'HMDB01263'	'Allysine'	145.156	'C6H11NO3'
'HMDB01263'	'Allysine'	145.156	'C6H11NO3'		'RC9s1.p1_HMDB01263_4'	'2-amino-5-hydroxy-6-oxohexanoic acid'	161.156	'C6H11NO4'
'RC9s1.p1_HMDB01263_4'	'2-amino-5-hydroxy-6-oxohexanoic acid'	161.156	'C6H11NO4'		'HMDB01263'	'Allysine'	145.156	'C6H11NO3'
'HMDB01263'	'Allysine'	145.156	'C6H11NO3'		'RC9s1.p1_HMDB01263_4'	'2-amino-5-hydroxy-6-oxohexanoic acid'	161.156	'C6H11NO4'
'RC9s1.p1_HMDB01263_4'	'2-amino-5-hydroxy-6-oxohexanoic acid'	161.156	'C6H11NO4'		'HMDB01263'	'Allysine'	145.156	'C6H11NO3'
'HMDB01263'	'Allysine'	145.156	'C6H11NO3'		'RC9s1.p1_HMDB01263_4'	'2-amino-5-hydroxy-6-oxohexanoic acid'	161.156	'C6H11NO4'
'HMDB01263'	'Allysine'	145.156	'C6H11NO3'		'RC9p1.s1_HMDB01263_1'	'2-aminohexanedial'	129.157	'C6H11NO2'
'HMDB01263'	'Allysine'	145.156	'C6H11NO3'		'RC9p1.s1_HMDB01263_1'	'2-aminohexanedial'	129.157	'C6H11NO2'
'HMDB01263'	'Allysine'	145.156	'C6H11NO3'		'RC9p1.s1_HMDB01263_1'	'2-aminohexanedial'	129.157	'C6H11NO2'
'HMDB01263'	'Allysine'	145.156	'C6H11NO3'		'RC9p1.s1_HMDB01263_1'	'2-aminohexanedial'	129.157	'C6H11NO2'
'HMDB01263'	'Allysine'	145.156	'C6H11NO3'		'RC14s1.p1_HMDB01263_1'	'2-amino-2-chloro-6-oxohexanoic acid'	179.602	'C6H10ClNO3'
'HMDB01263'	'Allysine'	145.156	'C6H11NO3'		'RC14s1.p1_HMDB01263_1'	'2-amino-2-chloro-6-oxohexanoic acid'	179.602	'C6H10ClNO3'
'HMDB01263'	'Allysine'	145.156	'C6H11NO3'		'RC14s1.p1_HMDB01263_2'	'2-amino-3-chloro-6-oxohexanoic acid'	179.602	'C6H10ClNO3'
'HMDB01263'	'Allysine'	145.156	'C6H11NO3'		'RC14s1.p1_HMDB01263_2'	'2-amino-3-chloro-6-oxohexanoic acid'	179.602	'C6H10ClNO3'
'HMDB01263'	'Allysine'	145.156	'C6H11NO3'		'RC14s1.p1_HMDB01263_3'	'2-amino-4-chloro-6-oxohexanoic acid'	179.602	'C6H10ClNO3'
'HMDB01263'	'Allysine'	145.156	'C6H11NO3'		'RC14s1.p1_HMDB01263_3'	'2-amino-4-chloro-6-oxohexanoic acid'	179.602	'C6H10ClNO3'
'HMDB01263'	'Allysine'	145.156	'C6H11NO3'		'RC14s1.p1_HMDB01263_4'	'2-amino-5-chloro-6-oxohexanoic acid'	179.602	'C6H10ClNO3'
'HMDB01263'	'Allysine'	145.156	'C6H11NO3'		'RC14s1.p1_HMDB01263_4'	'2-amino-5-chloro-6-oxohexanoic acid'	179.602	'C6H10ClNO3'
'HMDB01263'	'Allysine'	145.156	'C6H11NO3'		'RC14s1.p1_HMDB01263_5'	'2-amino-6-chloro-6-oxohexanoic acid'	179.602	'C6H10ClNO3'
'HMDB01263'	'Allysine'	145.156	'C6H11NO3'		'RC14s1.p1_HMDB01263_5'	'2-amino-6-chloro-6-oxohexanoic acid'	179.602	'C6H10ClNO3'
'HMDB01263'	'Allysine'	145.156	'C6H11NO3'		'RC16s1.p1_HMDB01263_1'	'2-nitroso-6-oxohexanoic acid'	161.156	'C6H11NO4'
'HMDB01263'	'Allysine'	145.156	'C6H11NO3'		'RC16s1.p1_HMDB01263_1'	'2-nitroso-6-oxohexanoic acid'	161.156	'C6H11NO4'
'HMDB01263'	'Allysine'	145.156	'C6H11NO3'		'RC16s1.p1_HMDB01263_1'	'2-nitroso-6-oxohexanoic acid'	161.156	'C6H11NO4'
'HMDB01263'	'Allysine'	145.156	'C6H11NO3'		'RC16s1.p1_HMDB01263_1'	'2-nitroso-6-oxohexanoic acid'	161.156	'C6H11NO4'
'HMDB01263'	'Allysine'	145.156	'C6H11NO3'		'RC27s1.p1_HMDB01263_3'	'2-amino-4-(2-oxoethyl)pentanedihydrogenio carboxylic acid'	189.166	'C7H11NO5'
'HMDB01263'	'Allysine'	145.156	'C6H11NO3'		'HMDB12815'	'5-Aminopentanal'	101.147	'C5H11NO'
'HMDB01263'	'Allysine'	145.156	'C6H11NO3'		'HMDB12815'	'5-Aminopentanal'	101.147	'C5H11NO'
'HMDB01263'	'Allysine'	145.156	'C6H11NO3'		'RC29s1.p1_HMDB01263_1'	'2-acetyl-2-amino-6-oxohexanoic acid'	187.193	'C8H13NO4'
'HMDB01263'	'Allysine'	145.156	'C6H11NO3'		'RC29s1.p1_HMDB01263_2'	'3-acetyl-2-amino-6-oxohexanoic acid'	187.193	'C8H13NO4'
'HMDB01263'	'Allysine'	145.156	'C6H11NO3'		'RC29s1.p1_HMDB01263_3'	'2-acetamido-6-oxohexanoic acid'	187.193	'C8H13NO4'
'HMDB01263'	'Allysine'	145.156	'C6H11NO3'		'RC29s1.p1_HMDB01263_4'	'2-amino-5-oxo-4-(2-oxoethyl)hexanoic acid'	187.193	'C8H13NO4'
'HMDB01263'	'Allysine'	145.156	'C6H11NO3'		'RC29s1.p1_HMDB01263_5'	'acetyl 2-amino-6-oxohexanoate'	187.193	'C8H13NO4'
'HMDB01263'	'Allysine'	145.156	'C6H11NO3'		'RC29s1.p1_HMDB01263_6'	'2-amino-5-formyl-6-oxoheptanoic acid'	187.193	'C8H13NO4'
'HMDB01263'	'Allysine'	145.156	'C6H11NO3'		'RC29s1.p1_HMDB01263_7'	'2-amino-6,7-dioxooctanoic acid'	187.193	'C8H13NO4'
'HMDB01263'	'Allysine'	145.156	'C6H11NO3'		'RC29s2.p2_HMDB01263_1'	'2-amino-6-oxo-2-propanoylhexanoic acid'	201.22	'C9H15NO4'
'HMDB01263'	'Allysine'	145.156	'C6H11NO3'		'RC29s2.p2_HMDB01263_2'	'2-amino-4-oxo-3-(3-oxopropyl)hexanoic acid'	201.22	'C9H15NO4'
'HMDB01263'	'Allysine'	145.156	'C6H11NO3'		'RC29s2.p2_HMDB01263_3'	'6-oxo-2-propanamidohexanoic acid'	201.22	'C9H15NO4'
'HMDB01263'	'Allysine'	145.156	'C6H11NO3'		'RC29s2.p2_HMDB01263_4'	'2-amino-5-oxo-4-(2-oxoethyl)heptanoic acid'	201.22	'C9H15NO4'
'HMDB01263'	'Allysine'	145.156	'C6H11NO3'		'RC29s2.p2_HMDB01263_5'	'propanoyl 2-amino-6-oxohexanoate'	201.22	'C9H15NO4'
'HMDB01263'	'Allysine'	145.156	'C6H11NO3'		'RC29s2.p2_HMDB01263_6'	'2-amino-5-formyl-6-oxooctanoic acid'	201.22	'C9H15NO4'
'HMDB01263'	'Allysine'	145.156	'C6H11NO3'		'RC29s2.p2_HMDB01263_7'	'2-amino-6,7-dioxononanoic acid'	201.22	'C9H15NO4'
'HMDB01263'	'Allysine'	145.156	'C6H11NO3'		'RC29s3.p3_HMDB01263_1'	'2-amino-3-oxo-2-(4-oxobutyl)hexanoic acid'	215.246	'C10H17NO4'
'HMDB01263'	'Allysine'	145.156	'C6H11NO3'		'RC29s3.p3_HMDB01263_2'	'2-amino-4-oxo-3-(3-oxopropyl)heptanoic acid'	215.246	'C10H17NO4'
'HMDB01263'	'Allysine'	145.156	'C6H11NO3'		'RC29s3.p3_HMDB01263_3'	'2-butanamido-6-oxohexanoic acid'	215.246	'C10H17NO4'
'HMDB01263'	'Allysine'	145.156	'C6H11NO3'		'RC29s3.p3_HMDB01263_4'	'2-amino-5-oxo-4-(2-oxoethyl)octanoic acid'	215.246	'C10H17NO4'
'HMDB01263'	'Allysine'	145.156	'C6H11NO3'		'RC29s3.p3_HMDB01263_5'	'butanoyl 2-amino-6-oxohexanoate'	215.246	'C10H17NO4'
'HMDB01263'	'Allysine'	145.156	'C6H11NO3'		'RC29s3.p3_HMDB01263_6'	'2-amino-5-formyl-6-oxononanoic acid'	215.246	'C10H17NO4'
'HMDB01263'	'Allysine'	145.156	'C6H11NO3'		'RC29s3.p3_HMDB01263_7'	'2-amino-6,7-dioxodecanoic acid'	215.246	'C10H17NO4'
'HMDB01263'	'Allysine'	145.156	'C6H11NO3'		'RC29s4.p4_HMDB01263_1'	'2-amino-3-oxo-2-(4-oxobutyl)hexanedioic acid'	245.229	'C10H15NO6'
'HMDB01263'	'Allysine'	145.156	'C6H11NO3'		'RC29s4.p4_HMDB01263_2'	'2-amino-4-oxo-3-(3-oxopropyl)heptanedioic acid'	245.229	'C10H15NO6'
'HMDB01263'	'Allysine'	145.156	'C6H11NO3'		'RC29s4.p4_HMDB01263_3'	'2-(3-carboxypropanamido)-6-oxohexanoic acid'	245.229	'C10H15NO6'
'HMDB01263'	'Allysine'	145.156	'C6H11NO3'		'RC29s4.p4_HMDB01263_4'	'2-amino-5-oxo-4-(2-oxoethyl)octanedioic acid'	245.229	'C10H15NO6'
'HMDB01263'	'Allysine'	145.156	'C6H11NO3'		'RC29s4.p4_HMDB01263_5'	'4-[(2-amino-6-oxohexanoyl)oxy]-4-oxobutanoic acid'	245.229	'C10H15NO6'
'HMDB01263'	'Allysine'	145.156	'C6H11NO3'		'RC29s4.p4_HMDB01263_6'	'2-amino-5-formyl-6-oxononanedioic acid'	245.229	'C10H15NO6'
'HMDB01263'	'Allysine'	145.156	'C6H11NO3'		'RC29s4.p4_HMDB01263_7'	'2-amino-6,7-dioxodecanedioic acid'	245.229	'C10H15NO6'
'HMDB01263'	'Allysine'	145.156	'C6H11NO3'		'RC29s5.p5_HMDB01263_1'	'2-amino-3-oxo-2-(4-oxobutyl)pentanedioic acid'	231.203	'C9H13NO6'
'HMDB01263'	'Allysine'	145.156	'C6H11NO3'		'RC29s5.p5_HMDB01263_2'	'2-amino-4-oxo-3-(3-oxopropyl)hexanedioic acid'	231.203	'C9H13NO6'
'HMDB01263'	'Allysine'	145.156	'C6H11NO3'		'RC29s5.p5_HMDB01263_3'	'2-(2-carboxyacetamido)-6-oxohexanoic acid'	231.203	'C9H13NO6'
'HMDB01263'	'Allysine'	145.156	'C6H11NO3'		'RC29s5.p5_HMDB01263_4'	'2-amino-5-oxo-4-(2-oxoethyl)heptanedioic acid'	231.203	'C9H13NO6'
'HMDB01263'	'Allysine'	145.156	'C6H11NO3'		'RC29s5.p5_HMDB01263_5'	'3-[(2-amino-6-oxohexanoyl)oxy]-3-oxopropanoic acid'	231.203	'C9H13NO6'
'HMDB01263'	'Allysine'	145.156	'C6H11NO3'		'RC29s5.p5_HMDB01263_6'	'2-amino-5-formyl-6-oxooctanedioic acid'	231.203	'C9H13NO6'
'HMDB01263'	'Allysine'	145.156	'C6H11NO3'		'RC29s5.p5_HMDB01263_7'	'2-amino-6,7-dioxononanedioic acid'	231.203	'C9H13NO6'
'HMDB01263'	'Allysine'	145.156	'C6H11NO3'		'RC34s1.p1_HMDB01263_1'	'3,4,5-trihydroxy-6-(hydroxymethyl)oxan-2-yl 2-amino-6-oxohexanoate'	307.297	'C12H21NO8'
'HMDB01263'	'Allysine'	145.156	'C6H11NO3'		'RC41s1.p1_HMDB01263_1'	'(2-amino-6-oxohexanoyl)oxyphosphonic acid'	225.136	'C6H12NO6P'
'HMDB01263'	'Allysine'	145.156	'C6H11NO3'		'RC42s1.p1_HMDB01263_1'	'6-oxo-2-(phosphonoamino)hexanoic acid'	225.136	'C6H12NO6P'
'HMDB01301'	'1-Pyrroline-5-carboxylic acid'	113.115	'C5H7NO2'		'RC16s1.p1_HMDB01301_1'	'2-carboxy-3,4-dihydro-2H-pyrrol-1-ium-1-olate'	129.114	'C5H7NO3'
'HMDB01301'	'1-Pyrroline-5-carboxylic acid'	113.115	'C5H7NO2'		'RC16s1.p1_HMDB01301_1'	'2-carboxy-3,4-dihydro-2H-pyrrol-1-ium-1-olate'	129.114	'C5H7NO3'
'HMDB01301'	'1-Pyrroline-5-carboxylic acid'	113.115	'C5H7NO2'		'HMDB12497'	'1-pyrroline'	69.1051	'C4H7N'
'HMDB01301'	'1-Pyrroline-5-carboxylic acid'	113.115	'C5H7NO2'		'HMDB12497'	'1-pyrroline'	69.1051	'C4H7N'
'HMDB01301'	'1-Pyrroline-5-carboxylic acid'	113.115	'C5H7NO2'		'RC29s1.p1_HMDB01301_1'	'acetyl 3,4-dihydro-2H-pyrrole-2-carboxylate'	155.151	'C7H9NO3'
'HMDB01301'	'1-Pyrroline-5-carboxylic acid'	113.115	'C5H7NO2'		'RC29s1.p1_HMDB01301_2'	'2-acetyl-3,4-dihydropyrrole-2-carboxylic acid'	155.151	'C7H9NO3'
'HMDB01301'	'1-Pyrroline-5-carboxylic acid'	113.115	'C5H7NO2'		'RC29s1.p1_HMDB01301_3'	'3-acetyl-3,4-dihydro-2H-pyrrole-2-carboxylic acid'	155.151	'C7H9NO3'
'HMDB01301'	'1-Pyrroline-5-carboxylic acid'	113.115	'C5H7NO2'		'RC29s1.p1_HMDB01301_4'	'4-acetyl-3,4-dihydro-2H-pyrrole-2-carboxylic acid'	155.151	'C7H9NO3'
'HMDB01301'	'1-Pyrroline-5-carboxylic acid'	113.115	'C5H7NO2'		'RC29s1.p1_HMDB01301_5'	'5-acetyl-3,4-dihydro-2H-pyrrole-2-carboxylic acid'	155.151	'C7H9NO3'
'HMDB01301'	'1-Pyrroline-5-carboxylic acid'	113.115	'C5H7NO2'		'RC29s2.p2_HMDB01301_1'	'propanoyl 3,4-dihydro-2H-pyrrole-2-carboxylate'	169.178	'C8H11NO3'
'HMDB01301'	'1-Pyrroline-5-carboxylic acid'	113.115	'C5H7NO2'		'RC29s2.p2_HMDB01301_2'	'2-propanoyl-3,4-dihydropyrrole-2-carboxylic acid'	169.178	'C8H11NO3'
'HMDB01301'	'1-Pyrroline-5-carboxylic acid'	113.115	'C5H7NO2'		'RC29s2.p2_HMDB01301_3'	'3-propanoyl-3,4-dihydro-2H-pyrrole-2-carboxylic acid'	169.178	'C8H11NO3'
'HMDB01301'	'1-Pyrroline-5-carboxylic acid'	113.115	'C5H7NO2'		'RC29s2.p2_HMDB01301_4'	'4-propanoyl-3,4-dihydro-2H-pyrrole-2-carboxylic acid'	169.178	'C8H11NO3'
'HMDB01301'	'1-Pyrroline-5-carboxylic acid'	113.115	'C5H7NO2'		'RC29s2.p2_HMDB01301_5'	'5-propanoyl-3,4-dihydro-2H-pyrrole-2-carboxylic acid'	169.178	'C8H11NO3'
'HMDB01301'	'1-Pyrroline-5-carboxylic acid'	113.115	'C5H7NO2'		'RC34s1.p1_HMDB01301_1'	'3,4,5-trihydroxy-6-(hydroxymethyl)oxan-2-yl 3,4-dihydro-2H-pyrrole-2-carboxylate'	275.255	'C11H17NO7'
'HMDB01301'	'1-Pyrroline-5-carboxylic acid'	113.115	'C5H7NO2'		'RC41s1.p1_HMDB01301_1'	'(3,4-dihydro-2H-pyrrol-2-yl)carbonyloxyphosphonic acid'	193.095	'C5H8NO5P'
'HMDB01645'	'L-Norleucine'	131.173	'C6H13NO2'		'RC1p2.s2_HMDB01645_1'	'(2S)-2-amino-1,1-dihydrogeniohexan-1-ol'	117.189	'C6H15NO'
'HMDB01645'	'L-Norleucine'	131.173	'C6H13NO2'		'RC1p2.s2_HMDB01645_1'	'(2S)-2-amino-1,1-dihydrogeniohexan-1-ol'	117.189	'C6H15NO'
'HMDB01645'	'L-Norleucine'	131.173	'C6H13NO2'		'RC8s1.p1_HMDB01645_1'	'2-iminohexanoic acid'	129.157	'C6H11NO2'
'HMDB01645'	'L-Norleucine'	131.173	'C6H13NO2'		'RC8s1.p1_HMDB01645_1'	'2-iminohexanoic acid'	129.157	'C6H11NO2'
'HMDB01645'	'L-Norleucine'	131.173	'C6H13NO2'		'RC9s1.p1_HMDB01645_1'	'2-amino-2-hydroxyhexanoic acid'	147.172	'C6H13NO3'
'HMDB01645'	'L-Norleucine'	131.173	'C6H13NO2'		'RC9s1.p1_HMDB01645_1'	'2-amino-2-hydroxyhexanoic acid'	147.172	'C6H13NO3'
'HMDB01645'	'L-Norleucine'	131.173	'C6H13NO2'		'RC9s1.p1_HMDB01645_1'	'2-amino-2-hydroxyhexanoic acid'	147.172	'C6H13NO3'
'HMDB01645'	'L-Norleucine'	131.173	'C6H13NO2'		'RC9s1.p1_HMDB01645_1'	'2-amino-2-hydroxyhexanoic acid'	147.172	'C6H13NO3'
'HMDB01645'	'L-Norleucine'	131.173	'C6H13NO2'		'RC9s1.p1_HMDB01645_2'	'(2S)-2-amino-3-hydroxyhexanoic acid'	147.172	'C6H13NO3'
'HMDB01645'	'L-Norleucine'	131.173	'C6H13NO2'		'RC9s1.p1_HMDB01645_2'	'(2S)-2-amino-3-hydroxyhexanoic acid'	147.172	'C6H13NO3'
'HMDB01645'	'L-Norleucine'	131.173	'C6H13NO2'		'RC9s1.p1_HMDB01645_2'	'(2S)-2-amino-3-hydroxyhexanoic acid'	147.172	'C6H13NO3'
'HMDB01645'	'L-Norleucine'	131.173	'C6H13NO2'		'RC9s1.p1_HMDB01645_2'	'(2S)-2-amino-3-hydroxyhexanoic acid'	147.172	'C6H13NO3'
'HMDB01645'	'L-Norleucine'	131.173	'C6H13NO2'		'RC9s1.p1_HMDB01645_3'	'(2S)-2-amino-4-hydroxyhexanoic acid'	147.172	'C6H13NO3'
'HMDB01645'	'L-Norleucine'	131.173	'C6H13NO2'		'RC9s1.p1_HMDB01645_3'	'(2S)-2-amino-4-hydroxyhexanoic acid'	147.172	'C6H13NO3'
'HMDB01645'	'L-Norleucine'	131.173	'C6H13NO2'		'RC9s1.p1_HMDB01645_3'	'(2S)-2-amino-4-hydroxyhexanoic acid'	147.172	'C6H13NO3'
'HMDB01645'	'L-Norleucine'	131.173	'C6H13NO2'		'RC9s1.p1_HMDB01645_3'	'(2S)-2-amino-4-hydroxyhexanoic acid'	147.172	'C6H13NO3'
'RC9s1.p1_HMDB01645_4'	'(2S)-2-amino-5-hydroxyhexanoic acid'	147.172	'C6H13NO3'		'HMDB01645'	'L-Norleucine'	131.173	'C6H13NO2'
'HMDB01645'	'L-Norleucine'	131.173	'C6H13NO2'		'RC9s1.p1_HMDB01645_4'	'(2S)-2-amino-5-hydroxyhexanoic acid'	147.172	'C6H13NO3'
'RC9s1.p1_HMDB01645_4'	'(2S)-2-amino-5-hydroxyhexanoic acid'	147.172	'C6H13NO3'		'HMDB01645'	'L-Norleucine'	131.173	'C6H13NO2'
'HMDB01645'	'L-Norleucine'	131.173	'C6H13NO2'		'RC9s1.p1_HMDB01645_4'	'(2S)-2-amino-5-hydroxyhexanoic acid'	147.172	'C6H13NO3'
'RC9s1.p1_HMDB01645_4'	'(2S)-2-amino-5-hydroxyhexanoic acid'	147.172	'C6H13NO3'		'HMDB01645'	'L-Norleucine'	131.173	'C6H13NO2'
'HMDB01645'	'L-Norleucine'	131.173	'C6H13NO2'		'RC9s1.p1_HMDB01645_4'	'(2S)-2-amino-5-hydroxyhexanoic acid'	147.172	'C6H13NO3'
'RC9s1.p1_HMDB01645_4'	'(2S)-2-amino-5-hydroxyhexanoic acid'	147.172	'C6H13NO3'		'HMDB01645'	'L-Norleucine'	131.173	'C6H13NO2'
'HMDB01645'	'L-Norleucine'	131.173	'C6H13NO2'		'RC9s1.p1_HMDB01645_4'	'(2S)-2-amino-5-hydroxyhexanoic acid'	147.172	'C6H13NO3'
'RC9s1.p1_HMDB01645_5'	'6-hydroxy-L-norleucine'	147.172	'C6H13NO3'		'HMDB01645'	'L-Norleucine'	131.173	'C6H13NO2'
'HMDB01645'	'L-Norleucine'	131.173	'C6H13NO2'		'RC9s1.p1_HMDB01645_5'	'6-hydroxy-L-norleucine'	147.172	'C6H13NO3'
'RC9s1.p1_HMDB01645_5'	'6-hydroxy-L-norleucine'	147.172	'C6H13NO3'		'HMDB01645'	'L-Norleucine'	131.173	'C6H13NO2'
'HMDB01645'	'L-Norleucine'	131.173	'C6H13NO2'		'RC9s1.p1_HMDB01645_5'	'6-hydroxy-L-norleucine'	147.172	'C6H13NO3'
'RC9s1.p1_HMDB01645_5'	'6-hydroxy-L-norleucine'	147.172	'C6H13NO3'		'HMDB01645'	'L-Norleucine'	131.173	'C6H13NO2'
'HMDB01645'	'L-Norleucine'	131.173	'C6H13NO2'		'RC9s1.p1_HMDB01645_5'	'6-hydroxy-L-norleucine'	147.172	'C6H13NO3'
'RC9s1.p1_HMDB01645_5'	'6-hydroxy-L-norleucine'	147.172	'C6H13NO3'		'HMDB01645'	'L-Norleucine'	131.173	'C6H13NO2'
'HMDB01645'	'L-Norleucine'	131.173	'C6H13NO2'		'RC9s1.p1_HMDB01645_5'	'6-hydroxy-L-norleucine'	147.172	'C6H13NO3'
'HMDB01645'	'L-Norleucine'	131.173	'C6H13NO2'		'RC9p1.s1_HMDB01645_1'	'(2S)-2-aminohexanal'	115.174	'C6H13NO'
'HMDB01645'	'L-Norleucine'	131.173	'C6H13NO2'		'RC9p1.s1_HMDB01645_1'	'(2S)-2-aminohexanal'	115.174	'C6H13NO'
'HMDB01645'	'L-Norleucine'	131.173	'C6H13NO2'		'RC9p1.s1_HMDB01645_1'	'(2S)-2-aminohexanal'	115.174	'C6H13NO'
'HMDB01645'	'L-Norleucine'	131.173	'C6H13NO2'		'RC9p1.s1_HMDB01645_1'	'(2S)-2-aminohexanal'	115.174	'C6H13NO'
'HMDB01645'	'L-Norleucine'	131.173	'C6H13NO2'		'RC14s1.p1_HMDB01645_1'	'2-amino-2-chlorohexanoic acid'	165.618	'C6H12ClNO2'
'HMDB01645'	'L-Norleucine'	131.173	'C6H13NO2'		'RC14s1.p1_HMDB01645_1'	'2-amino-2-chlorohexanoic acid'	165.618	'C6H12ClNO2'
'HMDB01645'	'L-Norleucine'	131.173	'C6H13NO2'		'RC14s1.p1_HMDB01645_2'	'(2R)-2-amino-3-chlorohexanoic acid'	165.618	'C6H12ClNO2'
'HMDB01645'	'L-Norleucine'	131.173	'C6H13NO2'		'RC14s1.p1_HMDB01645_2'	'(2R)-2-amino-3-chlorohexanoic acid'	165.618	'C6H12ClNO2'
'HMDB01645'	'L-Norleucine'	131.173	'C6H13NO2'		'RC14s1.p1_HMDB01645_3'	'(2S)-2-amino-4-chlorohexanoic acid'	165.618	'C6H12ClNO2'
'HMDB01645'	'L-Norleucine'	131.173	'C6H13NO2'		'RC14s1.p1_HMDB01645_3'	'(2S)-2-amino-4-chlorohexanoic acid'	165.618	'C6H12ClNO2'
'HMDB01645'	'L-Norleucine'	131.173	'C6H13NO2'		'RC14s1.p1_HMDB01645_4'	'(2S)-2-amino-5-chlorohexanoic acid'	165.618	'C6H12ClNO2'
'HMDB01645'	'L-Norleucine'	131.173	'C6H13NO2'		'RC14s1.p1_HMDB01645_4'	'(2S)-2-amino-5-chlorohexanoic acid'	165.618	'C6H12ClNO2'
'HMDB01645'	'L-Norleucine'	131.173	'C6H13NO2'		'RC14s1.p1_HMDB01645_5'	'(2S)-2-amino-6-chlorohexanoic acid'	165.618	'C6H12ClNO2'
'HMDB01645'	'L-Norleucine'	131.173	'C6H13NO2'		'RC14s1.p1_HMDB01645_5'	'(2S)-2-amino-6-chlorohexanoic acid'	165.618	'C6H12ClNO2'
'HMDB01645'	'L-Norleucine'	131.173	'C6H13NO2'		'RC16s1.p1_HMDB01645_1'	'(2S)-2-nitrosohexanoic acid'	147.172	'C6H13NO3'
'HMDB01645'	'L-Norleucine'	131.173	'C6H13NO2'		'RC16s1.p1_HMDB01645_1'	'(2S)-2-nitrosohexanoic acid'	147.172	'C6H13NO3'
'HMDB01645'	'L-Norleucine'	131.173	'C6H13NO2'		'RC16s1.p1_HMDB01645_1'	'(2S)-2-nitrosohexanoic acid'	147.172	'C6H13NO3'
'HMDB01645'	'L-Norleucine'	131.173	'C6H13NO2'		'RC16s1.p1_HMDB01645_1'	'(2S)-2-nitrosohexanoic acid'	147.172	'C6H13NO3'
'RC27s1.p1_HMDB01645_3'	'(2S)-2-amino-4-ethylpentanedihydrogenio carboxylic acid'	175.182	'C7H13NO4'		'HMDB01645'	'L-Norleucine'	131.173	'C6H13NO2'
'RC27s1.p1_HMDB01645_3'	'(2S)-2-amino-4-ethylpentanedihydrogenio carboxylic acid'	175.182	'C7H13NO4'		'HMDB01645'	'L-Norleucine'	131.173	'C6H13NO2'
'RC27s1.p1_HMDB01645_5'	'@2-aminopimelic acid'	175.182	'C7H13NO4'		'HMDB01645'	'L-Norleucine'	131.173	'C6H13NO2'
'RC27s1.p1_HMDB01645_5'	'@2-aminopimelic acid'	175.182	'C7H13NO4'		'HMDB01645'	'L-Norleucine'	131.173	'C6H13NO2'
'HMDB01645'	'L-Norleucine'	131.173	'C6H13NO2'		'RC27p1.s1_HMDB01645_1'	'1-hydrogeniopentan-1-amine'	87.1634	'C5H13N'
'HMDB01645'	'L-Norleucine'	131.173	'C6H13NO2'		'RC27p1.s1_HMDB01645_1'	'1-hydrogeniopentan-1-amine'	87.1634	'C5H13N'
'HMDB01645'	'L-Norleucine'	131.173	'C6H13NO2'		'RC29s1.p1_HMDB01645_1'	'2-acetyl-2-aminohexanoic acid'	173.21	'C8H15NO3'
'HMDB01645'	'L-Norleucine'	131.173	'C6H13NO2'		'RC29s1.p1_HMDB01645_2'	'(2S)-3-acetyl-2-aminohexanoic acid'	173.21	'C8H15NO3'
'HMDB01645'	'L-Norleucine'	131.173	'C6H13NO2'		'RC29s1.p1_HMDB01645_3'	'(2S)-2-amino-4-ethyl-5-oxohexanoic acid'	173.21	'C8H15NO3'
'HMDB01645'	'L-Norleucine'	131.173	'C6H13NO2'		'RC29s1.p1_HMDB01645_4'	'(2S)-2-amino-5-methyl-6-oxoheptanoic acid'	173.21	'C8H15NO3'
'HMDB01645'	'L-Norleucine'	131.173	'C6H13NO2'		'RC29s1.p1_HMDB01645_5'	'(2S)-2-amino-7-oxooctanoic acid'	173.21	'C8H15NO3'
'HMDB01645'	'L-Norleucine'	131.173	'C6H13NO2'		'RC29s1.p1_HMDB01645_6'	'acetyl (2S)-2-aminohexanoate'	173.21	'C8H15NO3'
'HMDB01645'	'L-Norleucine'	131.173	'C6H13NO2'		'RC29s1.p1_HMDB01645_7'	'DL-norleucine, N-acetyl-'	173.21	'C8H15NO3'
'HMDB01645'	'L-Norleucine'	131.173	'C6H13NO2'		'RC29s2.p2_HMDB01645_1'	'2-amino-2-propanoylhexanoic acid'	187.236	'C9H17NO3'
'HMDB01645'	'L-Norleucine'	131.173	'C6H13NO2'		'RC29s2.p2_HMDB01645_2'	'(2S)-2-amino-4-oxo-3-propylhexanoic acid'	187.236	'C9H17NO3'
'HMDB01645'	'L-Norleucine'	131.173	'C6H13NO2'		'RC29s2.p2_HMDB01645_3'	'(2S)-2-amino-4-ethyl-5-oxoheptanoic acid'	187.236	'C9H17NO3'
'HMDB01645'	'L-Norleucine'	131.173	'C6H13NO2'		'RC29s2.p2_HMDB01645_4'	'(2S)-2-amino-5-methyl-6-oxooctanoic acid'	187.236	'C9H17NO3'
'HMDB01645'	'L-Norleucine'	131.173	'C6H13NO2'		'RC29s2.p2_HMDB01645_5'	'(2S)-2-amino-7-oxononanoic acid'	187.236	'C9H17NO3'
'HMDB01645'	'L-Norleucine'	131.173	'C6H13NO2'		'RC29s2.p2_HMDB01645_6'	'propanoyl (2S)-2-aminohexanoate'	187.236	'C9H17NO3'
'HMDB01645'	'L-Norleucine'	131.173	'C6H13NO2'		'RC29s2.p2_HMDB01645_7'	'(2S)-2-propanamidohexanoic acid'	187.236	'C9H17NO3'
'HMDB01645'	'L-Norleucine'	131.173	'C6H13NO2'		'RC29s3.p3_HMDB01645_1'	'2-amino-2-butyl-3-oxohexanoic acid'	201.263	'C10H19NO3'
'HMDB01645'	'L-Norleucine'	131.173	'C6H13NO2'		'RC29s3.p3_HMDB01645_2'	'(2S)-2-amino-4-oxo-3-propylheptanoic acid'	201.263	'C10H19NO3'
'HMDB01645'	'L-Norleucine'	131.173	'C6H13NO2'		'RC29s3.p3_HMDB01645_3'	'(2S)-2-amino-4-ethyl-5-oxooctanoic acid'	201.263	'C10H19NO3'
'HMDB01645'	'L-Norleucine'	131.173	'C6H13NO2'		'RC29s3.p3_HMDB01645_4'	'(2S)-2-amino-5-methyl-6-oxononanoic acid'	201.263	'C10H19NO3'
'HMDB01645'	'L-Norleucine'	131.173	'C6H13NO2'		'RC29s3.p3_HMDB01645_5'	'(2S)-2-amino-7-oxodecanoic acid'	201.263	'C10H19NO3'
'HMDB01645'	'L-Norleucine'	131.173	'C6H13NO2'		'RC29s3.p3_HMDB01645_6'	'butanoyl (2S)-2-aminohexanoate'	201.263	'C10H19NO3'
'HMDB01645'	'L-Norleucine'	131.173	'C6H13NO2'		'RC29s3.p3_HMDB01645_7'	'(2S)-2-butanamidohexanoic acid'	201.263	'C10H19NO3'
'HMDB01645'	'L-Norleucine'	131.173	'C6H13NO2'		'RC29s4.p4_HMDB01645_1'	'2-amino-2-butyl-3-oxohexanedioic acid'	231.246	'C10H17NO5'
'HMDB01645'	'L-Norleucine'	131.173	'C6H13NO2'		'RC29s4.p4_HMDB01645_2'	'(2S)-2-amino-4-oxo-3-propylheptanedioic acid'	231.246	'C10H17NO5'
'HMDB01645'	'L-Norleucine'	131.173	'C6H13NO2'		'RC29s4.p4_HMDB01645_3'	'(2S)-2-amino-4-ethyl-5-oxooctanedioic acid'	231.246	'C10H17NO5'
'HMDB01645'	'L-Norleucine'	131.173	'C6H13NO2'		'RC29s4.p4_HMDB01645_4'	'(2S)-2-amino-5-methyl-6-oxononanedioic acid'	231.246	'C10H17NO5'
'HMDB01645'	'L-Norleucine'	131.173	'C6H13NO2'		'RC29s4.p4_HMDB01645_5'	'(2S)-2-amino-7-oxodecanedioic acid'	231.246	'C10H17NO5'
'HMDB01645'	'L-Norleucine'	131.173	'C6H13NO2'		'RC29s4.p4_HMDB01645_6'	'4-{[(2S)-2-aminohexanoyl]oxy}-4-oxobutanoic acid'	231.246	'C10H17NO5'
'HMDB01645'	'L-Norleucine'	131.173	'C6H13NO2'		'RC29s4.p4_HMDB01645_7'	'(2S)-2-(3-carboxypropanamido)hexanoic acid'	231.246	'C10H17NO5'
'HMDB01645'	'L-Norleucine'	131.173	'C6H13NO2'		'RC34s1.p1_HMDB01645_1'	'3,4,5-trihydroxy-6-(hydroxymethyl)oxan-2-yl (2S)-2-aminohexanoate'	293.313	'C12H23NO7'
'HMDB01645'	'L-Norleucine'	131.173	'C6H13NO2'		'RC41s1.p1_HMDB01645_1'	'[(2S)-2-aminohexanoyl]oxyphosphonic acid'	211.153	'C6H14NO5P'
'HMDB01645'	'L-Norleucine'	131.173	'C6H13NO2'		'RC42s1.p1_HMDB01645_1'	'(2S)-2-(phosphonoamino)hexanoic acid'	211.153	'C6H14NO5P'
'HMDB02104'	'L-Glutamic-gamma-semialdehyde'	131.13	'C5H9NO3'		'HMDB01228'	'L-Glutamic acid 5-phosphate'	227.109	'C5H10NO7P'
'HMDB02104'	'L-Glutamic-gamma-semialdehyde'	131.13	'C5H9NO3'		'HMDB01228'	'L-Glutamic acid 5-phosphate'	227.109	'C5H10NO7P'
'HMDB02104'	'L-Glutamic-gamma-semialdehyde'	131.13	'C5H9NO3'		'RC8s1.p1_HMDB02104_1'	'2-imino-5-oxopentanoic acid'	129.114	'C5H7NO3'
'HMDB02104'	'L-Glutamic-gamma-semialdehyde'	131.13	'C5H9NO3'		'RC8s1.p1_HMDB02104_1'	'2-imino-5-oxopentanoic acid'	129.114	'C5H7NO3'
'HMDB02104'	'L-Glutamic-gamma-semialdehyde'	131.13	'C5H9NO3'		'RC9s1.p1_HMDB02104_1'	'2-amino-2-hydroxy-5-oxopentanoic acid'	147.129	'C5H9NO4'
'HMDB02104'	'L-Glutamic-gamma-semialdehyde'	131.13	'C5H9NO3'		'RC9s1.p1_HMDB02104_1'	'2-amino-2-hydroxy-5-oxopentanoic acid'	147.129	'C5H9NO4'
'HMDB02104'	'L-Glutamic-gamma-semialdehyde'	131.13	'C5H9NO3'		'RC9s1.p1_HMDB02104_1'	'2-amino-2-hydroxy-5-oxopentanoic acid'	147.129	'C5H9NO4'
'RC9s1.p1_HMDB02104_2'	'(2S)-2-amino-3-hydroxy-5-oxopentanoic acid'	147.129	'C5H9NO4'		'HMDB02104'	'L-Glutamic-gamma-semialdehyde'	131.13	'C5H9NO3'
'HMDB02104'	'L-Glutamic-gamma-semialdehyde'	131.13	'C5H9NO3'		'RC9s1.p1_HMDB02104_2'	'(2S)-2-amino-3-hydroxy-5-oxopentanoic acid'	147.129	'C5H9NO4'
'RC9s1.p1_HMDB02104_2'	'(2S)-2-amino-3-hydroxy-5-oxopentanoic acid'	147.129	'C5H9NO4'		'HMDB02104'	'L-Glutamic-gamma-semialdehyde'	131.13	'C5H9NO3'
'RC9s1.p1_HMDB02104_2'	'(2S)-2-amino-3-hydroxy-5-oxopentanoic acid'	147.129	'C5H9NO4'		'HMDB02104'	'L-Glutamic-gamma-semialdehyde'	131.13	'C5H9NO3'
'HMDB02104'	'L-Glutamic-gamma-semialdehyde'	131.13	'C5H9NO3'		'RC9s1.p1_HMDB02104_2'	'(2S)-2-amino-3-hydroxy-5-oxopentanoic acid'	147.129	'C5H9NO4'
'HMDB02104'	'L-Glutamic-gamma-semialdehyde'	131.13	'C5H9NO3'		'RC9s1.p1_HMDB02104_2'	'(2S)-2-amino-3-hydroxy-5-oxopentanoic acid'	147.129	'C5H9NO4'
'HMDB02104'	'L-Glutamic-gamma-semialdehyde'	131.13	'C5H9NO3'		'RC9s1.p1_HMDB02104_3'	'(2S)-2-amino-4-hydroxy-5-oxopentanoic acid'	147.129	'C5H9NO4'
'HMDB02104'	'L-Glutamic-gamma-semialdehyde'	131.13	'C5H9NO3'		'RC9s1.p1_HMDB02104_3'	'(2S)-2-amino-4-hydroxy-5-oxopentanoic acid'	147.129	'C5H9NO4'
'HMDB02104'	'L-Glutamic-gamma-semialdehyde'	131.13	'C5H9NO3'		'RC9s1.p1_HMDB02104_3'	'(2S)-2-amino-4-hydroxy-5-oxopentanoic acid'	147.129	'C5H9NO4'
'HMDB02104'	'L-Glutamic-gamma-semialdehyde'	131.13	'C5H9NO3'		'RC14s1.p1_HMDB02104_1'	'2-amino-2-chloro-5-oxopentanoic acid'	165.575	'C5H8ClNO3'
'HMDB02104'	'L-Glutamic-gamma-semialdehyde'	131.13	'C5H9NO3'		'RC14s1.p1_HMDB02104_1'	'2-amino-2-chloro-5-oxopentanoic acid'	165.575	'C5H8ClNO3'
'HMDB02104'	'L-Glutamic-gamma-semialdehyde'	131.13	'C5H9NO3'		'RC14s1.p1_HMDB02104_2'	'(2R)-2-amino-3-chloro-5-oxopentanoic acid'	165.575	'C5H8ClNO3'
'HMDB02104'	'L-Glutamic-gamma-semialdehyde'	131.13	'C5H9NO3'		'RC14s1.p1_HMDB02104_2'	'(2R)-2-amino-3-chloro-5-oxopentanoic acid'	165.575	'C5H8ClNO3'
'HMDB02104'	'L-Glutamic-gamma-semialdehyde'	131.13	'C5H9NO3'		'RC14s1.p1_HMDB02104_3'	'(2S)-2-amino-4-chloro-5-oxopentanoic acid'	165.575	'C5H8ClNO3'
'HMDB02104'	'L-Glutamic-gamma-semialdehyde'	131.13	'C5H9NO3'		'RC14s1.p1_HMDB02104_3'	'(2S)-2-amino-4-chloro-5-oxopentanoic acid'	165.575	'C5H8ClNO3'
'HMDB02104'	'L-Glutamic-gamma-semialdehyde'	131.13	'C5H9NO3'		'RC14s1.p1_HMDB02104_4'	'(2S)-2-amino-5-chloro-5-oxopentanoic acid'	165.575	'C5H8ClNO3'
'HMDB02104'	'L-Glutamic-gamma-semialdehyde'	131.13	'C5H9NO3'		'RC14s1.p1_HMDB02104_4'	'(2S)-2-amino-5-chloro-5-oxopentanoic acid'	165.575	'C5H8ClNO3'
'HMDB02104'	'L-Glutamic-gamma-semialdehyde'	131.13	'C5H9NO3'		'RC16s1.p1_HMDB02104_1'	'(2S)-2-nitroso-5-oxopentanoic acid'	147.129	'C5H9NO4'
'HMDB02104'	'L-Glutamic-gamma-semialdehyde'	131.13	'C5H9NO3'		'RC16s1.p1_HMDB02104_1'	'(2S)-2-nitroso-5-oxopentanoic acid'	147.129	'C5H9NO4'
'HMDB02104'	'L-Glutamic-gamma-semialdehyde'	131.13	'C5H9NO3'		'RC16s1.p1_HMDB02104_1'	'(2S)-2-nitroso-5-oxopentanoic acid'	147.129	'C5H9NO4'
'RC27s1.p1_HMDB02104_3'	'(2S)-2-amino-4-formylpentanedihydrogenio carboxylic acid'	175.139	'C6H9NO5'		'HMDB02104'	'L-Glutamic-gamma-semialdehyde'	131.13	'C5H9NO3'
'RC27s1.p1_HMDB02104_3'	'(2S)-2-amino-4-formylpentanedihydrogenio carboxylic acid'	175.139	'C6H9NO5'		'HMDB02104'	'L-Glutamic-gamma-semialdehyde'	131.13	'C5H9NO3'
'HMDB02104'	'L-Glutamic-gamma-semialdehyde'	131.13	'C5H9NO3'		'HMDB01080'	'4-Aminobutyraldehyde'	87.1204	'C4H9NO'
'HMDB02104'	'L-Glutamic-gamma-semialdehyde'	131.13	'C5H9NO3'		'HMDB01080'	'4-Aminobutyraldehyde'	87.1204	'C4H9NO'
'HMDB02104'	'L-Glutamic-gamma-semialdehyde'	131.13	'C5H9NO3'		'RC29s1.p1_HMDB02104_1'	'acetyl (2S)-2-amino-5-oxopentanoate'	173.167	'C7H11NO4'
'HMDB02104'	'L-Glutamic-gamma-semialdehyde'	131.13	'C5H9NO3'		'HMDB06488'	'N-Acetyl-L-glutamate 5-semialdehyde'	173.167	'C7H11NO4'
'HMDB02104'	'L-Glutamic-gamma-semialdehyde'	131.13	'C5H9NO3'		'RC29s1.p1_HMDB02104_3'	'2-acetyl-2-amino-5-oxopentanoic acid'	173.167	'C7H11NO4'
'HMDB02104'	'L-Glutamic-gamma-semialdehyde'	131.13	'C5H9NO3'		'RC29s1.p1_HMDB02104_4'	'(2S)-2-amino-4-oxo-3-(2-oxoethyl)pentanoic acid'	173.167	'C7H11NO4'
'HMDB02104'	'L-Glutamic-gamma-semialdehyde'	131.13	'C5H9NO3'		'RC29s1.p1_HMDB02104_5'	'(2S)-2-amino-4-formyl-5-oxohexanoic acid'	173.167	'C7H11NO4'
'HMDB02104'	'L-Glutamic-gamma-semialdehyde'	131.13	'C5H9NO3'		'RC29s1.p1_HMDB02104_6'	'(2S)-2-amino-5,6-dioxoheptanoic acid'	173.167	'C7H11NO4'
'HMDB02104'	'L-Glutamic-gamma-semialdehyde'	131.13	'C5H9NO3'		'RC29s2.p2_HMDB02104_1'	'propanoyl (2S)-2-amino-5-oxopentanoate'	187.193	'C8H13NO4'
'HMDB02104'	'L-Glutamic-gamma-semialdehyde'	131.13	'C5H9NO3'		'RC29s2.p2_HMDB02104_2'	'(2S)-5-oxo-2-propanamidopentanoic acid'	187.193	'C8H13NO4'
'HMDB02104'	'L-Glutamic-gamma-semialdehyde'	131.13	'C5H9NO3'		'RC29s2.p2_HMDB02104_3'	'2-amino-3-oxo-2-(3-oxopropyl)pentanoic acid'	187.193	'C8H13NO4'
'HMDB02104'	'L-Glutamic-gamma-semialdehyde'	131.13	'C5H9NO3'		'RC29s2.p2_HMDB02104_4'	'(2S)-2-amino-4-oxo-3-(2-oxoethyl)hexanoic acid'	187.193	'C8H13NO4'
'HMDB02104'	'L-Glutamic-gamma-semialdehyde'	131.13	'C5H9NO3'		'RC29s2.p2_HMDB02104_5'	'(2S)-2-amino-4-formyl-5-oxoheptanoic acid'	187.193	'C8H13NO4'
'HMDB02104'	'L-Glutamic-gamma-semialdehyde'	131.13	'C5H9NO3'		'RC29s2.p2_HMDB02104_6'	'(2S)-2-amino-5,6-dioxooctanoic acid'	187.193	'C8H13NO4'
'HMDB02104'	'L-Glutamic-gamma-semialdehyde'	131.13	'C5H9NO3'		'RC29s3.p3_HMDB02104_1'	'butanoyl (2S)-2-amino-5-oxopentanoate'	201.22	'C9H15NO4'
'HMDB02104'	'L-Glutamic-gamma-semialdehyde'	131.13	'C5H9NO3'		'RC29s3.p3_HMDB02104_2'	'(2S)-2-butanamido-5-oxopentanoic acid'	201.22	'C9H15NO4'
'HMDB02104'	'L-Glutamic-gamma-semialdehyde'	131.13	'C5H9NO3'		'RC29s3.p3_HMDB02104_3'	'2-amino-3-oxo-2-(3-oxopropyl)hexanoic acid'	201.22	'C9H15NO4'
'HMDB02104'	'L-Glutamic-gamma-semialdehyde'	131.13	'C5H9NO3'		'RC29s3.p3_HMDB02104_4'	'(2S)-2-amino-4-oxo-3-(2-oxoethyl)heptanoic acid'	201.22	'C9H15NO4'
'HMDB02104'	'L-Glutamic-gamma-semialdehyde'	131.13	'C5H9NO3'		'RC29s3.p3_HMDB02104_5'	'(2S)-2-amino-4-formyl-5-oxooctanoic acid'	201.22	'C9H15NO4'
'HMDB02104'	'L-Glutamic-gamma-semialdehyde'	131.13	'C5H9NO3'		'RC29s3.p3_HMDB02104_6'	'(2S)-2-amino-5,6-dioxononanoic acid'	201.22	'C9H15NO4'
'HMDB02104'	'L-Glutamic-gamma-semialdehyde'	131.13	'C5H9NO3'		'RC34s1.p1_HMDB02104_1'	'3,4,5-trihydroxy-6-(hydroxymethyl)oxan-2-yl (2S)-2-amino-5-oxopentanoate'	293.271	'C11H19NO8'
'HMDB02104'	'L-Glutamic-gamma-semialdehyde'	131.13	'C5H9NO3'		'RC41s1.p1_HMDB02104_1'	'[(2S)-2-amino-5-oxopentanoyl]oxyphosphonic acid'	211.11	'C5H10NO6P'
'HMDB02104'	'L-Glutamic-gamma-semialdehyde'	131.13	'C5H9NO3'		'RC42s1.p1_HMDB02104_1'	'(2S)-5-oxo-2-(phosphonoamino)pentanoic acid'	211.11	'C5H10NO6P'
'RC9p1.s1_HMDB02273_1'	'(S)-(+)-glutamate'	145.113	'C5H7NO4'		'HMDB02273'	'4-Hydroxy-L-glutamic acid'	161.113	'C5H7NO5'
'RC9p1.s1_HMDB02273_1'	'(S)-(+)-glutamate'	145.113	'C5H7NO4'		'HMDB02273'	'4-Hydroxy-L-glutamic acid'	161.113	'C5H7NO5'
'RC9p1.s1_HMDB02273_1'	'(S)-(+)-glutamate'	145.113	'C5H7NO4'		'HMDB02273'	'4-Hydroxy-L-glutamic acid'	161.113	'C5H7NO5'
'RC27s1.p1_HMDB02362_3'	'2,4-diaminopentanedihydrogenio carboxylic acid'	162.144	'C5H10N2O4'		'HMDB02362'	'2,4-Diaminobutyric acid'	118.134	'C4H10N2O2'
'RC27s1.p1_HMDB02362_3'	'2,4-diaminopentanedihydrogenio carboxylic acid'	162.144	'C5H10N2O4'		'HMDB02362'	'2,4-Diaminobutyric acid'	118.134	'C4H10N2O2'
'RC1p2.s2_HMDB03339_1'	'(4R)-4-amino-5,5-dihydrogenio-5-hydroxypentanoic acid'	133.146	'C5H11NO3'		'HMDB03339'	'D-Glutamic acid'	147.129	'C5H9NO4'
'HMDB03339'	'D-Glutamic acid'	147.129	'C5H9NO4'		'RC1p2.s2_HMDB03339_1'	'(4R)-4-amino-5,5-dihydrogenio-5-hydroxypentanoic acid'	133.146	'C5H11NO3'
'RC1p2.s2_HMDB03339_1'	'(4R)-4-amino-5,5-dihydrogenio-5-hydroxypentanoic acid'	133.146	'C5H11NO3'		'HMDB03339'	'D-Glutamic acid'	147.129	'C5H9NO4'
'RC1p2.s2_HMDB03339_2'	'(2R)-2-amino-5,5-dihydrogenio-5-hydroxypentanoic acid'	133.146	'C5H11NO3'		'HMDB03339'	'D-Glutamic acid'	147.129	'C5H9NO4'
'HMDB03339'	'D-Glutamic acid'	147.129	'C5H9NO4'		'RC1p2.s2_HMDB03339_2'	'(2R)-2-amino-5,5-dihydrogenio-5-hydroxypentanoic acid'	133.146	'C5H11NO3'
'RC1p2.s2_HMDB03339_2'	'(2R)-2-amino-5,5-dihydrogenio-5-hydroxypentanoic acid'	133.146	'C5H11NO3'		'HMDB03339'	'D-Glutamic acid'	147.129	'C5H9NO4'
'HMDB03339'	'D-Glutamic acid'	147.129	'C5H9NO4'		'RC8s1.p1_HMDB03339_1'	'2-iminopentanedioic acid'	145.113	'C5H7NO4'
'HMDB03339'	'D-Glutamic acid'	147.129	'C5H9NO4'		'RC8s1.p1_HMDB03339_1'	'2-iminopentanedioic acid'	145.113	'C5H7NO4'
'HMDB03339'	'D-Glutamic acid'	147.129	'C5H9NO4'		'RC9s1.p1_HMDB03339_1'	'2-amino-2-hydroxypentanedioic acid'	163.129	'C5H9NO5'
'HMDB03339'	'D-Glutamic acid'	147.129	'C5H9NO4'		'RC9s1.p1_HMDB03339_1'	'2-amino-2-hydroxypentanedioic acid'	163.129	'C5H9NO5'
'HMDB03339'	'D-Glutamic acid'	147.129	'C5H9NO4'		'RC9s1.p1_HMDB03339_1'	'2-amino-2-hydroxypentanedioic acid'	163.129	'C5H9NO5'
'RC9s1.p1_HMDB03339_2'	'(2R)-2-amino-3-hydroxypentanedioic acid'	163.129	'C5H9NO5'		'HMDB03339'	'D-Glutamic acid'	147.129	'C5H9NO4'
'HMDB03339'	'D-Glutamic acid'	147.129	'C5H9NO4'		'RC9s1.p1_HMDB03339_2'	'(2R)-2-amino-3-hydroxypentanedioic acid'	163.129	'C5H9NO5'
'RC9s1.p1_HMDB03339_2'	'(2R)-2-amino-3-hydroxypentanedioic acid'	163.129	'C5H9NO5'		'HMDB03339'	'D-Glutamic acid'	147.129	'C5H9NO4'
'RC9s1.p1_HMDB03339_2'	'(2R)-2-amino-3-hydroxypentanedioic acid'	163.129	'C5H9NO5'		'HMDB03339'	'D-Glutamic acid'	147.129	'C5H9NO4'
'HMDB03339'	'D-Glutamic acid'	147.129	'C5H9NO4'		'RC9s1.p1_HMDB03339_2'	'(2R)-2-amino-3-hydroxypentanedioic acid'	163.129	'C5H9NO5'
'HMDB03339'	'D-Glutamic acid'	147.129	'C5H9NO4'		'RC9s1.p1_HMDB03339_2'	'(2R)-2-amino-3-hydroxypentanedioic acid'	163.129	'C5H9NO5'
'HMDB03339'	'D-Glutamic acid'	147.129	'C5H9NO4'		'RC9s1.p1_HMDB03339_3'	'(2R)-2-amino-4-hydroxypentanedioic acid'	163.129	'C5H9NO5'
'HMDB03339'	'D-Glutamic acid'	147.129	'C5H9NO4'		'RC9s1.p1_HMDB03339_3'	'(2R)-2-amino-4-hydroxypentanedioic acid'	163.129	'C5H9NO5'
'HMDB03339'	'D-Glutamic acid'	147.129	'C5H9NO4'		'RC9s1.p1_HMDB03339_3'	'(2R)-2-amino-4-hydroxypentanedioic acid'	163.129	'C5H9NO5'
'RC9p1.s1_HMDB03339_1'	'(2R)-2-amino-4-carboxybutanoyl'	131.13	'C5H9NO3'		'HMDB03339'	'D-Glutamic acid'	147.129	'C5H9NO4'
'HMDB03339'	'D-Glutamic acid'	147.129	'C5H9NO4'		'RC9p1.s1_HMDB03339_1'	'(2R)-2-amino-4-carboxybutanoyl'	131.13	'C5H9NO3'
'HMDB03339'	'D-Glutamic acid'	147.129	'C5H9NO4'		'RC9p1.s1_HMDB03339_1'	'(2R)-2-amino-4-carboxybutanoyl'	131.13	'C5H9NO3'
'RC9p1.s1_HMDB03339_1'	'(2R)-2-amino-4-carboxybutanoyl'	131.13	'C5H9NO3'		'HMDB03339'	'D-Glutamic acid'	147.129	'C5H9NO4'
'HMDB03339'	'D-Glutamic acid'	147.129	'C5H9NO4'		'RC9p1.s1_HMDB03339_1'	'(2R)-2-amino-4-carboxybutanoyl'	131.13	'C5H9NO3'
'RC9p1.s1_HMDB03339_1'	'(2R)-2-amino-4-carboxybutanoyl'	131.13	'C5H9NO3'		'HMDB03339'	'D-Glutamic acid'	147.129	'C5H9NO4'
'RC9p1.s1_HMDB03339_2'	'(4R)-4-amino-4-carboxybutanoyl'	131.13	'C5H9NO3'		'HMDB03339'	'D-Glutamic acid'	147.129	'C5H9NO4'
'HMDB03339'	'D-Glutamic acid'	147.129	'C5H9NO4'		'RC9p1.s1_HMDB03339_2'	'(4R)-4-amino-4-carboxybutanoyl'	131.13	'C5H9NO3'
'HMDB03339'	'D-Glutamic acid'	147.129	'C5H9NO4'		'RC9p1.s1_HMDB03339_2'	'(4R)-4-amino-4-carboxybutanoyl'	131.13	'C5H9NO3'
'RC9p1.s1_HMDB03339_2'	'(4R)-4-amino-4-carboxybutanoyl'	131.13	'C5H9NO3'		'HMDB03339'	'D-Glutamic acid'	147.129	'C5H9NO4'
'HMDB03339'	'D-Glutamic acid'	147.129	'C5H9NO4'		'RC9p1.s1_HMDB03339_2'	'(4R)-4-amino-4-carboxybutanoyl'	131.13	'C5H9NO3'
'RC9p1.s1_HMDB03339_2'	'(4R)-4-amino-4-carboxybutanoyl'	131.13	'C5H9NO3'		'HMDB03339'	'D-Glutamic acid'	147.129	'C5H9NO4'
'HMDB03339'	'D-Glutamic acid'	147.129	'C5H9NO4'		'RC14s1.p1_HMDB03339_1'	'2-amino-2-chloropentanedioic acid'	181.574	'C5H8ClNO4'
'HMDB03339'	'D-Glutamic acid'	147.129	'C5H9NO4'		'RC14s1.p1_HMDB03339_1'	'2-amino-2-chloropentanedioic acid'	181.574	'C5H8ClNO4'
'RC14s1.p1_HMDB03339_2'	'(2S)-2-amino-3-chloropentanedioic acid'	181.574	'C5H8ClNO4'		'HMDB03339'	'D-Glutamic acid'	147.129	'C5H9NO4'
'HMDB03339'	'D-Glutamic acid'	147.129	'C5H9NO4'		'RC14s1.p1_HMDB03339_2'	'(2S)-2-amino-3-chloropentanedioic acid'	181.574	'C5H8ClNO4'
'HMDB03339'	'D-Glutamic acid'	147.129	'C5H9NO4'		'RC14s1.p1_HMDB03339_2'	'(2S)-2-amino-3-chloropentanedioic acid'	181.574	'C5H8ClNO4'
'HMDB03339'	'D-Glutamic acid'	147.129	'C5H9NO4'		'RC14s1.p1_HMDB03339_3'	'(2R)-2-amino-4-chloropentanedioic acid'	181.574	'C5H8ClNO4'
'HMDB03339'	'D-Glutamic acid'	147.129	'C5H9NO4'		'RC14s1.p1_HMDB03339_3'	'(2R)-2-amino-4-chloropentanedioic acid'	181.574	'C5H8ClNO4'
'RC16s1.p1_HMDB03339_1'	'(2R)-2-nitrosopentanedioic acid'	163.129	'C5H9NO5'		'HMDB03339'	'D-Glutamic acid'	147.129	'C5H9NO4'
'HMDB03339'	'D-Glutamic acid'	147.129	'C5H9NO4'		'RC16s1.p1_HMDB03339_1'	'(2R)-2-nitrosopentanedioic acid'	163.129	'C5H9NO5'
'HMDB03339'	'D-Glutamic acid'	147.129	'C5H9NO4'		'RC16s1.p1_HMDB03339_1'	'(2R)-2-nitrosopentanedioic acid'	163.129	'C5H9NO5'
'RC16s1.p1_HMDB03339_1'	'(2R)-2-nitrosopentanedioic acid'	163.129	'C5H9NO5'		'HMDB03339'	'D-Glutamic acid'	147.129	'C5H9NO4'
'HMDB03339'	'D-Glutamic acid'	147.129	'C5H9NO4'		'RC16s1.p1_HMDB03339_1'	'(2R)-2-nitrosopentanedioic acid'	163.129	'C5H9NO5'
'RC27s1.p1_HMDB03339_1'	'1-aminopropane-1,1,3-trihydrogenio carboxylic acid'	191.139	'C6H9NO6'		'HMDB03339'	'D-Glutamic acid'	147.129	'C5H9NO4'
'RC27s1.p1_HMDB03339_1'	'1-aminopropane-1,1,3-trihydrogenio carboxylic acid'	191.139	'C6H9NO6'		'HMDB03339'	'D-Glutamic acid'	147.129	'C5H9NO4'
'HMDB03339'	'D-Glutamic acid'	147.129	'C5H9NO4'		'HMDB00112'	'Gamma-Aminobutyric acid'	103.12	'C4H9NO2'
'HMDB03339'	'D-Glutamic acid'	147.129	'C5H9NO4'		'HMDB00112'	'Gamma-Aminobutyric acid'	103.12	'C4H9NO2'
'HMDB03339'	'D-Glutamic acid'	147.129	'C5H9NO4'		'RC27p1.s1_HMDB03339_2'	'(2R)-2-amino-4-hydrogeniobutanoic acid'	103.12	'C4H9NO2'
'HMDB03339'	'D-Glutamic acid'	147.129	'C5H9NO4'		'RC27p1.s1_HMDB03339_2'	'(2R)-2-amino-4-hydrogeniobutanoic acid'	103.12	'C4H9NO2'
'HMDB03339'	'D-Glutamic acid'	147.129	'C5H9NO4'		'RC29s1.p1_HMDB03339_1'	'(4R)-5-(acetyloxy)-4-amino-5-oxopentanoic acid'	189.166	'C7H11NO5'
'HMDB03339'	'D-Glutamic acid'	147.129	'C5H9NO4'		'RC29s1.p1_HMDB03339_2'	'(2R)-5-(acetyloxy)-2-amino-5-oxopentanoic acid'	189.166	'C7H11NO5'
'HMDB03339'	'D-Glutamic acid'	147.129	'C5H9NO4'		'RC29s1.p1_HMDB03339_3'	'(2R)-2-acetamidopentanedioic acid'	189.166	'C7H11NO5'
'HMDB03339'	'D-Glutamic acid'	147.129	'C5H9NO4'		'RC29s1.p1_HMDB03339_4'	'2-acetyl-2-aminopentanedioic acid'	189.166	'C7H11NO5'
'HMDB03339'	'D-Glutamic acid'	147.129	'C5H9NO4'		'RC29s1.p1_HMDB03339_5'	'(2R)-3-acetyl-2-aminopentanedioic acid'	189.166	'C7H11NO5'
'HMDB03339'	'D-Glutamic acid'	147.129	'C5H9NO4'		'RC29s1.p1_HMDB03339_6'	'(4R)-2-acetyl-4-aminopentanedioic acid'	189.166	'C7H11NO5'
'HMDB03339'	'D-Glutamic acid'	147.129	'C5H9NO4'		'RC29s2.p2_HMDB03339_1'	'(4R)-4-amino-5-oxo-5-(propanoyloxy)pentanoic acid'	203.192	'C8H13NO5'
'HMDB03339'	'D-Glutamic acid'	147.129	'C5H9NO4'		'RC29s2.p2_HMDB03339_2'	'(2R)-2-amino-5-oxo-5-(propanoyloxy)pentanoic acid'	203.192	'C8H13NO5'
'HMDB03339'	'D-Glutamic acid'	147.129	'C5H9NO4'		'RC29s2.p2_HMDB03339_3'	'(2R)-2-propanamidopentanedioic acid'	203.192	'C8H13NO5'
'HMDB03339'	'D-Glutamic acid'	147.129	'C5H9NO4'		'RC29s2.p2_HMDB03339_4'	'2-amino-2-propanoylpentanedioic acid'	203.192	'C8H13NO5'
'HMDB03339'	'D-Glutamic acid'	147.129	'C5H9NO4'		'RC29s2.p2_HMDB03339_5'	'(2R)-2-amino-3-propanoylpentanedioic acid'	203.192	'C8H13NO5'
'HMDB03339'	'D-Glutamic acid'	147.129	'C5H9NO4'		'RC29s2.p2_HMDB03339_6'	'(2R)-2-amino-4-propanoylpentanedioic acid'	203.192	'C8H13NO5'
'HMDB03339'	'D-Glutamic acid'	147.129	'C5H9NO4'		'RC29s3.p3_HMDB03339_1'	'(4R)-4-amino-5-(butanoyloxy)-5-oxopentanoic acid'	217.219	'C9H15NO5'
'HMDB03339'	'D-Glutamic acid'	147.129	'C5H9NO4'		'RC29s3.p3_HMDB03339_2'	'(2R)-2-amino-5-(butanoyloxy)-5-oxopentanoic acid'	217.219	'C9H15NO5'
'HMDB03339'	'D-Glutamic acid'	147.129	'C5H9NO4'		'RC29s3.p3_HMDB03339_3'	'(2R)-2-butanamidopentanedioic acid'	217.219	'C9H15NO5'
'HMDB03339'	'D-Glutamic acid'	147.129	'C5H9NO4'		'RC29s3.p3_HMDB03339_4'	'2-amino-2-butanoylpentanedioic acid'	217.219	'C9H15NO5'
'HMDB03339'	'D-Glutamic acid'	147.129	'C5H9NO4'		'RC29s3.p3_HMDB03339_5'	'(2R)-2-amino-3-butanoylpentanedioic acid'	217.219	'C9H15NO5'
'HMDB03339'	'D-Glutamic acid'	147.129	'C5H9NO4'		'RC29s3.p3_HMDB03339_6'	'(2R)-2-amino-4-butanoylpentanedioic acid'	217.219	'C9H15NO5'
'HMDB03339'	'D-Glutamic acid'	147.129	'C5H9NO4'		'RC34s1.p1_HMDB03339_1'	'(4R)-4-amino-5-oxo-5-{[3,4,5-trihydroxy-6-(hydroxymethyl)oxan-2-yl]oxy}pentanoic acid'	309.27	'C11H19NO9'
'HMDB03339'	'D-Glutamic acid'	147.129	'C5H9NO4'		'RC34s1.p1_HMDB03339_2'	'(2R)-2-amino-5-oxo-5-{[3,4,5-trihydroxy-6-(hydroxymethyl)oxan-2-yl]oxy}pentanoic acid'	309.27	'C11H19NO9'
'HMDB03339'	'D-Glutamic acid'	147.129	'C5H9NO4'		'RC41s1.p1_HMDB03339_1'	'D-α-glutamyl phosphate'	227.109	'C5H10NO7P'
'HMDB03339'	'D-Glutamic acid'	147.129	'C5H9NO4'		'RC41s1.p1_HMDB03339_2'	'D-gamma-glutamyl phosphate'	227.109	'C5H10NO7P'
'HMDB03339'	'D-Glutamic acid'	147.129	'C5H9NO4'		'RC42s1.p1_HMDB03339_1'	'(2R)-2-(phosphonoamino)pentanedioic acid'	227.109	'C5H10NO7P'
'HMDB03374'	'D-Ornithine'	132.161	'C5H12N2O2'		'RC1p2.s2_HMDB03374_1'	'(2R)-2,5-diamino-1,1-dihydrogeniopentan-1-ol'	118.177	'C5H14N2O'
'HMDB03374'	'D-Ornithine'	132.161	'C5H12N2O2'		'RC1p2.s2_HMDB03374_1'	'(2R)-2,5-diamino-1,1-dihydrogeniopentan-1-ol'	118.177	'C5H14N2O'
'RC8s1.p1_HMDB03374_1'	'5-amino-2-iminopentanoic acid'	130.145	'C5H10N2O2'		'HMDB03374'	'D-Ornithine'	132.161	'C5H12N2O2'
'HMDB03374'	'D-Ornithine'	132.161	'C5H12N2O2'		'RC8s1.p1_HMDB03374_1'	'5-amino-2-iminopentanoic acid'	130.145	'C5H10N2O2'
'HMDB03374'	'D-Ornithine'	132.161	'C5H12N2O2'		'RC8s1.p1_HMDB03374_1'	'5-amino-2-iminopentanoic acid'	130.145	'C5H10N2O2'
'RC8s1.p1_HMDB03374_2'	'(2R)-2-amino-5-iminopentanoic acid'	130.145	'C5H10N2O2'		'HMDB03374'	'D-Ornithine'	132.161	'C5H12N2O2'
'HMDB03374'	'D-Ornithine'	132.161	'C5H12N2O2'		'RC8s1.p1_HMDB03374_2'	'(2R)-2-amino-5-iminopentanoic acid'	130.145	'C5H10N2O2'
'RC8s1.p1_HMDB03374_2'	'(2R)-2-amino-5-iminopentanoic acid'	130.145	'C5H10N2O2'		'HMDB03374'	'D-Ornithine'	132.161	'C5H12N2O2'
'HMDB03374'	'D-Ornithine'	132.161	'C5H12N2O2'		'RC8s1.p1_HMDB03374_2'	'(2R)-2-amino-5-iminopentanoic acid'	130.145	'C5H10N2O2'
'HMDB03374'	'D-Ornithine'	132.161	'C5H12N2O2'		'RC9s1.p1_HMDB03374_1'	'2,5-diamino-2-hydroxypentanoic acid'	148.16	'C5H12N2O3'
'HMDB03374'	'D-Ornithine'	132.161	'C5H12N2O2'		'RC9s1.p1_HMDB03374_1'	'2,5-diamino-2-hydroxypentanoic acid'	148.16	'C5H12N2O3'
'HMDB03374'	'D-Ornithine'	132.161	'C5H12N2O2'		'RC9s1.p1_HMDB03374_1'	'2,5-diamino-2-hydroxypentanoic acid'	148.16	'C5H12N2O3'
'HMDB03374'	'D-Ornithine'	132.161	'C5H12N2O2'		'RC9s1.p1_HMDB03374_1'	'2,5-diamino-2-hydroxypentanoic acid'	148.16	'C5H12N2O3'
'RC9s1.p1_HMDB03374_2'	'(2R)-2,5-diamino-5-hydroxypentanoic acid'	148.16	'C5H12N2O3'		'HMDB03374'	'D-Ornithine'	132.161	'C5H12N2O2'
'HMDB03374'	'D-Ornithine'	132.161	'C5H12N2O2'		'RC9s1.p1_HMDB03374_2'	'(2R)-2,5-diamino-5-hydroxypentanoic acid'	148.16	'C5H12N2O3'
'RC9s1.p1_HMDB03374_2'	'(2R)-2,5-diamino-5-hydroxypentanoic acid'	148.16	'C5H12N2O3'		'HMDB03374'	'D-Ornithine'	132.161	'C5H12N2O2'
'HMDB03374'	'D-Ornithine'	132.161	'C5H12N2O2'		'RC9s1.p1_HMDB03374_2'	'(2R)-2,5-diamino-5-hydroxypentanoic acid'	148.16	'C5H12N2O3'
'RC9s1.p1_HMDB03374_2'	'(2R)-2,5-diamino-5-hydroxypentanoic acid'	148.16	'C5H12N2O3'		'HMDB03374'	'D-Ornithine'	132.161	'C5H12N2O2'
'HMDB03374'	'D-Ornithine'	132.161	'C5H12N2O2'		'RC9s1.p1_HMDB03374_2'	'(2R)-2,5-diamino-5-hydroxypentanoic acid'	148.16	'C5H12N2O3'
'RC9s1.p1_HMDB03374_2'	'(2R)-2,5-diamino-5-hydroxypentanoic acid'	148.16	'C5H12N2O3'		'HMDB03374'	'D-Ornithine'	132.161	'C5H12N2O2'
'HMDB03374'	'D-Ornithine'	132.161	'C5H12N2O2'		'RC9s1.p1_HMDB03374_2'	'(2R)-2,5-diamino-5-hydroxypentanoic acid'	148.16	'C5H12N2O3'
'HMDB03374'	'D-Ornithine'	132.161	'C5H12N2O2'		'RC9s1.p1_HMDB03374_3'	'(2R)-2,5-diamino-3-hydroxypentanoic acid'	148.16	'C5H12N2O3'
'HMDB03374'	'D-Ornithine'	132.161	'C5H12N2O2'		'RC9s1.p1_HMDB03374_3'	'(2R)-2,5-diamino-3-hydroxypentanoic acid'	148.16	'C5H12N2O3'
'HMDB03374'	'D-Ornithine'	132.161	'C5H12N2O2'		'RC9s1.p1_HMDB03374_3'	'(2R)-2,5-diamino-3-hydroxypentanoic acid'	148.16	'C5H12N2O3'
'HMDB03374'	'D-Ornithine'	132.161	'C5H12N2O2'		'RC9s1.p1_HMDB03374_3'	'(2R)-2,5-diamino-3-hydroxypentanoic acid'	148.16	'C5H12N2O3'
'HMDB03374'	'D-Ornithine'	132.161	'C5H12N2O2'		'RC9s1.p1_HMDB03374_4'	'(2R)-2,5-diamino-4-hydroxypentanoic acid'	148.16	'C5H12N2O3'
'HMDB03374'	'D-Ornithine'	132.161	'C5H12N2O2'		'RC9s1.p1_HMDB03374_4'	'(2R)-2,5-diamino-4-hydroxypentanoic acid'	148.16	'C5H12N2O3'
'HMDB03374'	'D-Ornithine'	132.161	'C5H12N2O2'		'RC9s1.p1_HMDB03374_4'	'(2R)-2,5-diamino-4-hydroxypentanoic acid'	148.16	'C5H12N2O3'
'HMDB03374'	'D-Ornithine'	132.161	'C5H12N2O2'		'RC9s1.p1_HMDB03374_4'	'(2R)-2,5-diamino-4-hydroxypentanoic acid'	148.16	'C5H12N2O3'
'HMDB03374'	'D-Ornithine'	132.161	'C5H12N2O2'		'RC9p1.s1_HMDB03374_1'	'L-ornithyl'	116.162	'C5H12N2O'
'HMDB03374'	'D-Ornithine'	132.161	'C5H12N2O2'		'RC9p1.s1_HMDB03374_1'	'L-ornithyl'	116.162	'C5H12N2O'
'HMDB03374'	'D-Ornithine'	132.161	'C5H12N2O2'		'RC9p1.s1_HMDB03374_1'	'L-ornithyl'	116.162	'C5H12N2O'
'HMDB03374'	'D-Ornithine'	132.161	'C5H12N2O2'		'RC9p1.s1_HMDB03374_1'	'L-ornithyl'	116.162	'C5H12N2O'
'HMDB03374'	'D-Ornithine'	132.161	'C5H12N2O2'		'RC14s1.p1_HMDB03374_1'	'2,5-diamino-2-chloropentanoic acid'	166.606	'C5H11ClN2O2'
'HMDB03374'	'D-Ornithine'	132.161	'C5H12N2O2'		'RC14s1.p1_HMDB03374_1'	'2,5-diamino-2-chloropentanoic acid'	166.606	'C5H11ClN2O2'
'HMDB03374'	'D-Ornithine'	132.161	'C5H12N2O2'		'RC14s1.p1_HMDB03374_2'	'(2R)-2,5-diamino-5-chloropentanoic acid'	166.606	'C5H11ClN2O2'
'HMDB03374'	'D-Ornithine'	132.161	'C5H12N2O2'		'RC14s1.p1_HMDB03374_2'	'(2R)-2,5-diamino-5-chloropentanoic acid'	166.606	'C5H11ClN2O2'
'HMDB03374'	'D-Ornithine'	132.161	'C5H12N2O2'		'RC14s1.p1_HMDB03374_3'	'(2S)-2,5-diamino-3-chloropentanoic acid'	166.606	'C5H11ClN2O2'
'HMDB03374'	'D-Ornithine'	132.161	'C5H12N2O2'		'RC14s1.p1_HMDB03374_3'	'(2S)-2,5-diamino-3-chloropentanoic acid'	166.606	'C5H11ClN2O2'
'HMDB03374'	'D-Ornithine'	132.161	'C5H12N2O2'		'RC14s1.p1_HMDB03374_4'	'(2R)-2,5-diamino-4-chloropentanoic acid'	166.606	'C5H11ClN2O2'
'HMDB03374'	'D-Ornithine'	132.161	'C5H12N2O2'		'RC14s1.p1_HMDB03374_4'	'(2R)-2,5-diamino-4-chloropentanoic acid'	166.606	'C5H11ClN2O2'
'HMDB03374'	'D-Ornithine'	132.161	'C5H12N2O2'		'RC16s1.p1_HMDB03374_1'	'(2R)-5-amino-2-nitrosopentanoic acid'	148.16	'C5H12N2O3'
'HMDB03374'	'D-Ornithine'	132.161	'C5H12N2O2'		'RC16s1.p1_HMDB03374_1'	'(2R)-5-amino-2-nitrosopentanoic acid'	148.16	'C5H12N2O3'
'HMDB03374'	'D-Ornithine'	132.161	'C5H12N2O2'		'RC16s1.p1_HMDB03374_1'	'(2R)-5-amino-2-nitrosopentanoic acid'	148.16	'C5H12N2O3'
'HMDB03374'	'D-Ornithine'	132.161	'C5H12N2O2'		'RC16s1.p1_HMDB03374_1'	'(2R)-5-amino-2-nitrosopentanoic acid'	148.16	'C5H12N2O3'
'RC16s1.p1_HMDB03374_2'	'(2R)-2-amino-5-nitrosopentanoic acid'	148.16	'C5H12N2O3'		'HMDB03374'	'D-Ornithine'	132.161	'C5H12N2O2'
'HMDB03374'	'D-Ornithine'	132.161	'C5H12N2O2'		'RC16s1.p1_HMDB03374_2'	'(2R)-2-amino-5-nitrosopentanoic acid'	148.16	'C5H12N2O3'
'RC16s1.p1_HMDB03374_2'	'(2R)-2-amino-5-nitrosopentanoic acid'	148.16	'C5H12N2O3'		'HMDB03374'	'D-Ornithine'	132.161	'C5H12N2O2'
'HMDB03374'	'D-Ornithine'	132.161	'C5H12N2O2'		'RC16s1.p1_HMDB03374_2'	'(2R)-2-amino-5-nitrosopentanoic acid'	148.16	'C5H12N2O3'
'RC16s1.p1_HMDB03374_2'	'(2R)-2-amino-5-nitrosopentanoic acid'	148.16	'C5H12N2O3'		'HMDB03374'	'D-Ornithine'	132.161	'C5H12N2O2'
'HMDB03374'	'D-Ornithine'	132.161	'C5H12N2O2'		'RC16s1.p1_HMDB03374_2'	'(2R)-2-amino-5-nitrosopentanoic acid'	148.16	'C5H12N2O3'
'RC16s1.p1_HMDB03374_2'	'(2R)-2-amino-5-nitrosopentanoic acid'	148.16	'C5H12N2O3'		'HMDB03374'	'D-Ornithine'	132.161	'C5H12N2O2'
'HMDB03374'	'D-Ornithine'	132.161	'C5H12N2O2'		'RC16s1.p1_HMDB03374_2'	'(2R)-2-amino-5-nitrosopentanoic acid'	148.16	'C5H12N2O3'
'HMDB03374'	'D-Ornithine'	132.161	'C5H12N2O2'		'RC27s1.p1_HMDB03374_1'	'2-amino-2-(3-aminopropyl)propanedihydrogenio carboxylic acid'	176.171	'C6H12N2O4'
'RC27s1.p1_HMDB03374_2'	'(2R)-2,5-diaminohexanedihydrogenio carboxylic acid'	176.171	'C6H12N2O4'		'HMDB03374'	'D-Ornithine'	132.161	'C5H12N2O2'
'HMDB03374'	'D-Ornithine'	132.161	'C5H12N2O2'		'RC27s1.p1_HMDB03374_2'	'(2R)-2,5-diaminohexanedihydrogenio carboxylic acid'	176.171	'C6H12N2O4'
'RC27s1.p1_HMDB03374_2'	'(2R)-2,5-diaminohexanedihydrogenio carboxylic acid'	176.171	'C6H12N2O4'		'HMDB03374'	'D-Ornithine'	132.161	'C5H12N2O2'
'HMDB03374'	'D-Ornithine'	132.161	'C5H12N2O2'		'RC27s1.p1_HMDB03374_4'	'(2R)-2-amino-4-(aminomethyl)pentanedihydrogenio carboxylic acid'	176.171	'C6H12N2O4'
'HMDB03374'	'D-Ornithine'	132.161	'C5H12N2O2'		'HMDB01414'	'Putrescine'	88.1515	'C4H12N2'
'HMDB03374'	'D-Ornithine'	132.161	'C5H12N2O2'		'HMDB01414'	'Putrescine'	88.1515	'C4H12N2'
'HMDB03374'	'D-Ornithine'	132.161	'C5H12N2O2'		'RC29s1.p1_HMDB03374_1'	'acetyl (2R)-2,5-diaminopentanoate'	174.198	'C7H14N2O3'
'HMDB03374'	'D-Ornithine'	132.161	'C5H12N2O2'		'RC29s1.p1_HMDB03374_2'	'N-acetylornithine'	174.198	'C7H14N2O3'
'HMDB03374'	'D-Ornithine'	132.161	'C5H12N2O2'		'RC29s1.p1_HMDB03374_3'	'N(5)-acetyl-L-ornithine'	174.198	'C7H14N2O3'
'HMDB03374'	'D-Ornithine'	132.161	'C5H12N2O2'		'RC29s1.p1_HMDB03374_4'	'2-acetyl-2,5-diaminopentanoic acid'	174.198	'C7H14N2O3'
'HMDB03374'	'D-Ornithine'	132.161	'C5H12N2O2'		'RC29s1.p1_HMDB03374_5'	'(2R)-2,5-diamino-6-oxoheptanoic acid'	174.198	'C7H14N2O3'
'HMDB03374'	'D-Ornithine'	132.161	'C5H12N2O2'		'RC29s1.p1_HMDB03374_6'	'(2R)-2-amino-3-(2-aminoethyl)-4-oxopentanoic acid'	174.198	'C7H14N2O3'
'HMDB03374'	'D-Ornithine'	132.161	'C5H12N2O2'		'RC29s1.p1_HMDB03374_7'	'(2R)-2-amino-4-(aminomethyl)-5-oxohexanoic acid'	174.198	'C7H14N2O3'
'HMDB03374'	'D-Ornithine'	132.161	'C5H12N2O2'		'RC29s2.p2_HMDB03374_1'	'propanoyl (2R)-2,5-diaminopentanoate'	188.224	'C8H16N2O3'
'HMDB03374'	'D-Ornithine'	132.161	'C5H12N2O2'		'RC29s2.p2_HMDB03374_2'	'(2R)-5-amino-2-propanamidopentanoic acid'	188.224	'C8H16N2O3'
'HMDB03374'	'D-Ornithine'	132.161	'C5H12N2O2'		'RC29s2.p2_HMDB03374_3'	'(2R)-2-amino-5-propanamidopentanoic acid'	188.224	'C8H16N2O3'
'HMDB03374'	'D-Ornithine'	132.161	'C5H12N2O2'		'RC29s2.p2_HMDB03374_4'	'2-amino-2-(3-aminopropyl)-3-oxopentanoic acid'	188.224	'C8H16N2O3'
'HMDB03374'	'D-Ornithine'	132.161	'C5H12N2O2'		'RC29s2.p2_HMDB03374_5'	'(2R)-2,5-diamino-6-oxooctanoic acid'	188.224	'C8H16N2O3'
'HMDB03374'	'D-Ornithine'	132.161	'C5H12N2O2'		'RC29s2.p2_HMDB03374_6'	'(2R)-2-amino-3-(2-aminoethyl)-4-oxohexanoic acid'	188.224	'C8H16N2O3'
'HMDB03374'	'D-Ornithine'	132.161	'C5H12N2O2'		'RC29s2.p2_HMDB03374_7'	'(2R)-2-amino-4-(aminomethyl)-5-oxoheptanoic acid'	188.224	'C8H16N2O3'
'HMDB03374'	'D-Ornithine'	132.161	'C5H12N2O2'		'RC29s3.p3_HMDB03374_1'	'butanoyl (2R)-2,5-diaminopentanoate'	202.251	'C9H18N2O3'
'HMDB03374'	'D-Ornithine'	132.161	'C5H12N2O2'		'RC29s3.p3_HMDB03374_2'	'(2R)-5-amino-2-butanamidopentanoic acid'	202.251	'C9H18N2O3'
'HMDB03374'	'D-Ornithine'	132.161	'C5H12N2O2'		'RC29s3.p3_HMDB03374_3'	'(2R)-2-amino-5-butanamidopentanoic acid'	202.251	'C9H18N2O3'
'HMDB03374'	'D-Ornithine'	132.161	'C5H12N2O2'		'RC29s3.p3_HMDB03374_4'	'2-amino-2-(3-aminopropyl)-3-oxohexanoic acid'	202.251	'C9H18N2O3'
'HMDB03374'	'D-Ornithine'	132.161	'C5H12N2O2'		'RC29s3.p3_HMDB03374_5'	'(2R)-2,5-diamino-6-oxononanoic acid'	202.251	'C9H18N2O3'
'HMDB03374'	'D-Ornithine'	132.161	'C5H12N2O2'		'RC29s3.p3_HMDB03374_6'	'(2R)-2-amino-3-(2-aminoethyl)-4-oxoheptanoic acid'	202.251	'C9H18N2O3'
'HMDB03374'	'D-Ornithine'	132.161	'C5H12N2O2'		'RC29s3.p3_HMDB03374_7'	'(2R)-2-amino-4-(aminomethyl)-5-oxooctanoic acid'	202.251	'C9H18N2O3'
'HMDB03374'	'D-Ornithine'	132.161	'C5H12N2O2'		'RC29s4.p4_HMDB03374_1'	'4-{[(2R)-2,5-diaminopentanoyl]oxy}-4-oxobutanoic acid'	232.234	'C9H16N2O5'
'HMDB03374'	'D-Ornithine'	132.161	'C5H12N2O2'		'RC29s4.p4_HMDB03374_2'	'@N~2~-succinylornithine'	232.234	'C9H16N2O5'
'HMDB03374'	'D-Ornithine'	132.161	'C5H12N2O2'		'RC29s4.p4_HMDB03374_3'	'(2R)-2-amino-5-(3-carboxypropanamido)pentanoic acid'	232.234	'C9H16N2O5'
'HMDB03374'	'D-Ornithine'	132.161	'C5H12N2O2'		'RC29s4.p4_HMDB03374_4'	'2-amino-2-(3-aminopropyl)-3-oxohexanedioic acid'	232.234	'C9H16N2O5'
'HMDB03374'	'D-Ornithine'	132.161	'C5H12N2O2'		'RC29s4.p4_HMDB03374_5'	'(2R)-2,5-diamino-6-oxononanedioic acid'	232.234	'C9H16N2O5'
'HMDB03374'	'D-Ornithine'	132.161	'C5H12N2O2'		'RC29s4.p4_HMDB03374_6'	'(2R)-2-amino-3-(2-aminoethyl)-4-oxoheptanedioic acid'	232.234	'C9H16N2O5'
'HMDB03374'	'D-Ornithine'	132.161	'C5H12N2O2'		'RC29s4.p4_HMDB03374_7'	'(2R)-2-amino-4-(aminomethyl)-5-oxooctanedioic acid'	232.234	'C9H16N2O5'
'HMDB03374'	'D-Ornithine'	132.161	'C5H12N2O2'		'RC29s5.p5_HMDB03374_1'	'3-{[(2R)-2,5-diaminopentanoyl]oxy}-3-oxopropanoic acid'	218.207	'C8H14N2O5'
'HMDB03374'	'D-Ornithine'	132.161	'C5H12N2O2'		'RC29s5.p5_HMDB03374_2'	'(2R)-5-amino-2-(2-carboxyacetamido)pentanoic acid'	218.207	'C8H14N2O5'
'HMDB03374'	'D-Ornithine'	132.161	'C5H12N2O2'		'RC29s5.p5_HMDB03374_3'	'(2R)-2-amino-5-(2-carboxyacetamido)pentanoic acid'	218.207	'C8H14N2O5'
'HMDB03374'	'D-Ornithine'	132.161	'C5H12N2O2'		'RC29s5.p5_HMDB03374_4'	'2-amino-2-(3-aminopropyl)-3-oxopentanedioic acid'	218.207	'C8H14N2O5'
'HMDB03374'	'D-Ornithine'	132.161	'C5H12N2O2'		'RC29s5.p5_HMDB03374_5'	'(2R)-2,5-diamino-6-oxooctanedioic acid'	218.207	'C8H14N2O5'
'HMDB03374'	'D-Ornithine'	132.161	'C5H12N2O2'		'RC29s5.p5_HMDB03374_6'	'(2R)-2-amino-3-(2-aminoethyl)-4-oxohexanedioic acid'	218.207	'C8H14N2O5'
'HMDB03374'	'D-Ornithine'	132.161	'C5H12N2O2'		'RC29s5.p5_HMDB03374_7'	'(2R)-2-amino-4-(aminomethyl)-5-oxoheptanedioic acid'	218.207	'C8H14N2O5'
'HMDB03374'	'D-Ornithine'	132.161	'C5H12N2O2'		'RC34s1.p1_HMDB03374_1'	'3,4,5-trihydroxy-6-(hydroxymethyl)oxan-2-yl (2R)-2,5-diaminopentanoate'	294.302	'C11H22N2O7'
'HMDB03374'	'D-Ornithine'	132.161	'C5H12N2O2'		'RC41s1.p1_HMDB03374_1'	'[(2R)-2,5-diaminopentanoyl]oxyphosphonic acid'	212.141	'C5H13N2O5P'
'HMDB03374'	'D-Ornithine'	132.161	'C5H12N2O2'		'RC42s1.p1_HMDB03374_1'	'(2R)-5-amino-2-(phosphonoamino)pentanoic acid'	212.141	'C5H13N2O5P'
'HMDB03374'	'D-Ornithine'	132.161	'C5H12N2O2'		'RC42s1.p1_HMDB03374_2'	'(2R)-2-amino-5-(phosphonoamino)pentanoic acid'	212.141	'C5H13N2O5P'
'HMDB03405'	'D-Lysine'	146.188	'C6H14N2O2'		'RC1p2.s2_HMDB03405_1'	'(2R)-2,6-diamino-1,1-dihydrogeniohexan-1-ol'	132.204	'C6H16N2O'
'HMDB03405'	'D-Lysine'	146.188	'C6H14N2O2'		'RC1p2.s2_HMDB03405_1'	'(2R)-2,6-diamino-1,1-dihydrogeniohexan-1-ol'	132.204	'C6H16N2O'
'HMDB03405'	'D-Lysine'	146.188	'C6H14N2O2'		'RC8s1.p1_HMDB03405_1'	'6-amino-2-iminohexanoic acid'	144.172	'C6H12N2O2'
'HMDB03405'	'D-Lysine'	146.188	'C6H14N2O2'		'RC8s1.p1_HMDB03405_1'	'6-amino-2-iminohexanoic acid'	144.172	'C6H12N2O2'
'RC8s1.p1_HMDB03405_2'	'(2R)-2-amino-6-iminohexanoic acid'	144.172	'C6H12N2O2'		'HMDB03405'	'D-Lysine'	146.188	'C6H14N2O2'
'HMDB03405'	'D-Lysine'	146.188	'C6H14N2O2'		'RC8s1.p1_HMDB03405_2'	'(2R)-2-amino-6-iminohexanoic acid'	144.172	'C6H12N2O2'
'RC8s1.p1_HMDB03405_2'	'(2R)-2-amino-6-iminohexanoic acid'	144.172	'C6H12N2O2'		'HMDB03405'	'D-Lysine'	146.188	'C6H14N2O2'
'HMDB03405'	'D-Lysine'	146.188	'C6H14N2O2'		'RC8s1.p1_HMDB03405_2'	'(2R)-2-amino-6-iminohexanoic acid'	144.172	'C6H12N2O2'
'HMDB03405'	'D-Lysine'	146.188	'C6H14N2O2'		'RC9s1.p1_HMDB03405_1'	'2,6-diamino-2-hydroxyhexanoic acid'	162.187	'C6H14N2O3'
'HMDB03405'	'D-Lysine'	146.188	'C6H14N2O2'		'RC9s1.p1_HMDB03405_1'	'2,6-diamino-2-hydroxyhexanoic acid'	162.187	'C6H14N2O3'
'HMDB03405'	'D-Lysine'	146.188	'C6H14N2O2'		'RC9s1.p1_HMDB03405_1'	'2,6-diamino-2-hydroxyhexanoic acid'	162.187	'C6H14N2O3'
'HMDB03405'	'D-Lysine'	146.188	'C6H14N2O2'		'RC9s1.p1_HMDB03405_1'	'2,6-diamino-2-hydroxyhexanoic acid'	162.187	'C6H14N2O3'
'HMDB03405'	'D-Lysine'	146.188	'C6H14N2O2'		'RC9s1.p1_HMDB03405_2'	'(2R)-2,6-diamino-3-hydroxyhexanoic acid'	162.187	'C6H14N2O3'
'HMDB03405'	'D-Lysine'	146.188	'C6H14N2O2'		'RC9s1.p1_HMDB03405_2'	'(2R)-2,6-diamino-3-hydroxyhexanoic acid'	162.187	'C6H14N2O3'
'HMDB03405'	'D-Lysine'	146.188	'C6H14N2O2'		'RC9s1.p1_HMDB03405_2'	'(2R)-2,6-diamino-3-hydroxyhexanoic acid'	162.187	'C6H14N2O3'
'HMDB03405'	'D-Lysine'	146.188	'C6H14N2O2'		'RC9s1.p1_HMDB03405_2'	'(2R)-2,6-diamino-3-hydroxyhexanoic acid'	162.187	'C6H14N2O3'
'HMDB03405'	'D-Lysine'	146.188	'C6H14N2O2'		'RC9s1.p1_HMDB03405_3'	'(2R)-2,6-diamino-4-hydroxyhexanoic acid'	162.187	'C6H14N2O3'
'HMDB03405'	'D-Lysine'	146.188	'C6H14N2O2'		'RC9s1.p1_HMDB03405_3'	'(2R)-2,6-diamino-4-hydroxyhexanoic acid'	162.187	'C6H14N2O3'
'HMDB03405'	'D-Lysine'	146.188	'C6H14N2O2'		'RC9s1.p1_HMDB03405_3'	'(2R)-2,6-diamino-4-hydroxyhexanoic acid'	162.187	'C6H14N2O3'
'HMDB03405'	'D-Lysine'	146.188	'C6H14N2O2'		'RC9s1.p1_HMDB03405_3'	'(2R)-2,6-diamino-4-hydroxyhexanoic acid'	162.187	'C6H14N2O3'
'RC9s1.p1_HMDB03405_4'	'(2R)-2,6-diamino-5-hydroxyhexanoic acid'	162.187	'C6H14N2O3'		'HMDB03405'	'D-Lysine'	146.188	'C6H14N2O2'
'HMDB03405'	'D-Lysine'	146.188	'C6H14N2O2'		'RC9s1.p1_HMDB03405_4'	'(2R)-2,6-diamino-5-hydroxyhexanoic acid'	162.187	'C6H14N2O3'
'RC9s1.p1_HMDB03405_4'	'(2R)-2,6-diamino-5-hydroxyhexanoic acid'	162.187	'C6H14N2O3'		'HMDB03405'	'D-Lysine'	146.188	'C6H14N2O2'
'HMDB03405'	'D-Lysine'	146.188	'C6H14N2O2'		'RC9s1.p1_HMDB03405_4'	'(2R)-2,6-diamino-5-hydroxyhexanoic acid'	162.187	'C6H14N2O3'
'RC9s1.p1_HMDB03405_4'	'(2R)-2,6-diamino-5-hydroxyhexanoic acid'	162.187	'C6H14N2O3'		'HMDB03405'	'D-Lysine'	146.188	'C6H14N2O2'
'HMDB03405'	'D-Lysine'	146.188	'C6H14N2O2'		'RC9s1.p1_HMDB03405_4'	'(2R)-2,6-diamino-5-hydroxyhexanoic acid'	162.187	'C6H14N2O3'
'RC9s1.p1_HMDB03405_4'	'(2R)-2,6-diamino-5-hydroxyhexanoic acid'	162.187	'C6H14N2O3'		'HMDB03405'	'D-Lysine'	146.188	'C6H14N2O2'
'HMDB03405'	'D-Lysine'	146.188	'C6H14N2O2'		'RC9s1.p1_HMDB03405_4'	'(2R)-2,6-diamino-5-hydroxyhexanoic acid'	162.187	'C6H14N2O3'
'HMDB03405'	'D-Lysine'	146.188	'C6H14N2O2'		'RC9s1.p1_HMDB03405_5'	'(2R)-2,6-diamino-6-hydroxyhexanoic acid'	162.187	'C6H14N2O3'
'HMDB03405'	'D-Lysine'	146.188	'C6H14N2O2'		'RC9s1.p1_HMDB03405_5'	'(2R)-2,6-diamino-6-hydroxyhexanoic acid'	162.187	'C6H14N2O3'
'HMDB03405'	'D-Lysine'	146.188	'C6H14N2O2'		'RC9s1.p1_HMDB03405_5'	'(2R)-2,6-diamino-6-hydroxyhexanoic acid'	162.187	'C6H14N2O3'
'HMDB03405'	'D-Lysine'	146.188	'C6H14N2O2'		'RC9s1.p1_HMDB03405_5'	'(2R)-2,6-diamino-6-hydroxyhexanoic acid'	162.187	'C6H14N2O3'
'HMDB03405'	'D-Lysine'	146.188	'C6H14N2O2'		'RC9p1.s1_HMDB03405_1'	'D-lysyl'	130.188	'C6H14N2O'
'HMDB03405'	'D-Lysine'	146.188	'C6H14N2O2'		'RC9p1.s1_HMDB03405_1'	'D-lysyl'	130.188	'C6H14N2O'
'HMDB03405'	'D-Lysine'	146.188	'C6H14N2O2'		'RC9p1.s1_HMDB03405_1'	'D-lysyl'	130.188	'C6H14N2O'
'HMDB03405'	'D-Lysine'	146.188	'C6H14N2O2'		'RC9p1.s1_HMDB03405_1'	'D-lysyl'	130.188	'C6H14N2O'
'HMDB03405'	'D-Lysine'	146.188	'C6H14N2O2'		'RC14s1.p1_HMDB03405_1'	'2,6-diamino-2-chlorohexanoic acid'	180.633	'C6H13ClN2O2'
'HMDB03405'	'D-Lysine'	146.188	'C6H14N2O2'		'RC14s1.p1_HMDB03405_1'	'2,6-diamino-2-chlorohexanoic acid'	180.633	'C6H13ClN2O2'
'HMDB03405'	'D-Lysine'	146.188	'C6H14N2O2'		'RC14s1.p1_HMDB03405_2'	'(2S)-2,6-diamino-3-chlorohexanoic acid'	180.633	'C6H13ClN2O2'
'HMDB03405'	'D-Lysine'	146.188	'C6H14N2O2'		'RC14s1.p1_HMDB03405_2'	'(2S)-2,6-diamino-3-chlorohexanoic acid'	180.633	'C6H13ClN2O2'
'HMDB03405'	'D-Lysine'	146.188	'C6H14N2O2'		'RC14s1.p1_HMDB03405_3'	'(2R)-2,6-diamino-4-chlorohexanoic acid'	180.633	'C6H13ClN2O2'
'HMDB03405'	'D-Lysine'	146.188	'C6H14N2O2'		'RC14s1.p1_HMDB03405_3'	'(2R)-2,6-diamino-4-chlorohexanoic acid'	180.633	'C6H13ClN2O2'
'HMDB03405'	'D-Lysine'	146.188	'C6H14N2O2'		'RC14s1.p1_HMDB03405_4'	'(2R)-2,6-diamino-5-chlorohexanoic acid'	180.633	'C6H13ClN2O2'
'HMDB03405'	'D-Lysine'	146.188	'C6H14N2O2'		'RC14s1.p1_HMDB03405_4'	'(2R)-2,6-diamino-5-chlorohexanoic acid'	180.633	'C6H13ClN2O2'
'HMDB03405'	'D-Lysine'	146.188	'C6H14N2O2'		'RC14s1.p1_HMDB03405_5'	'(2R)-2,6-diamino-6-chlorohexanoic acid'	180.633	'C6H13ClN2O2'
'HMDB03405'	'D-Lysine'	146.188	'C6H14N2O2'		'RC14s1.p1_HMDB03405_5'	'(2R)-2,6-diamino-6-chlorohexanoic acid'	180.633	'C6H13ClN2O2'
'HMDB03405'	'D-Lysine'	146.188	'C6H14N2O2'		'RC16s1.p1_HMDB03405_1'	'(2R)-6-amino-2-nitrosohexanoic acid'	162.187	'C6H14N2O3'
'HMDB03405'	'D-Lysine'	146.188	'C6H14N2O2'		'RC16s1.p1_HMDB03405_1'	'(2R)-6-amino-2-nitrosohexanoic acid'	162.187	'C6H14N2O3'
'HMDB03405'	'D-Lysine'	146.188	'C6H14N2O2'		'RC16s1.p1_HMDB03405_1'	'(2R)-6-amino-2-nitrosohexanoic acid'	162.187	'C6H14N2O3'
'HMDB03405'	'D-Lysine'	146.188	'C6H14N2O2'		'RC16s1.p1_HMDB03405_1'	'(2R)-6-amino-2-nitrosohexanoic acid'	162.187	'C6H14N2O3'
'HMDB03405'	'D-Lysine'	146.188	'C6H14N2O2'		'RC16s1.p1_HMDB03405_2'	'(2R)-2-amino-6-nitrosohexanoic acid'	162.187	'C6H14N2O3'
'HMDB03405'	'D-Lysine'	146.188	'C6H14N2O2'		'RC16s1.p1_HMDB03405_2'	'(2R)-2-amino-6-nitrosohexanoic acid'	162.187	'C6H14N2O3'
'HMDB03405'	'D-Lysine'	146.188	'C6H14N2O2'		'RC16s1.p1_HMDB03405_2'	'(2R)-2-amino-6-nitrosohexanoic acid'	162.187	'C6H14N2O3'
'HMDB03405'	'D-Lysine'	146.188	'C6H14N2O2'		'RC16s1.p1_HMDB03405_2'	'(2R)-2-amino-6-nitrosohexanoic acid'	162.187	'C6H14N2O3'
'HMDB03405'	'D-Lysine'	146.188	'C6H14N2O2'		'HMDB02322'	'Cadaverine'	102.178	'C5H14N2'
'HMDB03405'	'D-Lysine'	146.188	'C6H14N2O2'		'HMDB02322'	'Cadaverine'	102.178	'C5H14N2'
'HMDB03405'	'D-Lysine'	146.188	'C6H14N2O2'		'RC29s1.p1_HMDB03405_1'	'(2R)-6-amino-2-acetamidohexanoic acid'	188.224	'C8H16N2O3'
'HMDB03405'	'D-Lysine'	146.188	'C6H14N2O2'		'RC29s1.p1_HMDB03405_2'	'2-acetyl-2,6-diaminohexanoic acid'	188.224	'C8H16N2O3'
'HMDB03405'	'D-Lysine'	146.188	'C6H14N2O2'		'RC29s1.p1_HMDB03405_3'	'(2R)-3-acetyl-2,6-diaminohexanoic acid'	188.224	'C8H16N2O3'
'HMDB03405'	'D-Lysine'	146.188	'C6H14N2O2'		'RC29s1.p1_HMDB03405_4'	'(2R)-2-amino-4-(2-aminoethyl)-5-oxohexanoic acid'	188.224	'C8H16N2O3'
'HMDB03405'	'D-Lysine'	146.188	'C6H14N2O2'		'RC29s1.p1_HMDB03405_5'	'(2R)-2-amino-5-(aminomethyl)-6-oxoheptanoic acid'	188.224	'C8H16N2O3'
'HMDB03405'	'D-Lysine'	146.188	'C6H14N2O2'		'RC29s1.p1_HMDB03405_6'	'(2R)-2,6-diamino-7-oxooctanoic acid'	188.224	'C8H16N2O3'
'HMDB03405'	'D-Lysine'	146.188	'C6H14N2O2'		'RC29s1.p1_HMDB03405_7'	'(2R)-2-amino-6-acetamidohexanoic acid'	188.224	'C8H16N2O3'
'HMDB03405'	'D-Lysine'	146.188	'C6H14N2O2'		'RC29s1.p1_HMDB03405_8'	'acetyl (2R)-2,6-diaminohexanoate'	188.224	'C8H16N2O3'
'HMDB03405'	'D-Lysine'	146.188	'C6H14N2O2'		'RC29s2.p2_HMDB03405_1'	'(2R)-6-amino-2-propanamidohexanoic acid'	202.251	'C9H18N2O3'
'HMDB03405'	'D-Lysine'	146.188	'C6H14N2O2'		'RC29s2.p2_HMDB03405_2'	'2,6-diamino-2-propanoylhexanoic acid'	202.251	'C9H18N2O3'
'HMDB03405'	'D-Lysine'	146.188	'C6H14N2O2'		'RC29s2.p2_HMDB03405_3'	'(2R)-2-amino-3-(3-aminopropyl)-4-oxohexanoic acid'	202.251	'C9H18N2O3'
'HMDB03405'	'D-Lysine'	146.188	'C6H14N2O2'		'RC29s2.p2_HMDB03405_4'	'(2R)-2-amino-4-(2-aminoethyl)-5-oxoheptanoic acid'	202.251	'C9H18N2O3'
'HMDB03405'	'D-Lysine'	146.188	'C6H14N2O2'		'RC29s2.p2_HMDB03405_5'	'(2R)-2-amino-5-(aminomethyl)-6-oxooctanoic acid'	202.251	'C9H18N2O3'
'HMDB03405'	'D-Lysine'	146.188	'C6H14N2O2'		'RC29s2.p2_HMDB03405_6'	'(2R)-2,6-diamino-7-oxononanoic acid'	202.251	'C9H18N2O3'
'HMDB03405'	'D-Lysine'	146.188	'C6H14N2O2'		'RC29s2.p2_HMDB03405_7'	'(2R)-2-amino-6-propanamidohexanoic acid'	202.251	'C9H18N2O3'
'HMDB03405'	'D-Lysine'	146.188	'C6H14N2O2'		'RC29s2.p2_HMDB03405_8'	'propanoyl (2R)-2,6-diaminohexanoate'	202.251	'C9H18N2O3'
'HMDB03405'	'D-Lysine'	146.188	'C6H14N2O2'		'RC29s3.p3_HMDB03405_1'	'(2R)-6-amino-2-butanamidohexanoic acid'	216.277	'C10H20N2O3'
'HMDB03405'	'D-Lysine'	146.188	'C6H14N2O2'		'RC29s3.p3_HMDB03405_2'	'2-amino-2-(4-aminobutyl)-3-oxohexanoic acid'	216.277	'C10H20N2O3'
'HMDB03405'	'D-Lysine'	146.188	'C6H14N2O2'		'RC29s3.p3_HMDB03405_3'	'(2R)-2-amino-3-(3-aminopropyl)-4-oxoheptanoic acid'	216.277	'C10H20N2O3'
'HMDB03405'	'D-Lysine'	146.188	'C6H14N2O2'		'RC29s3.p3_HMDB03405_4'	'(2R)-2-amino-4-(2-aminoethyl)-5-oxooctanoic acid'	216.277	'C10H20N2O3'
'HMDB03405'	'D-Lysine'	146.188	'C6H14N2O2'		'RC29s3.p3_HMDB03405_5'	'(2R)-2-amino-5-(aminomethyl)-6-oxononanoic acid'	216.277	'C10H20N2O3'
'HMDB03405'	'D-Lysine'	146.188	'C6H14N2O2'		'RC29s3.p3_HMDB03405_6'	'(2R)-2,6-diamino-7-oxodecanoic acid'	216.277	'C10H20N2O3'
'HMDB03405'	'D-Lysine'	146.188	'C6H14N2O2'		'RC29s3.p3_HMDB03405_7'	'(2R)-2-amino-6-butanamidohexanoic acid'	216.277	'C10H20N2O3'
'HMDB03405'	'D-Lysine'	146.188	'C6H14N2O2'		'RC29s3.p3_HMDB03405_8'	'butanoyl (2R)-2,6-diaminohexanoate'	216.277	'C10H20N2O3'
'HMDB03405'	'D-Lysine'	146.188	'C6H14N2O2'		'RC34s1.p1_HMDB03405_1'	'3,4,5-trihydroxy-6-(hydroxymethyl)oxan-2-yl (2R)-2,6-diaminohexanoate'	308.328	'C12H24N2O7'
'HMDB03405'	'D-Lysine'	146.188	'C6H14N2O2'		'RC41s1.p1_HMDB03405_1'	'[(2R)-2,6-diaminohexanoyl]oxyphosphonic acid'	226.167	'C6H15N2O5P'
'HMDB03405'	'D-Lysine'	146.188	'C6H14N2O2'		'RC42s1.p1_HMDB03405_1'	'(2R)-6-amino-2-(phosphonoamino)hexanoic acid'	226.167	'C6H15N2O5P'
'HMDB03405'	'D-Lysine'	146.188	'C6H14N2O2'		'RC42s1.p1_HMDB03405_2'	'(2R)-2-amino-6-(phosphonoamino)hexanoic acid'	226.167	'C6H15N2O5P'
'RC1p2.s2_HMDB03423_1'	'(4R)-4-amino-5,5-dihydrogenio-5-hydroxypentanamide'	132.161	'C5H12N2O2'		'HMDB03423'	'D-Glutamine'	146.144	'C5H10N2O3'
'HMDB03423'	'D-Glutamine'	146.144	'C5H10N2O3'		'RC1p2.s2_HMDB03423_1'	'(4R)-4-amino-5,5-dihydrogenio-5-hydroxypentanamide'	132.161	'C5H12N2O2'
'RC1p2.s2_HMDB03423_1'	'(4R)-4-amino-5,5-dihydrogenio-5-hydroxypentanamide'	132.161	'C5H12N2O2'		'HMDB03423'	'D-Glutamine'	146.144	'C5H10N2O3'
'HMDB03423'	'D-Glutamine'	146.144	'C5H10N2O3'		'RC1p2.s2_HMDB03423_1'	'(4R)-4-amino-5,5-dihydrogenio-5-hydroxypentanamide'	132.161	'C5H12N2O2'
'RC8s1.p1_HMDB03423_1'	'4-carbamoyl-2-iminobutanoic acid'	144.129	'C5H8N2O3'		'HMDB03423'	'D-Glutamine'	146.144	'C5H10N2O3'
'HMDB03423'	'D-Glutamine'	146.144	'C5H10N2O3'		'RC8s1.p1_HMDB03423_1'	'4-carbamoyl-2-iminobutanoic acid'	144.129	'C5H8N2O3'
'RC8s1.p1_HMDB03423_1'	'4-carbamoyl-2-iminobutanoic acid'	144.129	'C5H8N2O3'		'HMDB03423'	'D-Glutamine'	146.144	'C5H10N2O3'
'HMDB03423'	'D-Glutamine'	146.144	'C5H10N2O3'		'RC8s1.p1_HMDB03423_1'	'4-carbamoyl-2-iminobutanoic acid'	144.129	'C5H8N2O3'
'HMDB03423'	'D-Glutamine'	146.144	'C5H10N2O3'		'RC9s1.p1_HMDB03423_1'	'2-amino-4-carbamoyl-2-hydroxybutanoic acid'	162.144	'C5H10N2O4'
'HMDB03423'	'D-Glutamine'	146.144	'C5H10N2O3'		'RC9s1.p1_HMDB03423_1'	'2-amino-4-carbamoyl-2-hydroxybutanoic acid'	162.144	'C5H10N2O4'
'HMDB03423'	'D-Glutamine'	146.144	'C5H10N2O3'		'RC9s1.p1_HMDB03423_1'	'2-amino-4-carbamoyl-2-hydroxybutanoic acid'	162.144	'C5H10N2O4'
'HMDB03423'	'D-Glutamine'	146.144	'C5H10N2O3'		'RC9s1.p1_HMDB03423_1'	'2-amino-4-carbamoyl-2-hydroxybutanoic acid'	162.144	'C5H10N2O4'
'RC9s1.p1_HMDB03423_2'	'(2R)-2-amino-4-carbamoyl-3-hydroxybutanoic acid'	162.144	'C5H10N2O4'		'HMDB03423'	'D-Glutamine'	146.144	'C5H10N2O3'
'HMDB03423'	'D-Glutamine'	146.144	'C5H10N2O3'		'RC9s1.p1_HMDB03423_2'	'(2R)-2-amino-4-carbamoyl-3-hydroxybutanoic acid'	162.144	'C5H10N2O4'
'RC9s1.p1_HMDB03423_2'	'(2R)-2-amino-4-carbamoyl-3-hydroxybutanoic acid'	162.144	'C5H10N2O4'		'HMDB03423'	'D-Glutamine'	146.144	'C5H10N2O3'
'HMDB03423'	'D-Glutamine'	146.144	'C5H10N2O3'		'RC9s1.p1_HMDB03423_2'	'(2R)-2-amino-4-carbamoyl-3-hydroxybutanoic acid'	162.144	'C5H10N2O4'
'RC9s1.p1_HMDB03423_2'	'(2R)-2-amino-4-carbamoyl-3-hydroxybutanoic acid'	162.144	'C5H10N2O4'		'HMDB03423'	'D-Glutamine'	146.144	'C5H10N2O3'
'HMDB03423'	'D-Glutamine'	146.144	'C5H10N2O3'		'RC9s1.p1_HMDB03423_2'	'(2R)-2-amino-4-carbamoyl-3-hydroxybutanoic acid'	162.144	'C5H10N2O4'
'HMDB03423'	'D-Glutamine'	146.144	'C5H10N2O3'		'RC9s1.p1_HMDB03423_2'	'(2R)-2-amino-4-carbamoyl-3-hydroxybutanoic acid'	162.144	'C5H10N2O4'
'RC9s1.p1_HMDB03423_3'	'(2R)-2-amino-4-carbamoyl-4-hydroxybutanoic acid'	162.144	'C5H10N2O4'		'HMDB03423'	'D-Glutamine'	146.144	'C5H10N2O3'
'HMDB03423'	'D-Glutamine'	146.144	'C5H10N2O3'		'RC9s1.p1_HMDB03423_3'	'(2R)-2-amino-4-carbamoyl-4-hydroxybutanoic acid'	162.144	'C5H10N2O4'
'RC9s1.p1_HMDB03423_3'	'(2R)-2-amino-4-carbamoyl-4-hydroxybutanoic acid'	162.144	'C5H10N2O4'		'HMDB03423'	'D-Glutamine'	146.144	'C5H10N2O3'
'HMDB03423'	'D-Glutamine'	146.144	'C5H10N2O3'		'RC9s1.p1_HMDB03423_3'	'(2R)-2-amino-4-carbamoyl-4-hydroxybutanoic acid'	162.144	'C5H10N2O4'
'RC9s1.p1_HMDB03423_3'	'(2R)-2-amino-4-carbamoyl-4-hydroxybutanoic acid'	162.144	'C5H10N2O4'		'HMDB03423'	'D-Glutamine'	146.144	'C5H10N2O3'
'HMDB03423'	'D-Glutamine'	146.144	'C5H10N2O3'		'RC9s1.p1_HMDB03423_3'	'(2R)-2-amino-4-carbamoyl-4-hydroxybutanoic acid'	162.144	'C5H10N2O4'
'RC9s1.p1_HMDB03423_3'	'(2R)-2-amino-4-carbamoyl-4-hydroxybutanoic acid'	162.144	'C5H10N2O4'		'HMDB03423'	'D-Glutamine'	146.144	'C5H10N2O3'
'HMDB03423'	'D-Glutamine'	146.144	'C5H10N2O3'		'RC9s1.p1_HMDB03423_3'	'(2R)-2-amino-4-carbamoyl-4-hydroxybutanoic acid'	162.144	'C5H10N2O4'
'HMDB03423'	'D-Glutamine'	146.144	'C5H10N2O3'		'RC9p1.s1_HMDB03423_1'	'D-glutaminyl'	130.145	'C5H10N2O2'
'HMDB03423'	'D-Glutamine'	146.144	'C5H10N2O3'		'RC9p1.s1_HMDB03423_1'	'D-glutaminyl'	130.145	'C5H10N2O2'
'HMDB03423'	'D-Glutamine'	146.144	'C5H10N2O3'		'RC9p1.s1_HMDB03423_1'	'D-glutaminyl'	130.145	'C5H10N2O2'
'HMDB03423'	'D-Glutamine'	146.144	'C5H10N2O3'		'RC9p1.s1_HMDB03423_1'	'D-glutaminyl'	130.145	'C5H10N2O2'
'HMDB03423'	'D-Glutamine'	146.144	'C5H10N2O3'		'RC14s1.p1_HMDB03423_1'	'2-amino-4-carbamoyl-2-chlorobutanoic acid'	180.59	'C5H9ClN2O3'
'HMDB03423'	'D-Glutamine'	146.144	'C5H10N2O3'		'RC14s1.p1_HMDB03423_1'	'2-amino-4-carbamoyl-2-chlorobutanoic acid'	180.59	'C5H9ClN2O3'
'RC14s1.p1_HMDB03423_2'	'(2S)-2-amino-4-carbamoyl-3-chlorobutanoic acid'	180.59	'C5H9ClN2O3'		'HMDB03423'	'D-Glutamine'	146.144	'C5H10N2O3'
'HMDB03423'	'D-Glutamine'	146.144	'C5H10N2O3'		'RC14s1.p1_HMDB03423_2'	'(2S)-2-amino-4-carbamoyl-3-chlorobutanoic acid'	180.59	'C5H9ClN2O3'
'HMDB03423'	'D-Glutamine'	146.144	'C5H10N2O3'		'RC14s1.p1_HMDB03423_2'	'(2S)-2-amino-4-carbamoyl-3-chlorobutanoic acid'	180.59	'C5H9ClN2O3'
'RC14s1.p1_HMDB03423_3'	'(2R)-2-amino-4-carbamoyl-4-chlorobutanoic acid'	180.59	'C5H9ClN2O3'		'HMDB03423'	'D-Glutamine'	146.144	'C5H10N2O3'
'HMDB03423'	'D-Glutamine'	146.144	'C5H10N2O3'		'RC14s1.p1_HMDB03423_3'	'(2R)-2-amino-4-carbamoyl-4-chlorobutanoic acid'	180.59	'C5H9ClN2O3'
'HMDB03423'	'D-Glutamine'	146.144	'C5H10N2O3'		'RC14s1.p1_HMDB03423_3'	'(2R)-2-amino-4-carbamoyl-4-chlorobutanoic acid'	180.59	'C5H9ClN2O3'
'RC16s1.p1_HMDB03423_1'	'(2R)-4-carbamoyl-2-nitrosobutanoic acid'	162.144	'C5H10N2O4'		'HMDB03423'	'D-Glutamine'	146.144	'C5H10N2O3'
'HMDB03423'	'D-Glutamine'	146.144	'C5H10N2O3'		'RC16s1.p1_HMDB03423_1'	'(2R)-4-carbamoyl-2-nitrosobutanoic acid'	162.144	'C5H10N2O4'
'HMDB03423'	'D-Glutamine'	146.144	'C5H10N2O3'		'RC16s1.p1_HMDB03423_1'	'(2R)-4-carbamoyl-2-nitrosobutanoic acid'	162.144	'C5H10N2O4'
'RC16s1.p1_HMDB03423_1'	'(2R)-4-carbamoyl-2-nitrosobutanoic acid'	162.144	'C5H10N2O4'		'HMDB03423'	'D-Glutamine'	146.144	'C5H10N2O3'
'HMDB03423'	'D-Glutamine'	146.144	'C5H10N2O3'		'RC16s1.p1_HMDB03423_1'	'(2R)-4-carbamoyl-2-nitrosobutanoic acid'	162.144	'C5H10N2O4'
'RC16s1.p1_HMDB03423_1'	'(2R)-4-carbamoyl-2-nitrosobutanoic acid'	162.144	'C5H10N2O4'		'HMDB03423'	'D-Glutamine'	146.144	'C5H10N2O3'
'HMDB03423'	'D-Glutamine'	146.144	'C5H10N2O3'		'RC16s1.p1_HMDB03423_1'	'(2R)-4-carbamoyl-2-nitrosobutanoic acid'	162.144	'C5H10N2O4'
'RC16s1.p1_HMDB03423_2'	'(2R)-2-amino-4-(oxocarbamoyl)butanoic acid'	162.144	'C5H10N2O4'		'HMDB03423'	'D-Glutamine'	146.144	'C5H10N2O3'
'HMDB03423'	'D-Glutamine'	146.144	'C5H10N2O3'		'RC16s1.p1_HMDB03423_2'	'(2R)-2-amino-4-(oxocarbamoyl)butanoic acid'	162.144	'C5H10N2O4'
'RC16s1.p1_HMDB03423_2'	'(2R)-2-amino-4-(oxocarbamoyl)butanoic acid'	162.144	'C5H10N2O4'		'HMDB03423'	'D-Glutamine'	146.144	'C5H10N2O3'
'HMDB03423'	'D-Glutamine'	146.144	'C5H10N2O3'		'RC16s1.p1_HMDB03423_2'	'(2R)-2-amino-4-(oxocarbamoyl)butanoic acid'	162.144	'C5H10N2O4'
'RC16s1.p1_HMDB03423_2'	'(2R)-2-amino-4-(oxocarbamoyl)butanoic acid'	162.144	'C5H10N2O4'		'HMDB03423'	'D-Glutamine'	146.144	'C5H10N2O3'
'HMDB03423'	'D-Glutamine'	146.144	'C5H10N2O3'		'RC16s1.p1_HMDB03423_2'	'(2R)-2-amino-4-(oxocarbamoyl)butanoic acid'	162.144	'C5H10N2O4'
'RC16s1.p1_HMDB03423_2'	'(2R)-2-amino-4-(oxocarbamoyl)butanoic acid'	162.144	'C5H10N2O4'		'HMDB03423'	'D-Glutamine'	146.144	'C5H10N2O3'
'HMDB03423'	'D-Glutamine'	146.144	'C5H10N2O3'		'RC16s1.p1_HMDB03423_2'	'(2R)-2-amino-4-(oxocarbamoyl)butanoic acid'	162.144	'C5H10N2O4'
'RC27s1.p1_HMDB03423_1'	'2-amino-2-(2-carbamoylethyl)propanedihydrogenio carboxylic acid'	190.154	'C6H10N2O5'		'HMDB03423'	'D-Glutamine'	146.144	'C5H10N2O3'
'HMDB03423'	'D-Glutamine'	146.144	'C5H10N2O3'		'RC27s1.p1_HMDB03423_1'	'2-amino-2-(2-carbamoylethyl)propanedihydrogenio carboxylic acid'	190.154	'C6H10N2O5'
'RC27s1.p1_HMDB03423_1'	'2-amino-2-(2-carbamoylethyl)propanedihydrogenio carboxylic acid'	190.154	'C6H10N2O5'		'HMDB03423'	'D-Glutamine'	146.144	'C5H10N2O3'
'RC27s1.p1_HMDB03423_2'	'(2R)-2-amino-3-(carbamoylmethyl)butanedihydrogenio carboxylic acid'	190.154	'C6H10N2O5'		'HMDB03423'	'D-Glutamine'	146.144	'C5H10N2O3'
'HMDB03423'	'D-Glutamine'	146.144	'C5H10N2O3'		'RC27s1.p1_HMDB03423_2'	'(2R)-2-amino-3-(carbamoylmethyl)butanedihydrogenio carboxylic acid'	190.154	'C6H10N2O5'
'RC27s1.p1_HMDB03423_2'	'(2R)-2-amino-3-(carbamoylmethyl)butanedihydrogenio carboxylic acid'	190.154	'C6H10N2O5'		'HMDB03423'	'D-Glutamine'	146.144	'C5H10N2O3'
'RC27s1.p1_HMDB03423_3'	'(2R)-2-amino-4-carbamoylpentanedihydrogenio carboxylic acid'	190.154	'C6H10N2O5'		'HMDB03423'	'D-Glutamine'	146.144	'C5H10N2O3'
'HMDB03423'	'D-Glutamine'	146.144	'C5H10N2O3'		'RC27s1.p1_HMDB03423_3'	'(2R)-2-amino-4-carbamoylpentanedihydrogenio carboxylic acid'	190.154	'C6H10N2O5'
'RC27s1.p1_HMDB03423_3'	'(2R)-2-amino-4-carbamoylpentanedihydrogenio carboxylic acid'	190.154	'C6H10N2O5'		'HMDB03423'	'D-Glutamine'	146.144	'C5H10N2O3'
'HMDB03423'	'D-Glutamine'	146.144	'C5H10N2O3'		'RC27p1.s1_HMDB03423_1'	'4-amino-4-hydrogeniobutanamide'	102.135	'C4H10N2O'
'HMDB03423'	'D-Glutamine'	146.144	'C5H10N2O3'		'RC27p1.s1_HMDB03423_1'	'4-amino-4-hydrogeniobutanamide'	102.135	'C4H10N2O'
'HMDB03423'	'D-Glutamine'	146.144	'C5H10N2O3'		'RC29s1.p1_HMDB03423_1'	'acetyl (2R)-2-amino-4-carbamoylbutanoate'	188.181	'C7H12N2O4'
'HMDB03423'	'D-Glutamine'	146.144	'C5H10N2O3'		'RC29s1.p1_HMDB03423_2'	'(2R)-4-carbamoyl-2-acetamidobutanoic acid'	188.181	'C7H12N2O4'
'HMDB03423'	'D-Glutamine'	146.144	'C5H10N2O3'		'RC29s1.p1_HMDB03423_3'	'(2R)-4-(acetylcarbamoyl)-2-aminobutanoic acid'	188.181	'C7H12N2O4'
'HMDB03423'	'D-Glutamine'	146.144	'C5H10N2O3'		'RC29s1.p1_HMDB03423_4'	'2-acetyl-2-amino-4-carbamoylbutanoic acid'	188.181	'C7H12N2O4'
'HMDB03423'	'D-Glutamine'	146.144	'C5H10N2O3'		'RC29s1.p1_HMDB03423_5'	'(2R)-2-amino-3-(carbamoylmethyl)-4-oxopentanoic acid'	188.181	'C7H12N2O4'
'HMDB03423'	'D-Glutamine'	146.144	'C5H10N2O3'		'RC29s1.p1_HMDB03423_6'	'(2R)-2-amino-4-carbamoyl-5-oxohexanoic acid'	188.181	'C7H12N2O4'
'HMDB03423'	'D-Glutamine'	146.144	'C5H10N2O3'		'RC29s2.p2_HMDB03423_1'	'propanoyl (2R)-2-amino-4-carbamoylbutanoate'	202.208	'C8H14N2O4'
'HMDB03423'	'D-Glutamine'	146.144	'C5H10N2O3'		'RC29s2.p2_HMDB03423_2'	'(2R)-4-carbamoyl-2-propanamidobutanoic acid'	202.208	'C8H14N2O4'
'HMDB03423'	'D-Glutamine'	146.144	'C5H10N2O3'		'RC29s2.p2_HMDB03423_3'	'(2R)-2-amino-4-(propanoylcarbamoyl)butanoic acid'	202.208	'C8H14N2O4'
'HMDB03423'	'D-Glutamine'	146.144	'C5H10N2O3'		'RC29s2.p2_HMDB03423_4'	'2-amino-2-(2-carbamoylethyl)-3-oxopentanoic acid'	202.208	'C8H14N2O4'
'HMDB03423'	'D-Glutamine'	146.144	'C5H10N2O3'		'RC29s2.p2_HMDB03423_5'	'(2R)-2-amino-3-(carbamoylmethyl)-4-oxohexanoic acid'	202.208	'C8H14N2O4'
'HMDB03423'	'D-Glutamine'	146.144	'C5H10N2O3'		'RC29s2.p2_HMDB03423_6'	'(2R)-2-amino-4-carbamoyl-5-oxoheptanoic acid'	202.208	'C8H14N2O4'
'HMDB03423'	'D-Glutamine'	146.144	'C5H10N2O3'		'RC29s3.p3_HMDB03423_1'	'butanoyl (2R)-2-amino-4-carbamoylbutanoate'	216.234	'C9H16N2O4'
'HMDB03423'	'D-Glutamine'	146.144	'C5H10N2O3'		'RC29s3.p3_HMDB03423_2'	'(2R)-2-butanamido-4-carbamoylbutanoic acid'	216.234	'C9H16N2O4'
'HMDB03423'	'D-Glutamine'	146.144	'C5H10N2O3'		'RC29s3.p3_HMDB03423_3'	'(2R)-2-amino-4-(butanoylcarbamoyl)butanoic acid'	216.234	'C9H16N2O4'
'HMDB03423'	'D-Glutamine'	146.144	'C5H10N2O3'		'RC29s3.p3_HMDB03423_4'	'2-amino-2-(2-carbamoylethyl)-3-oxohexanoic acid'	216.234	'C9H16N2O4'
'HMDB03423'	'D-Glutamine'	146.144	'C5H10N2O3'		'RC29s3.p3_HMDB03423_5'	'(2R)-2-amino-3-(carbamoylmethyl)-4-oxoheptanoic acid'	216.234	'C9H16N2O4'
'HMDB03423'	'D-Glutamine'	146.144	'C5H10N2O3'		'RC29s3.p3_HMDB03423_6'	'(2R)-2-amino-4-carbamoyl-5-oxooctanoic acid'	216.234	'C9H16N2O4'
'HMDB03423'	'D-Glutamine'	146.144	'C5H10N2O3'		'RC29s4.p4_HMDB03423_1'	'4-{[(2R)-2-amino-4-carbamoylbutanoyl]oxy}-4-oxobutanoic acid'	246.217	'C9H14N2O6'
'HMDB03423'	'D-Glutamine'	146.144	'C5H10N2O3'		'RC29s4.p4_HMDB03423_2'	'(2R)-4-carbamoyl-2-(3-carboxypropanamido)butanoic acid'	246.217	'C9H14N2O6'
'HMDB03423'	'D-Glutamine'	146.144	'C5H10N2O3'		'RC29s4.p4_HMDB03423_3'	'(2R)-2-amino-4-[(3-carboxypropanoyl)carbamoyl]butanoic acid'	246.217	'C9H14N2O6'
'HMDB03423'	'D-Glutamine'	146.144	'C5H10N2O3'		'RC29s4.p4_HMDB03423_4'	'2-amino-2-(2-carbamoylethyl)-3-oxohexanedioic acid'	246.217	'C9H14N2O6'
'HMDB03423'	'D-Glutamine'	146.144	'C5H10N2O3'		'RC29s4.p4_HMDB03423_5'	'(2R)-2-amino-3-(carbamoylmethyl)-4-oxoheptanedioic acid'	246.217	'C9H14N2O6'
'HMDB03423'	'D-Glutamine'	146.144	'C5H10N2O3'		'RC29s4.p4_HMDB03423_6'	'(2R)-2-amino-4-carbamoyl-5-oxooctanedioic acid'	246.217	'C9H14N2O6'
'HMDB03423'	'D-Glutamine'	146.144	'C5H10N2O3'		'RC29s5.p5_HMDB03423_1'	'3-{[(2R)-2-amino-4-carbamoylbutanoyl]oxy}-3-oxopropanoic acid'	232.191	'C8H12N2O6'
'HMDB03423'	'D-Glutamine'	146.144	'C5H10N2O3'		'RC29s5.p5_HMDB03423_2'	'(2R)-4-carbamoyl-2-(2-carboxyacetamido)butanoic acid'	232.191	'C8H12N2O6'
'HMDB03423'	'D-Glutamine'	146.144	'C5H10N2O3'		'RC29s5.p5_HMDB03423_3'	'(2R)-2-amino-4-[(2-carboxyacetyl)carbamoyl]butanoic acid'	232.191	'C8H12N2O6'
'RC29s5.p5_HMDB03423_4'	'2-amino-2-(2-carbamoylethyl)-3-oxopentanedioic acid'	232.191	'C8H12N2O6'		'HMDB03423'	'D-Glutamine'	146.144	'C5H10N2O3'
'HMDB03423'	'D-Glutamine'	146.144	'C5H10N2O3'		'RC29s5.p5_HMDB03423_4'	'2-amino-2-(2-carbamoylethyl)-3-oxopentanedioic acid'	232.191	'C8H12N2O6'
'HMDB03423'	'D-Glutamine'	146.144	'C5H10N2O3'		'RC29s5.p5_HMDB03423_5'	'(2R)-2-amino-3-(carbamoylmethyl)-4-oxohexanedioic acid'	232.191	'C8H12N2O6'
'HMDB03423'	'D-Glutamine'	146.144	'C5H10N2O3'		'RC29s5.p5_HMDB03423_6'	'(2R)-2-amino-4-carbamoyl-5-oxoheptanedioic acid'	232.191	'C8H12N2O6'
'HMDB03423'	'D-Glutamine'	146.144	'C5H10N2O3'		'RC34s1.p1_HMDB03423_1'	'3,4,5-trihydroxy-6-(hydroxymethyl)oxan-2-yl (2R)-2-amino-4-carbamoylbutanoate'	308.285	'C11H20N2O8'
'HMDB03423'	'D-Glutamine'	146.144	'C5H10N2O3'		'RC41s1.p1_HMDB03423_1'	'[(2R)-2-amino-4-carbamoylbutanoyl]oxyphosphonic acid'	226.124	'C5H11N2O6P'
'HMDB03423'	'D-Glutamine'	146.144	'C5H10N2O3'		'RC42s1.p1_HMDB03423_1'	'(2R)-4-carbamoyl-2-(phosphonoamino)butanoic acid'	226.124	'C5H11N2O6P'
'HMDB03423'	'D-Glutamine'	146.144	'C5H10N2O3'		'RC42s1.p1_HMDB03423_2'	'(2R)-2-amino-4-(phosphonocarbamoyl)butanoic acid'	226.124	'C5H11N2O6P'
'RC27s1.p1_HMDB06284_1'	'(2S)-2,4-diaminopentanedihydrogenio carboxylic acid'	162.144	'C5H10N2O4'		'HMDB06284'	'L-2,4-diaminobutyric acid'	118.134	'C4H10N2O2'
'RC27s1.p1_HMDB06284_1'	'(2S)-2,4-diaminopentanedihydrogenio carboxylic acid'	162.144	'C5H10N2O4'		'HMDB06284'	'L-2,4-diaminobutyric acid'	118.134	'C4H10N2O2'
'HMDB12230'	'Gamma-glutamyl-L-putrescine'	217.266	'C9H19N3O3'		'RC1p2.s2_HMDB12230_1'	'(4S)-4-amino-N-(4-aminobutyl)-5,5-dihydrogenio-5-hydroxypentanamide'	203.282	'C9H21N3O2'
'HMDB12230'	'Gamma-glutamyl-L-putrescine'	217.266	'C9H19N3O3'		'RC1p2.s2_HMDB12230_1'	'(4S)-4-amino-N-(4-aminobutyl)-5,5-dihydrogenio-5-hydroxypentanamide'	203.282	'C9H21N3O2'
'RC8s1.p1_HMDB12230_1'	'(2S)-2-amino-4-[(4-iminobutyl)carbamoyl]butanoic acid'	215.25	'C9H17N3O3'		'HMDB12230'	'Gamma-glutamyl-L-putrescine'	217.266	'C9H19N3O3'
'HMDB12230'	'Gamma-glutamyl-L-putrescine'	217.266	'C9H19N3O3'		'RC8s1.p1_HMDB12230_1'	'(2S)-2-amino-4-[(4-iminobutyl)carbamoyl]butanoic acid'	215.25	'C9H17N3O3'
'RC8s1.p1_HMDB12230_1'	'(2S)-2-amino-4-[(4-iminobutyl)carbamoyl]butanoic acid'	215.25	'C9H17N3O3'		'HMDB12230'	'Gamma-glutamyl-L-putrescine'	217.266	'C9H19N3O3'
'HMDB12230'	'Gamma-glutamyl-L-putrescine'	217.266	'C9H19N3O3'		'RC8s1.p1_HMDB12230_1'	'(2S)-2-amino-4-[(4-iminobutyl)carbamoyl]butanoic acid'	215.25	'C9H17N3O3'
'HMDB12230'	'Gamma-glutamyl-L-putrescine'	217.266	'C9H19N3O3'		'RC8s1.p1_HMDB12230_2'	'4-[(4-aminobutyl)carbamoyl]-2-iminobutanoic acid'	215.25	'C9H17N3O3'
'HMDB12230'	'Gamma-glutamyl-L-putrescine'	217.266	'C9H19N3O3'		'RC8s1.p1_HMDB12230_2'	'4-[(4-aminobutyl)carbamoyl]-2-iminobutanoic acid'	215.25	'C9H17N3O3'
'HMDB12230'	'Gamma-glutamyl-L-putrescine'	217.266	'C9H19N3O3'		'RC8s1.p1_HMDB12230_3'	'(2S)-2-amino-4-[(4-aminobutylidene)carbamoyl]butanoic acid'	215.25	'C9H17N3O3'
'HMDB12230'	'Gamma-glutamyl-L-putrescine'	217.266	'C9H19N3O3'		'RC8s1.p1_HMDB12230_3'	'(2S)-2-amino-4-[(4-aminobutylidene)carbamoyl]butanoic acid'	215.25	'C9H17N3O3'
'HMDB12230'	'Gamma-glutamyl-L-putrescine'	217.266	'C9H19N3O3'		'RC9s1.p1_HMDB12230_1'	'(2S)-2-amino-4-[(4-amino-3-hydroxybutyl)carbamoyl]butanoic acid'	233.265	'C9H19N3O4'
'HMDB12230'	'Gamma-glutamyl-L-putrescine'	217.266	'C9H19N3O3'		'RC9s1.p1_HMDB12230_1'	'(2S)-2-amino-4-[(4-amino-3-hydroxybutyl)carbamoyl]butanoic acid'	233.265	'C9H19N3O4'
'HMDB12230'	'Gamma-glutamyl-L-putrescine'	217.266	'C9H19N3O3'		'RC9s1.p1_HMDB12230_1'	'(2S)-2-amino-4-[(4-amino-3-hydroxybutyl)carbamoyl]butanoic acid'	233.265	'C9H19N3O4'
'HMDB12230'	'Gamma-glutamyl-L-putrescine'	217.266	'C9H19N3O3'		'RC9s1.p1_HMDB12230_1'	'(2S)-2-amino-4-[(4-amino-3-hydroxybutyl)carbamoyl]butanoic acid'	233.265	'C9H19N3O4'
'HMDB12230'	'Gamma-glutamyl-L-putrescine'	217.266	'C9H19N3O3'		'RC9s1.p1_HMDB12230_2'	'(2S)-2-amino-4-[(4-amino-2-hydroxybutyl)carbamoyl]butanoic acid'	233.265	'C9H19N3O4'
'HMDB12230'	'Gamma-glutamyl-L-putrescine'	217.266	'C9H19N3O3'		'RC9s1.p1_HMDB12230_2'	'(2S)-2-amino-4-[(4-amino-2-hydroxybutyl)carbamoyl]butanoic acid'	233.265	'C9H19N3O4'
'HMDB12230'	'Gamma-glutamyl-L-putrescine'	217.266	'C9H19N3O3'		'RC9s1.p1_HMDB12230_2'	'(2S)-2-amino-4-[(4-amino-2-hydroxybutyl)carbamoyl]butanoic acid'	233.265	'C9H19N3O4'
'HMDB12230'	'Gamma-glutamyl-L-putrescine'	217.266	'C9H19N3O3'		'RC9s1.p1_HMDB12230_2'	'(2S)-2-amino-4-[(4-amino-2-hydroxybutyl)carbamoyl]butanoic acid'	233.265	'C9H19N3O4'
'HMDB12230'	'Gamma-glutamyl-L-putrescine'	217.266	'C9H19N3O3'		'RC9s1.p1_HMDB12230_3'	'(2S)-2-amino-4-[(4-aminobutyl)carbamoyl]-3-hydroxybutanoic acid'	233.265	'C9H19N3O4'
'HMDB12230'	'Gamma-glutamyl-L-putrescine'	217.266	'C9H19N3O3'		'RC9s1.p1_HMDB12230_3'	'(2S)-2-amino-4-[(4-aminobutyl)carbamoyl]-3-hydroxybutanoic acid'	233.265	'C9H19N3O4'
'HMDB12230'	'Gamma-glutamyl-L-putrescine'	217.266	'C9H19N3O3'		'RC9s1.p1_HMDB12230_3'	'(2S)-2-amino-4-[(4-aminobutyl)carbamoyl]-3-hydroxybutanoic acid'	233.265	'C9H19N3O4'
'HMDB12230'	'Gamma-glutamyl-L-putrescine'	217.266	'C9H19N3O3'		'RC9s1.p1_HMDB12230_3'	'(2S)-2-amino-4-[(4-aminobutyl)carbamoyl]-3-hydroxybutanoic acid'	233.265	'C9H19N3O4'
'HMDB12230'	'Gamma-glutamyl-L-putrescine'	217.266	'C9H19N3O3'		'RC9s1.p1_HMDB12230_4'	'(2S)-2-amino-4-[(4-aminobutyl)carbamoyl]-4-hydroxybutanoic acid'	233.265	'C9H19N3O4'
'HMDB12230'	'Gamma-glutamyl-L-putrescine'	217.266	'C9H19N3O3'		'RC9s1.p1_HMDB12230_4'	'(2S)-2-amino-4-[(4-aminobutyl)carbamoyl]-4-hydroxybutanoic acid'	233.265	'C9H19N3O4'
'HMDB12230'	'Gamma-glutamyl-L-putrescine'	217.266	'C9H19N3O3'		'RC9s1.p1_HMDB12230_4'	'(2S)-2-amino-4-[(4-aminobutyl)carbamoyl]-4-hydroxybutanoic acid'	233.265	'C9H19N3O4'
'HMDB12230'	'Gamma-glutamyl-L-putrescine'	217.266	'C9H19N3O3'		'RC9s1.p1_HMDB12230_4'	'(2S)-2-amino-4-[(4-aminobutyl)carbamoyl]-4-hydroxybutanoic acid'	233.265	'C9H19N3O4'
'HMDB12230'	'Gamma-glutamyl-L-putrescine'	217.266	'C9H19N3O3'		'RC9s1.p1_HMDB12230_5'	'(2S)-2-amino-4-[(4-amino-4-hydroxybutyl)carbamoyl]butanoic acid'	233.265	'C9H19N3O4'
'HMDB12230'	'Gamma-glutamyl-L-putrescine'	217.266	'C9H19N3O3'		'RC9s1.p1_HMDB12230_5'	'(2S)-2-amino-4-[(4-amino-4-hydroxybutyl)carbamoyl]butanoic acid'	233.265	'C9H19N3O4'
'HMDB12230'	'Gamma-glutamyl-L-putrescine'	217.266	'C9H19N3O3'		'RC9s1.p1_HMDB12230_5'	'(2S)-2-amino-4-[(4-amino-4-hydroxybutyl)carbamoyl]butanoic acid'	233.265	'C9H19N3O4'
'HMDB12230'	'Gamma-glutamyl-L-putrescine'	217.266	'C9H19N3O3'		'RC9s1.p1_HMDB12230_5'	'(2S)-2-amino-4-[(4-amino-4-hydroxybutyl)carbamoyl]butanoic acid'	233.265	'C9H19N3O4'
'HMDB12230'	'Gamma-glutamyl-L-putrescine'	217.266	'C9H19N3O3'		'RC9s1.p1_HMDB12230_6'	'(2S)-2-amino-4-[(4-amino-1-hydroxybutyl)carbamoyl]butanoic acid'	233.265	'C9H19N3O4'
'HMDB12230'	'Gamma-glutamyl-L-putrescine'	217.266	'C9H19N3O3'		'RC9s1.p1_HMDB12230_6'	'(2S)-2-amino-4-[(4-amino-1-hydroxybutyl)carbamoyl]butanoic acid'	233.265	'C9H19N3O4'
'HMDB12230'	'Gamma-glutamyl-L-putrescine'	217.266	'C9H19N3O3'		'RC9s1.p1_HMDB12230_6'	'(2S)-2-amino-4-[(4-amino-1-hydroxybutyl)carbamoyl]butanoic acid'	233.265	'C9H19N3O4'
'HMDB12230'	'Gamma-glutamyl-L-putrescine'	217.266	'C9H19N3O3'		'RC9s1.p1_HMDB12230_6'	'(2S)-2-amino-4-[(4-amino-1-hydroxybutyl)carbamoyl]butanoic acid'	233.265	'C9H19N3O4'
'HMDB12230'	'Gamma-glutamyl-L-putrescine'	217.266	'C9H19N3O3'		'RC9s1.p1_HMDB12230_7'	'2-amino-4-[(4-aminobutyl)carbamoyl]-2-hydroxybutanoic acid'	233.265	'C9H19N3O4'
'HMDB12230'	'Gamma-glutamyl-L-putrescine'	217.266	'C9H19N3O3'		'RC9s1.p1_HMDB12230_7'	'2-amino-4-[(4-aminobutyl)carbamoyl]-2-hydroxybutanoic acid'	233.265	'C9H19N3O4'
'HMDB12230'	'Gamma-glutamyl-L-putrescine'	217.266	'C9H19N3O3'		'RC9s1.p1_HMDB12230_7'	'2-amino-4-[(4-aminobutyl)carbamoyl]-2-hydroxybutanoic acid'	233.265	'C9H19N3O4'
'HMDB12230'	'Gamma-glutamyl-L-putrescine'	217.266	'C9H19N3O3'		'RC9s1.p1_HMDB12230_7'	'2-amino-4-[(4-aminobutyl)carbamoyl]-2-hydroxybutanoic acid'	233.265	'C9H19N3O4'
'HMDB12230'	'Gamma-glutamyl-L-putrescine'	217.266	'C9H19N3O3'		'RC9p1.s1_HMDB12230_1'	'(4S)-4-amino-N-(4-aminobutyl)-5-oxopentanamide'	201.266	'C9H19N3O2'
'HMDB12230'	'Gamma-glutamyl-L-putrescine'	217.266	'C9H19N3O3'		'RC9p1.s1_HMDB12230_1'	'(4S)-4-amino-N-(4-aminobutyl)-5-oxopentanamide'	201.266	'C9H19N3O2'
'HMDB12230'	'Gamma-glutamyl-L-putrescine'	217.266	'C9H19N3O3'		'RC9p1.s1_HMDB12230_1'	'(4S)-4-amino-N-(4-aminobutyl)-5-oxopentanamide'	201.266	'C9H19N3O2'
'HMDB12230'	'Gamma-glutamyl-L-putrescine'	217.266	'C9H19N3O3'		'RC9p1.s1_HMDB12230_1'	'(4S)-4-amino-N-(4-aminobutyl)-5-oxopentanamide'	201.266	'C9H19N3O2'
'HMDB12230'	'Gamma-glutamyl-L-putrescine'	217.266	'C9H19N3O3'		'RC14s1.p1_HMDB12230_1'	'(2S)-2-amino-4-[(4-amino-3-chlorobutyl)carbamoyl]butanoic acid'	251.711	'C9H18ClN3O3'
'HMDB12230'	'Gamma-glutamyl-L-putrescine'	217.266	'C9H19N3O3'		'RC14s1.p1_HMDB12230_1'	'(2S)-2-amino-4-[(4-amino-3-chlorobutyl)carbamoyl]butanoic acid'	251.711	'C9H18ClN3O3'
'HMDB12230'	'Gamma-glutamyl-L-putrescine'	217.266	'C9H19N3O3'		'RC14s1.p1_HMDB12230_2'	'(2S)-2-amino-4-[(4-amino-2-chlorobutyl)carbamoyl]butanoic acid'	251.711	'C9H18ClN3O3'
'HMDB12230'	'Gamma-glutamyl-L-putrescine'	217.266	'C9H19N3O3'		'RC14s1.p1_HMDB12230_2'	'(2S)-2-amino-4-[(4-amino-2-chlorobutyl)carbamoyl]butanoic acid'	251.711	'C9H18ClN3O3'
'HMDB12230'	'Gamma-glutamyl-L-putrescine'	217.266	'C9H19N3O3'		'RC14s1.p1_HMDB12230_3'	'(2R)-2-amino-4-[(4-aminobutyl)carbamoyl]-3-chlorobutanoic acid'	251.711	'C9H18ClN3O3'
'HMDB12230'	'Gamma-glutamyl-L-putrescine'	217.266	'C9H19N3O3'		'RC14s1.p1_HMDB12230_3'	'(2R)-2-amino-4-[(4-aminobutyl)carbamoyl]-3-chlorobutanoic acid'	251.711	'C9H18ClN3O3'
'HMDB12230'	'Gamma-glutamyl-L-putrescine'	217.266	'C9H19N3O3'		'RC14s1.p1_HMDB12230_4'	'(2S)-2-amino-4-[(4-aminobutyl)carbamoyl]-4-chlorobutanoic acid'	251.711	'C9H18ClN3O3'
'HMDB12230'	'Gamma-glutamyl-L-putrescine'	217.266	'C9H19N3O3'		'RC14s1.p1_HMDB12230_4'	'(2S)-2-amino-4-[(4-aminobutyl)carbamoyl]-4-chlorobutanoic acid'	251.711	'C9H18ClN3O3'
'HMDB12230'	'Gamma-glutamyl-L-putrescine'	217.266	'C9H19N3O3'		'RC14s1.p1_HMDB12230_5'	'(2S)-2-amino-4-[(4-amino-4-chlorobutyl)carbamoyl]butanoic acid'	251.711	'C9H18ClN3O3'
'HMDB12230'	'Gamma-glutamyl-L-putrescine'	217.266	'C9H19N3O3'		'RC14s1.p1_HMDB12230_5'	'(2S)-2-amino-4-[(4-amino-4-chlorobutyl)carbamoyl]butanoic acid'	251.711	'C9H18ClN3O3'
'HMDB12230'	'Gamma-glutamyl-L-putrescine'	217.266	'C9H19N3O3'		'RC14s1.p1_HMDB12230_6'	'(2S)-2-amino-4-[(4-amino-1-chlorobutyl)carbamoyl]butanoic acid'	251.711	'C9H18ClN3O3'
'HMDB12230'	'Gamma-glutamyl-L-putrescine'	217.266	'C9H19N3O3'		'RC14s1.p1_HMDB12230_6'	'(2S)-2-amino-4-[(4-amino-1-chlorobutyl)carbamoyl]butanoic acid'	251.711	'C9H18ClN3O3'
'HMDB12230'	'Gamma-glutamyl-L-putrescine'	217.266	'C9H19N3O3'		'RC14s1.p1_HMDB12230_7'	'2-amino-4-[(4-aminobutyl)carbamoyl]-2-chlorobutanoic acid'	251.711	'C9H18ClN3O3'
'HMDB12230'	'Gamma-glutamyl-L-putrescine'	217.266	'C9H19N3O3'		'RC14s1.p1_HMDB12230_7'	'2-amino-4-[(4-aminobutyl)carbamoyl]-2-chlorobutanoic acid'	251.711	'C9H18ClN3O3'
'HMDB12230'	'Gamma-glutamyl-L-putrescine'	217.266	'C9H19N3O3'		'RC16s1.p1_HMDB12230_1'	'(2S)-2-amino-4-[(4-nitrosobutyl)carbamoyl]butanoic acid'	233.265	'C9H19N3O4'
'HMDB12230'	'Gamma-glutamyl-L-putrescine'	217.266	'C9H19N3O3'		'RC16s1.p1_HMDB12230_1'	'(2S)-2-amino-4-[(4-nitrosobutyl)carbamoyl]butanoic acid'	233.265	'C9H19N3O4'
'HMDB12230'	'Gamma-glutamyl-L-putrescine'	217.266	'C9H19N3O3'		'RC16s1.p1_HMDB12230_1'	'(2S)-2-amino-4-[(4-nitrosobutyl)carbamoyl]butanoic acid'	233.265	'C9H19N3O4'
'HMDB12230'	'Gamma-glutamyl-L-putrescine'	217.266	'C9H19N3O3'		'RC16s1.p1_HMDB12230_1'	'(2S)-2-amino-4-[(4-nitrosobutyl)carbamoyl]butanoic acid'	233.265	'C9H19N3O4'
'HMDB12230'	'Gamma-glutamyl-L-putrescine'	217.266	'C9H19N3O3'		'RC16s1.p1_HMDB12230_2'	'(2S)-4-[(4-aminobutyl)carbamoyl]-2-nitrosobutanoic acid'	233.265	'C9H19N3O4'
'HMDB12230'	'Gamma-glutamyl-L-putrescine'	217.266	'C9H19N3O3'		'RC16s1.p1_HMDB12230_2'	'(2S)-4-[(4-aminobutyl)carbamoyl]-2-nitrosobutanoic acid'	233.265	'C9H19N3O4'
'HMDB12230'	'Gamma-glutamyl-L-putrescine'	217.266	'C9H19N3O3'		'RC16s1.p1_HMDB12230_2'	'(2S)-4-[(4-aminobutyl)carbamoyl]-2-nitrosobutanoic acid'	233.265	'C9H19N3O4'
'HMDB12230'	'Gamma-glutamyl-L-putrescine'	217.266	'C9H19N3O3'		'RC16s1.p1_HMDB12230_2'	'(2S)-4-[(4-aminobutyl)carbamoyl]-2-nitrosobutanoic acid'	233.265	'C9H19N3O4'
'HMDB12230'	'Gamma-glutamyl-L-putrescine'	217.266	'C9H19N3O3'		'RC16s1.p1_HMDB12230_3'	'(2S)-2-amino-4-[(4-aminobutyl)(oxo)carbamoyl]butanoic acid'	233.265	'C9H19N3O4'
'HMDB12230'	'Gamma-glutamyl-L-putrescine'	217.266	'C9H19N3O3'		'RC16s1.p1_HMDB12230_3'	'(2S)-2-amino-4-[(4-aminobutyl)(oxo)carbamoyl]butanoic acid'	233.265	'C9H19N3O4'
'HMDB12230'	'Gamma-glutamyl-L-putrescine'	217.266	'C9H19N3O3'		'RC16s1.p1_HMDB12230_3'	'(2S)-2-amino-4-[(4-aminobutyl)(oxo)carbamoyl]butanoic acid'	233.265	'C9H19N3O4'
'HMDB12230'	'Gamma-glutamyl-L-putrescine'	217.266	'C9H19N3O3'		'RC16s1.p1_HMDB12230_3'	'(2S)-2-amino-4-[(4-aminobutyl)(oxo)carbamoyl]butanoic acid'	233.265	'C9H19N3O4'
'RC27s1.p1_HMDB12230_5'	'2-amino-5-[(4S)-4-amino-4-carboxybutanamido]pentanehydrogenio carboxylic acid'	261.275	'C10H19N3O5'		'HMDB12230'	'Gamma-glutamyl-L-putrescine'	217.266	'C9H19N3O3'
'RC27s1.p1_HMDB12230_5'	'2-amino-5-[(4S)-4-amino-4-carboxybutanamido]pentanehydrogenio carboxylic acid'	261.275	'C10H19N3O5'		'HMDB12230'	'Gamma-glutamyl-L-putrescine'	217.266	'C9H19N3O3'
'HMDB12230'	'Gamma-glutamyl-L-putrescine'	217.266	'C9H19N3O3'		'RC27p1.s1_HMDB12230_1'	'4-amino-N-(4-aminobutyl)-4-hydrogeniobutanamide'	173.256	'C8H19N3O'
'HMDB12230'	'Gamma-glutamyl-L-putrescine'	217.266	'C9H19N3O3'		'RC27p1.s1_HMDB12230_1'	'4-amino-N-(4-aminobutyl)-4-hydrogeniobutanamide'	173.256	'C8H19N3O'
'HMDB12230'	'Gamma-glutamyl-L-putrescine'	217.266	'C9H19N3O3'		'RC29s1.p1_HMDB12230_1'	'(2S)-2-amino-4-{[3-(aminomethyl)-4-oxopentyl]carbamoyl}butanoic acid'	259.302	'C11H21N3O4'
'HMDB12230'	'Gamma-glutamyl-L-putrescine'	217.266	'C9H19N3O3'		'RC29s1.p1_HMDB12230_2'	'(2S)-2-amino-4-{[2-(2-aminoethyl)-3-oxobutyl]carbamoyl}butanoic acid'	259.302	'C11H21N3O4'
'HMDB12230'	'Gamma-glutamyl-L-putrescine'	217.266	'C9H19N3O3'		'RC29s1.p1_HMDB12230_3'	'(2S)-2-amino-3-{[(4-aminobutyl)carbamoyl]methyl}-4-oxopentanoic acid'	259.302	'C11H21N3O4'
'HMDB12230'	'Gamma-glutamyl-L-putrescine'	217.266	'C9H19N3O3'		'RC29s1.p1_HMDB12230_4'	'(2S)-2-amino-4-[(4-aminobutyl)carbamoyl]-5-oxohexanoic acid'	259.302	'C11H21N3O4'
'HMDB12230'	'Gamma-glutamyl-L-putrescine'	217.266	'C9H19N3O3'		'RC29s1.p1_HMDB12230_5'	'(2S)-2-amino-4-[(4-amino-5-oxohexyl)carbamoyl]butanoic acid'	259.302	'C11H21N3O4'
'HMDB12230'	'Gamma-glutamyl-L-putrescine'	217.266	'C9H19N3O3'		'RC29s1.p1_HMDB12230_6'	'(2S)-2-amino-4-[(6-amino-2-oxohexan-3-yl)carbamoyl]butanoic acid'	259.302	'C11H21N3O4'
'HMDB12230'	'Gamma-glutamyl-L-putrescine'	217.266	'C9H19N3O3'		'RC29s1.p1_HMDB12230_7'	'2-acetyl-2-amino-4-[(4-aminobutyl)carbamoyl]butanoic acid'	259.302	'C11H21N3O4'
'RC29s1.p1_HMDB12230_8'	'(2S)-2-amino-4-[(4-acetamidobutyl)carbamoyl]butanoic acid'	259.302	'C11H21N3O4'		'HMDB12230'	'Gamma-glutamyl-L-putrescine'	217.266	'C9H19N3O3'
'HMDB12230'	'Gamma-glutamyl-L-putrescine'	217.266	'C9H19N3O3'		'RC29s1.p1_HMDB12230_8'	'(2S)-2-amino-4-[(4-acetamidobutyl)carbamoyl]butanoic acid'	259.302	'C11H21N3O4'
'HMDB12230'	'Gamma-glutamyl-L-putrescine'	217.266	'C9H19N3O3'		'RC29s1.p1_HMDB12230_9'	'(2S)-4-[(4-aminobutyl)carbamoyl]-2-acetamidobutanoic acid'	259.302	'C11H21N3O4'
'HMDB12230'	'Gamma-glutamyl-L-putrescine'	217.266	'C9H19N3O3'		'RC29s1.p1_HMDB12230_10'	'(2S)-4-[acetyl(4-aminobutyl)carbamoyl]-2-aminobutanoic acid'	259.302	'C11H21N3O4'
'HMDB12230'	'Gamma-glutamyl-L-putrescine'	217.266	'C9H19N3O3'		'RC29s1.p1_HMDB12230_11'	'acetyl (2S)-2-amino-4-[(4-aminobutyl)carbamoyl]butanoate'	259.302	'C11H21N3O4'
'HMDB12230'	'Gamma-glutamyl-L-putrescine'	217.266	'C9H19N3O3'		'RC29s2.p2_HMDB12230_1'	'(2S)-2-amino-4-{[3-(aminomethyl)-4-oxohexyl]carbamoyl}butanoic acid'	273.329	'C12H23N3O4'
'HMDB12230'	'Gamma-glutamyl-L-putrescine'	217.266	'C9H19N3O3'		'RC29s2.p2_HMDB12230_2'	'(2S)-2-amino-4-{[2-(2-aminoethyl)-3-oxopentyl]carbamoyl}butanoic acid'	273.329	'C12H23N3O4'
'HMDB12230'	'Gamma-glutamyl-L-putrescine'	217.266	'C9H19N3O3'		'RC29s2.p2_HMDB12230_3'	'(2S)-2-amino-3-{[(4-aminobutyl)carbamoyl]methyl}-4-oxohexanoic acid'	273.329	'C12H23N3O4'
'HMDB12230'	'Gamma-glutamyl-L-putrescine'	217.266	'C9H19N3O3'		'RC29s2.p2_HMDB12230_4'	'(2S)-2-amino-4-[(4-aminobutyl)carbamoyl]-5-oxoheptanoic acid'	273.329	'C12H23N3O4'
'HMDB12230'	'Gamma-glutamyl-L-putrescine'	217.266	'C9H19N3O3'		'RC29s2.p2_HMDB12230_5'	'(2S)-2-amino-4-[(4-amino-5-oxoheptyl)carbamoyl]butanoic acid'	273.329	'C12H23N3O4'
'HMDB12230'	'Gamma-glutamyl-L-putrescine'	217.266	'C9H19N3O3'		'RC29s2.p2_HMDB12230_6'	'(2S)-2-amino-4-[(1-amino-5-oxoheptan-4-yl)carbamoyl]butanoic acid'	273.329	'C12H23N3O4'
'HMDB12230'	'Gamma-glutamyl-L-putrescine'	217.266	'C9H19N3O3'		'RC29s2.p2_HMDB12230_7'	'2-amino-2-{2-[(4-aminobutyl)carbamoyl]ethyl}-3-oxopentanoic acid'	273.329	'C12H23N3O4'
'RC29s2.p2_HMDB12230_8'	'(2S)-2-amino-4-[(4-propanamidobutyl)carbamoyl]butanoic acid'	273.329	'C12H23N3O4'		'HMDB12230'	'Gamma-glutamyl-L-putrescine'	217.266	'C9H19N3O3'
'HMDB12230'	'Gamma-glutamyl-L-putrescine'	217.266	'C9H19N3O3'		'RC29s2.p2_HMDB12230_8'	'(2S)-2-amino-4-[(4-propanamidobutyl)carbamoyl]butanoic acid'	273.329	'C12H23N3O4'
'HMDB12230'	'Gamma-glutamyl-L-putrescine'	217.266	'C9H19N3O3'		'RC29s2.p2_HMDB12230_9'	'(2S)-4-[(4-aminobutyl)carbamoyl]-2-propanamidobutanoic acid'	273.329	'C12H23N3O4'
'HMDB12230'	'Gamma-glutamyl-L-putrescine'	217.266	'C9H19N3O3'		'RC29s2.p2_HMDB12230_10'	'(2S)-2-amino-4-[(4-aminobutyl)(propanoyl)carbamoyl]butanoic acid'	273.329	'C12H23N3O4'
'HMDB12230'	'Gamma-glutamyl-L-putrescine'	217.266	'C9H19N3O3'		'RC29s2.p2_HMDB12230_11'	'propanoyl (2S)-2-amino-4-[(4-aminobutyl)carbamoyl]butanoate'	273.329	'C12H23N3O4'
'HMDB12230'	'Gamma-glutamyl-L-putrescine'	217.266	'C9H19N3O3'		'RC29s3.p3_HMDB12230_1'	'(2S)-2-amino-4-{[3-(aminomethyl)-4-oxoheptyl]carbamoyl}butanoic acid'	287.355	'C13H25N3O4'
'HMDB12230'	'Gamma-glutamyl-L-putrescine'	217.266	'C9H19N3O3'		'RC29s3.p3_HMDB12230_2'	'(2S)-2-amino-4-{[2-(2-aminoethyl)-3-oxohexyl]carbamoyl}butanoic acid'	287.355	'C13H25N3O4'
'HMDB12230'	'Gamma-glutamyl-L-putrescine'	217.266	'C9H19N3O3'		'RC29s3.p3_HMDB12230_3'	'(2S)-2-amino-3-{[(4-aminobutyl)carbamoyl]methyl}-4-oxoheptanoic acid'	287.355	'C13H25N3O4'
'HMDB12230'	'Gamma-glutamyl-L-putrescine'	217.266	'C9H19N3O3'		'RC29s3.p3_HMDB12230_4'	'(2S)-2-amino-4-[(4-aminobutyl)carbamoyl]-5-oxooctanoic acid'	287.355	'C13H25N3O4'
'HMDB12230'	'Gamma-glutamyl-L-putrescine'	217.266	'C9H19N3O3'		'RC29s3.p3_HMDB12230_5'	'(2S)-2-amino-4-[(4-amino-5-oxooctyl)carbamoyl]butanoic acid'	287.355	'C13H25N3O4'
'HMDB12230'	'Gamma-glutamyl-L-putrescine'	217.266	'C9H19N3O3'		'RC29s3.p3_HMDB12230_6'	'(2S)-2-amino-4-[(1-amino-5-oxooctan-4-yl)carbamoyl]butanoic acid'	287.355	'C13H25N3O4'
'HMDB12230'	'Gamma-glutamyl-L-putrescine'	217.266	'C9H19N3O3'		'RC29s3.p3_HMDB12230_7'	'2-amino-2-{2-[(4-aminobutyl)carbamoyl]ethyl}-3-oxohexanoic acid'	287.355	'C13H25N3O4'
'RC29s3.p3_HMDB12230_8'	'(2S)-2-amino-4-[(4-butanamidobutyl)carbamoyl]butanoic acid'	287.355	'C13H25N3O4'		'HMDB12230'	'Gamma-glutamyl-L-putrescine'	217.266	'C9H19N3O3'
'HMDB12230'	'Gamma-glutamyl-L-putrescine'	217.266	'C9H19N3O3'		'RC29s3.p3_HMDB12230_8'	'(2S)-2-amino-4-[(4-butanamidobutyl)carbamoyl]butanoic acid'	287.355	'C13H25N3O4'
'HMDB12230'	'Gamma-glutamyl-L-putrescine'	217.266	'C9H19N3O3'		'RC29s3.p3_HMDB12230_9'	'(2S)-4-[(4-aminobutyl)carbamoyl]-2-butanamidobutanoic acid'	287.355	'C13H25N3O4'
'HMDB12230'	'Gamma-glutamyl-L-putrescine'	217.266	'C9H19N3O3'		'RC29s3.p3_HMDB12230_10'	'(2S)-2-amino-4-[(4-aminobutyl)(butanoyl)carbamoyl]butanoic acid'	287.355	'C13H25N3O4'
'HMDB12230'	'Gamma-glutamyl-L-putrescine'	217.266	'C9H19N3O3'		'RC29s3.p3_HMDB12230_11'	'butanoyl (2S)-2-amino-4-[(4-aminobutyl)carbamoyl]butanoate'	287.355	'C13H25N3O4'
'HMDB12230'	'Gamma-glutamyl-L-putrescine'	217.266	'C9H19N3O3'		'RC29s4.p4_HMDB12230_1'	'7-[(4S)-4-amino-4-carboxybutanamido]-5-(aminomethyl)-4-oxoheptanoic acid'	317.338	'C13H23N3O6'
'HMDB12230'	'Gamma-glutamyl-L-putrescine'	217.266	'C9H19N3O3'		'RC29s4.p4_HMDB12230_2'	'7-amino-5-{[(4S)-4-amino-4-carboxybutanamido]methyl}-4-oxoheptanoic acid'	317.338	'C13H23N3O6'
'HMDB12230'	'Gamma-glutamyl-L-putrescine'	217.266	'C9H19N3O3'		'RC29s4.p4_HMDB12230_3'	'(2S)-2-amino-3-{[(4-aminobutyl)carbamoyl]methyl}-4-oxoheptanedioic acid'	317.338	'C13H23N3O6'
'HMDB12230'	'Gamma-glutamyl-L-putrescine'	217.266	'C9H19N3O3'		'RC29s4.p4_HMDB12230_4'	'(2S)-2-amino-4-[(4-aminobutyl)carbamoyl]-5-oxooctanedioic acid'	317.338	'C13H23N3O6'
'HMDB12230'	'Gamma-glutamyl-L-putrescine'	217.266	'C9H19N3O3'		'RC29s4.p4_HMDB12230_5'	'5-amino-8-[(4S)-4-amino-4-carboxybutanamido]-4-oxooctanoic acid'	317.338	'C13H23N3O6'
'HMDB12230'	'Gamma-glutamyl-L-putrescine'	217.266	'C9H19N3O3'		'RC29s4.p4_HMDB12230_6'	'8-amino-5-[(4S)-4-amino-4-carboxybutanamido]-4-oxooctanoic acid'	317.338	'C13H23N3O6'
'HMDB12230'	'Gamma-glutamyl-L-putrescine'	217.266	'C9H19N3O3'		'RC29s4.p4_HMDB12230_7'	'2-amino-2-{2-[(4-aminobutyl)carbamoyl]ethyl}-3-oxohexanedioic acid'	317.338	'C13H23N3O6'
'HMDB12230'	'Gamma-glutamyl-L-putrescine'	217.266	'C9H19N3O3'		'RC29s4.p4_HMDB12230_8'	'(2S)-2-amino-4-{[4-(3-carboxypropanamido)butyl]carbamoyl}butanoic acid'	317.338	'C13H23N3O6'
'HMDB12230'	'Gamma-glutamyl-L-putrescine'	217.266	'C9H19N3O3'		'RC29s4.p4_HMDB12230_9'	'(2S)-4-[(4-aminobutyl)carbamoyl]-2-(3-carboxypropanamido)butanoic acid'	317.338	'C13H23N3O6'
'HMDB12230'	'Gamma-glutamyl-L-putrescine'	217.266	'C9H19N3O3'		'RC29s4.p4_HMDB12230_10'	'(2S)-2-amino-4-[(4-aminobutyl)(3-carboxypropanoyl)carbamoyl]butanoic acid'	317.338	'C13H23N3O6'
'HMDB12230'	'Gamma-glutamyl-L-putrescine'	217.266	'C9H19N3O3'		'RC29s4.p4_HMDB12230_11'	'4-{[(2S)-2-amino-4-[(4-aminobutyl)carbamoyl]butanoyl]oxy}-4-oxobutanoic acid'	317.338	'C13H23N3O6'
'HMDB12230'	'Gamma-glutamyl-L-putrescine'	217.266	'C9H19N3O3'		'RC34s1.p1_HMDB12230_1'	'3,4,5-trihydroxy-6-(hydroxymethyl)oxan-2-yl (2S)-2-amino-4-[(4-aminobutyl)carbamoyl]butanoate'	379.406	'C15H29N3O8'
'HMDB12230'	'Gamma-glutamyl-L-putrescine'	217.266	'C9H19N3O3'		'RC41s1.p1_HMDB12230_1'	'[(2S)-2-amino-4-[(4-aminobutyl)carbamoyl]butanoyl]oxyphosphonic acid'	297.245	'C9H20N3O6P'
'HMDB12230'	'Gamma-glutamyl-L-putrescine'	217.266	'C9H19N3O3'		'RC42s1.p1_HMDB12230_1'	'(2S)-2-amino-4-{[4-(phosphonoamino)butyl]carbamoyl}butanoic acid'	297.245	'C9H20N3O6P'
'HMDB12230'	'Gamma-glutamyl-L-putrescine'	217.266	'C9H19N3O3'		'RC42s1.p1_HMDB12230_2'	'(2S)-4-[(4-aminobutyl)carbamoyl]-2-(phosphonoamino)butanoic acid'	297.245	'C9H20N3O6P'
'HMDB12230'	'Gamma-glutamyl-L-putrescine'	217.266	'C9H19N3O3'		'RC42s1.p1_HMDB12230_3'	'(2S)-2-amino-4-[(4-aminobutyl)(phosphono)carbamoyl]butanoic acid'	297.245	'C9H20N3O6P'
'HMDB13716'	'Norvaline'	117.146	'C5H11NO2'		'RC1p2.s2_HMDB13716_1'	'(2R)-2-amino-1,1-dihydrogeniopentan-1-ol'	103.163	'C5H13NO'
'HMDB13716'	'Norvaline'	117.146	'C5H11NO2'		'RC1p2.s2_HMDB13716_1'	'(2R)-2-amino-1,1-dihydrogeniopentan-1-ol'	103.163	'C5H13NO'
'HMDB13716'	'Norvaline'	117.146	'C5H11NO2'		'RC8s1.p1_HMDB13716_1'	'2-iminopentanoic acid'	115.13	'C5H9NO2'
'HMDB13716'	'Norvaline'	117.146	'C5H11NO2'		'RC8s1.p1_HMDB13716_1'	'2-iminopentanoic acid'	115.13	'C5H9NO2'
'RC9s1.p1_HMDB13716_1'	'(2R)-2-amino-5-hydroxypentanoic acid'	133.146	'C5H11NO3'		'HMDB13716'	'Norvaline'	117.146	'C5H11NO2'
'HMDB13716'	'Norvaline'	117.146	'C5H11NO2'		'RC9s1.p1_HMDB13716_1'	'(2R)-2-amino-5-hydroxypentanoic acid'	133.146	'C5H11NO3'
'RC9s1.p1_HMDB13716_1'	'(2R)-2-amino-5-hydroxypentanoic acid'	133.146	'C5H11NO3'		'HMDB13716'	'Norvaline'	117.146	'C5H11NO2'
'HMDB13716'	'Norvaline'	117.146	'C5H11NO2'		'RC9s1.p1_HMDB13716_1'	'(2R)-2-amino-5-hydroxypentanoic acid'	133.146	'C5H11NO3'
'RC9s1.p1_HMDB13716_1'	'(2R)-2-amino-5-hydroxypentanoic acid'	133.146	'C5H11NO3'		'HMDB13716'	'Norvaline'	117.146	'C5H11NO2'
'HMDB13716'	'Norvaline'	117.146	'C5H11NO2'		'RC9s1.p1_HMDB13716_1'	'(2R)-2-amino-5-hydroxypentanoic acid'	133.146	'C5H11NO3'
'RC9s1.p1_HMDB13716_1'	'(2R)-2-amino-5-hydroxypentanoic acid'	133.146	'C5H11NO3'		'HMDB13716'	'Norvaline'	117.146	'C5H11NO2'
'HMDB13716'	'Norvaline'	117.146	'C5H11NO2'		'RC9s1.p1_HMDB13716_1'	'(2R)-2-amino-5-hydroxypentanoic acid'	133.146	'C5H11NO3'
'RC9s1.p1_HMDB13716_2'	'(2R)-2-amino-4-hydroxypentanoic acid'	133.146	'C5H11NO3'		'HMDB13716'	'Norvaline'	117.146	'C5H11NO2'
'HMDB13716'	'Norvaline'	117.146	'C5H11NO2'		'RC9s1.p1_HMDB13716_2'	'(2R)-2-amino-4-hydroxypentanoic acid'	133.146	'C5H11NO3'
'RC9s1.p1_HMDB13716_2'	'(2R)-2-amino-4-hydroxypentanoic acid'	133.146	'C5H11NO3'		'HMDB13716'	'Norvaline'	117.146	'C5H11NO2'
'HMDB13716'	'Norvaline'	117.146	'C5H11NO2'		'RC9s1.p1_HMDB13716_2'	'(2R)-2-amino-4-hydroxypentanoic acid'	133.146	'C5H11NO3'
'RC9s1.p1_HMDB13716_2'	'(2R)-2-amino-4-hydroxypentanoic acid'	133.146	'C5H11NO3'		'HMDB13716'	'Norvaline'	117.146	'C5H11NO2'
'HMDB13716'	'Norvaline'	117.146	'C5H11NO2'		'RC9s1.p1_HMDB13716_2'	'(2R)-2-amino-4-hydroxypentanoic acid'	133.146	'C5H11NO3'
'RC9s1.p1_HMDB13716_2'	'(2R)-2-amino-4-hydroxypentanoic acid'	133.146	'C5H11NO3'		'HMDB13716'	'Norvaline'	117.146	'C5H11NO2'
'HMDB13716'	'Norvaline'	117.146	'C5H11NO2'		'RC9s1.p1_HMDB13716_2'	'(2R)-2-amino-4-hydroxypentanoic acid'	133.146	'C5H11NO3'
'RC9s1.p1_HMDB13716_3'	'(2R)-2-amino-3-hydroxypentanoic acid'	133.146	'C5H11NO3'		'HMDB13716'	'Norvaline'	117.146	'C5H11NO2'
'HMDB13716'	'Norvaline'	117.146	'C5H11NO2'		'RC9s1.p1_HMDB13716_3'	'(2R)-2-amino-3-hydroxypentanoic acid'	133.146	'C5H11NO3'
'RC9s1.p1_HMDB13716_3'	'(2R)-2-amino-3-hydroxypentanoic acid'	133.146	'C5H11NO3'		'HMDB13716'	'Norvaline'	117.146	'C5H11NO2'
'HMDB13716'	'Norvaline'	117.146	'C5H11NO2'		'RC9s1.p1_HMDB13716_3'	'(2R)-2-amino-3-hydroxypentanoic acid'	133.146	'C5H11NO3'
'RC9s1.p1_HMDB13716_3'	'(2R)-2-amino-3-hydroxypentanoic acid'	133.146	'C5H11NO3'		'HMDB13716'	'Norvaline'	117.146	'C5H11NO2'
'HMDB13716'	'Norvaline'	117.146	'C5H11NO2'		'RC9s1.p1_HMDB13716_3'	'(2R)-2-amino-3-hydroxypentanoic acid'	133.146	'C5H11NO3'
'HMDB13716'	'Norvaline'	117.146	'C5H11NO2'		'RC9s1.p1_HMDB13716_3'	'(2R)-2-amino-3-hydroxypentanoic acid'	133.146	'C5H11NO3'
'HMDB13716'	'Norvaline'	117.146	'C5H11NO2'		'RC9s1.p1_HMDB13716_4'	'2-amino-2-hydroxypentanoic acid'	133.146	'C5H11NO3'
'HMDB13716'	'Norvaline'	117.146	'C5H11NO2'		'RC9s1.p1_HMDB13716_4'	'2-amino-2-hydroxypentanoic acid'	133.146	'C5H11NO3'
'HMDB13716'	'Norvaline'	117.146	'C5H11NO2'		'RC9s1.p1_HMDB13716_4'	'2-amino-2-hydroxypentanoic acid'	133.146	'C5H11NO3'
'HMDB13716'	'Norvaline'	117.146	'C5H11NO2'		'RC9s1.p1_HMDB13716_4'	'2-amino-2-hydroxypentanoic acid'	133.146	'C5H11NO3'
'HMDB13716'	'Norvaline'	117.146	'C5H11NO2'		'RC9p1.s1_HMDB13716_1'	'(2R)-2-aminopentanal'	101.147	'C5H11NO'
'HMDB13716'	'Norvaline'	117.146	'C5H11NO2'		'RC9p1.s1_HMDB13716_1'	'(2R)-2-aminopentanal'	101.147	'C5H11NO'
'HMDB13716'	'Norvaline'	117.146	'C5H11NO2'		'RC9p1.s1_HMDB13716_1'	'(2R)-2-aminopentanal'	101.147	'C5H11NO'
'HMDB13716'	'Norvaline'	117.146	'C5H11NO2'		'RC9p1.s1_HMDB13716_1'	'(2R)-2-aminopentanal'	101.147	'C5H11NO'
'HMDB13716'	'Norvaline'	117.146	'C5H11NO2'		'RC14s1.p1_HMDB13716_1'	'(2R)-2-amino-5-chloropentanoic acid'	151.591	'C5H10ClNO2'
'HMDB13716'	'Norvaline'	117.146	'C5H11NO2'		'RC14s1.p1_HMDB13716_1'	'(2R)-2-amino-5-chloropentanoic acid'	151.591	'C5H10ClNO2'
'HMDB13716'	'Norvaline'	117.146	'C5H11NO2'		'RC14s1.p1_HMDB13716_2'	'(2R)-2-amino-4-chloropentanoic acid'	151.591	'C5H10ClNO2'
'HMDB13716'	'Norvaline'	117.146	'C5H11NO2'		'RC14s1.p1_HMDB13716_2'	'(2R)-2-amino-4-chloropentanoic acid'	151.591	'C5H10ClNO2'
'HMDB13716'	'Norvaline'	117.146	'C5H11NO2'		'RC14s1.p1_HMDB13716_3'	'(2S)-2-amino-3-chloropentanoic acid'	151.591	'C5H10ClNO2'
'HMDB13716'	'Norvaline'	117.146	'C5H11NO2'		'RC14s1.p1_HMDB13716_3'	'(2S)-2-amino-3-chloropentanoic acid'	151.591	'C5H10ClNO2'
'HMDB13716'	'Norvaline'	117.146	'C5H11NO2'		'RC14s1.p1_HMDB13716_4'	'2-amino-2-chloropentanoic acid'	151.591	'C5H10ClNO2'
'HMDB13716'	'Norvaline'	117.146	'C5H11NO2'		'RC14s1.p1_HMDB13716_4'	'2-amino-2-chloropentanoic acid'	151.591	'C5H10ClNO2'
'RC16s1.p1_HMDB13716_1'	'(2R)-2-nitrosopentanoic acid'	133.146	'C5H11NO3'		'HMDB13716'	'Norvaline'	117.146	'C5H11NO2'
'HMDB13716'	'Norvaline'	117.146	'C5H11NO2'		'RC16s1.p1_HMDB13716_1'	'(2R)-2-nitrosopentanoic acid'	133.146	'C5H11NO3'
'HMDB13716'	'Norvaline'	117.146	'C5H11NO2'		'RC16s1.p1_HMDB13716_1'	'(2R)-2-nitrosopentanoic acid'	133.146	'C5H11NO3'
'RC16s1.p1_HMDB13716_1'	'(2R)-2-nitrosopentanoic acid'	133.146	'C5H11NO3'		'HMDB13716'	'Norvaline'	117.146	'C5H11NO2'
'HMDB13716'	'Norvaline'	117.146	'C5H11NO2'		'RC16s1.p1_HMDB13716_1'	'(2R)-2-nitrosopentanoic acid'	133.146	'C5H11NO3'
'RC16s1.p1_HMDB13716_1'	'(2R)-2-nitrosopentanoic acid'	133.146	'C5H11NO3'		'HMDB13716'	'Norvaline'	117.146	'C5H11NO2'
'HMDB13716'	'Norvaline'	117.146	'C5H11NO2'		'RC16s1.p1_HMDB13716_1'	'(2R)-2-nitrosopentanoic acid'	133.146	'C5H11NO3'
'RC27s1.p1_HMDB13716_1'	'D-2-aminoadipic acid'	161.156	'C6H11NO4'		'HMDB13716'	'Norvaline'	117.146	'C5H11NO2'
'HMDB13716'	'Norvaline'	117.146	'C5H11NO2'		'RC27s1.p1_HMDB13716_1'	'D-2-aminoadipic acid'	161.156	'C6H11NO4'
'RC27s1.p1_HMDB13716_1'	'D-2-aminoadipic acid'	161.156	'C6H11NO4'		'HMDB13716'	'Norvaline'	117.146	'C5H11NO2'
'RC27s1.p1_HMDB13716_2'	'(2R)-2-amino-4-methylpentanedihydrogenio carboxylic acid'	161.156	'C6H11NO4'		'HMDB13716'	'Norvaline'	117.146	'C5H11NO2'
'HMDB13716'	'Norvaline'	117.146	'C5H11NO2'		'RC27s1.p1_HMDB13716_2'	'(2R)-2-amino-4-methylpentanedihydrogenio carboxylic acid'	161.156	'C6H11NO4'
'RC27s1.p1_HMDB13716_2'	'(2R)-2-amino-4-methylpentanedihydrogenio carboxylic acid'	161.156	'C6H11NO4'		'HMDB13716'	'Norvaline'	117.146	'C5H11NO2'
'HMDB13716'	'Norvaline'	117.146	'C5H11NO2'		'RC27s1.p1_HMDB13716_4'	'2-amino-2-propylpropanedihydrogenio carboxylic acid'	161.156	'C6H11NO4'
'HMDB13716'	'Norvaline'	117.146	'C5H11NO2'		'HMDB31321'	'1-Butylamine'	73.1368	'C4H11N'
'HMDB13716'	'Norvaline'	117.146	'C5H11NO2'		'HMDB31321'	'1-Butylamine'	73.1368	'C4H11N'
'HMDB13716'	'Norvaline'	117.146	'C5H11NO2'		'RC29s1.p1_HMDB13716_1'	'(2R)-2-amino-6-oxoheptanoic acid'	159.183	'C7H13NO3'
'HMDB13716'	'Norvaline'	117.146	'C5H11NO2'		'RC29s1.p1_HMDB13716_2'	'(2R)-2-amino-4-methyl-5-oxohexanoic acid'	159.183	'C7H13NO3'
'HMDB13716'	'Norvaline'	117.146	'C5H11NO2'		'RC29s1.p1_HMDB13716_3'	'(2R)-2-amino-3-ethyl-4-oxopentanoic acid'	159.183	'C7H13NO3'
'HMDB13716'	'Norvaline'	117.146	'C5H11NO2'		'RC29s1.p1_HMDB13716_4'	'2-acetyl-2-aminopentanoic acid'	159.183	'C7H13NO3'
'HMDB13716'	'Norvaline'	117.146	'C5H11NO2'		'RC29s1.p1_HMDB13716_5'	'acetyl (2R)-2-aminopentanoate'	159.183	'C7H13NO3'
'HMDB13716'	'Norvaline'	117.146	'C5H11NO2'		'RC29s1.p1_HMDB13716_6'	'(2R)-2-acetamidopentanoic acid'	159.183	'C7H13NO3'
'HMDB13716'	'Norvaline'	117.146	'C5H11NO2'		'RC29s2.p2_HMDB13716_1'	'(2R)-2-amino-6-oxooctanoic acid'	173.21	'C8H15NO3'
'HMDB13716'	'Norvaline'	117.146	'C5H11NO2'		'RC29s2.p2_HMDB13716_2'	'(2R)-2-amino-4-methyl-5-oxoheptanoic acid'	173.21	'C8H15NO3'
'HMDB13716'	'Norvaline'	117.146	'C5H11NO2'		'RC29s2.p2_HMDB13716_3'	'(2R)-2-amino-3-ethyl-4-oxohexanoic acid'	173.21	'C8H15NO3'
'HMDB13716'	'Norvaline'	117.146	'C5H11NO2'		'RC29s2.p2_HMDB13716_4'	'2-amino-3-oxo-2-propylpentanoic acid'	173.21	'C8H15NO3'
'HMDB13716'	'Norvaline'	117.146	'C5H11NO2'		'RC29s2.p2_HMDB13716_5'	'propanoyl (2R)-2-aminopentanoate'	173.21	'C8H15NO3'
'HMDB13716'	'Norvaline'	117.146	'C5H11NO2'		'RC29s2.p2_HMDB13716_6'	'(2R)-2-propanamidopentanoic acid'	173.21	'C8H15NO3'
'HMDB13716'	'Norvaline'	117.146	'C5H11NO2'		'RC29s3.p3_HMDB13716_1'	'(2R)-2-amino-6-oxononanoic acid'	187.236	'C9H17NO3'
'HMDB13716'	'Norvaline'	117.146	'C5H11NO2'		'RC29s3.p3_HMDB13716_2'	'(2R)-2-amino-4-methyl-5-oxooctanoic acid'	187.236	'C9H17NO3'
'HMDB13716'	'Norvaline'	117.146	'C5H11NO2'		'RC29s3.p3_HMDB13716_3'	'(2R)-2-amino-3-ethyl-4-oxoheptanoic acid'	187.236	'C9H17NO3'
'HMDB13716'	'Norvaline'	117.146	'C5H11NO2'		'RC29s3.p3_HMDB13716_4'	'2-amino-3-oxo-2-propylhexanoic acid'	187.236	'C9H17NO3'
'HMDB13716'	'Norvaline'	117.146	'C5H11NO2'		'RC29s3.p3_HMDB13716_5'	'butanoyl (2R)-2-aminopentanoate'	187.236	'C9H17NO3'
'HMDB13716'	'Norvaline'	117.146	'C5H11NO2'		'RC29s3.p3_HMDB13716_6'	'(2R)-2-butanamidopentanoic acid'	187.236	'C9H17NO3'
'HMDB13716'	'Norvaline'	117.146	'C5H11NO2'		'RC29s4.p4_HMDB13716_1'	'(2R)-2-amino-6-oxononanedioic acid'	217.219	'C9H15NO5'
'HMDB13716'	'Norvaline'	117.146	'C5H11NO2'		'RC29s4.p4_HMDB13716_2'	'(2R)-2-amino-4-methyl-5-oxooctanedioic acid'	217.219	'C9H15NO5'
'HMDB13716'	'Norvaline'	117.146	'C5H11NO2'		'RC29s4.p4_HMDB13716_3'	'(2R)-2-amino-3-ethyl-4-oxoheptanedioic acid'	217.219	'C9H15NO5'
'HMDB13716'	'Norvaline'	117.146	'C5H11NO2'		'RC29s4.p4_HMDB13716_4'	'2-amino-3-oxo-2-propylhexanedioic acid'	217.219	'C9H15NO5'
'HMDB13716'	'Norvaline'	117.146	'C5H11NO2'		'RC29s4.p4_HMDB13716_5'	'4-{[(2R)-2-aminopentanoyl]oxy}-4-oxobutanoic acid'	217.219	'C9H15NO5'
'HMDB13716'	'Norvaline'	117.146	'C5H11NO2'		'RC29s4.p4_HMDB13716_6'	'(2R)-2-(3-carboxypropanamido)pentanoic acid'	217.219	'C9H15NO5'
'HMDB13716'	'Norvaline'	117.146	'C5H11NO2'		'RC29s5.p5_HMDB13716_1'	'(2R)-2-amino-6-oxooctanedioic acid'	203.192	'C8H13NO5'
'HMDB13716'	'Norvaline'	117.146	'C5H11NO2'		'RC29s5.p5_HMDB13716_2'	'(2R)-2-amino-4-methyl-5-oxoheptanedioic acid'	203.192	'C8H13NO5'
'HMDB13716'	'Norvaline'	117.146	'C5H11NO2'		'RC29s5.p5_HMDB13716_3'	'(2R)-2-amino-3-ethyl-4-oxohexanedioic acid'	203.192	'C8H13NO5'
'HMDB13716'	'Norvaline'	117.146	'C5H11NO2'		'RC29s5.p5_HMDB13716_4'	'2-amino-3-oxo-2-propylpentanedioic acid'	203.192	'C8H13NO5'
'HMDB13716'	'Norvaline'	117.146	'C5H11NO2'		'RC29s5.p5_HMDB13716_5'	'3-{[(2R)-2-aminopentanoyl]oxy}-3-oxopropanoic acid'	203.192	'C8H13NO5'
'HMDB13716'	'Norvaline'	117.146	'C5H11NO2'		'RC29s5.p5_HMDB13716_6'	'(2R)-2-(2-carboxyacetamido)pentanoic acid'	203.192	'C8H13NO5'
'HMDB13716'	'Norvaline'	117.146	'C5H11NO2'		'RC34s1.p1_HMDB13716_1'	'3,4,5-trihydroxy-6-(hydroxymethyl)oxan-2-yl (2R)-2-aminopentanoate'	279.287	'C11H21NO7'
'HMDB13716'	'Norvaline'	117.146	'C5H11NO2'		'RC41s1.p1_HMDB13716_1'	'[(2R)-2-aminopentanoyl]oxyphosphonic acid'	197.126	'C5H12NO5P'
'HMDB13716'	'Norvaline'	117.146	'C5H11NO2'		'RC42s1.p1_HMDB13716_1'	'(2R)-2-(phosphonoamino)pentanoic acid'	197.126	'C5H12NO5P'
'HMDB13773'	'D-Leucine'	131.173	'C6H13NO2'		'RC1p2.s2_HMDB13773_1'	'(2S)-2-amino-1,1-dihydrogenio-4-methylpentan-1-ol'	117.189	'C6H15NO'
'HMDB13773'	'D-Leucine'	131.173	'C6H13NO2'		'RC1p2.s2_HMDB13773_1'	'(2S)-2-amino-1,1-dihydrogenio-4-methylpentan-1-ol'	117.189	'C6H15NO'
'HMDB13773'	'D-Leucine'	131.173	'C6H13NO2'		'RC8s1.p1_HMDB13773_1'	'2-imino-4-methylpentanoic acid'	129.157	'C6H11NO2'
'HMDB13773'	'D-Leucine'	131.173	'C6H13NO2'		'RC8s1.p1_HMDB13773_1'	'2-imino-4-methylpentanoic acid'	129.157	'C6H11NO2'
'HMDB13773'	'D-Leucine'	131.173	'C6H13NO2'		'RC9s1.p1_HMDB13773_1'	'2-amino-2-hydroxy-4-methylpentanoic acid'	147.172	'C6H13NO3'
'HMDB13773'	'D-Leucine'	131.173	'C6H13NO2'		'RC9s1.p1_HMDB13773_1'	'2-amino-2-hydroxy-4-methylpentanoic acid'	147.172	'C6H13NO3'
'HMDB13773'	'D-Leucine'	131.173	'C6H13NO2'		'RC9s1.p1_HMDB13773_1'	'2-amino-2-hydroxy-4-methylpentanoic acid'	147.172	'C6H13NO3'
'HMDB13773'	'D-Leucine'	131.173	'C6H13NO2'		'RC9s1.p1_HMDB13773_1'	'2-amino-2-hydroxy-4-methylpentanoic acid'	147.172	'C6H13NO3'
'HMDB13773'	'D-Leucine'	131.173	'C6H13NO2'		'RC9s1.p1_HMDB13773_2'	'@β-hydroxyleucine'	147.172	'C6H13NO3'
'HMDB13773'	'D-Leucine'	131.173	'C6H13NO2'		'RC9s1.p1_HMDB13773_2'	'@β-hydroxyleucine'	147.172	'C6H13NO3'
'HMDB13773'	'D-Leucine'	131.173	'C6H13NO2'		'RC9s1.p1_HMDB13773_2'	'@β-hydroxyleucine'	147.172	'C6H13NO3'
'HMDB13773'	'D-Leucine'	131.173	'C6H13NO2'		'RC9s1.p1_HMDB13773_2'	'@β-hydroxyleucine'	147.172	'C6H13NO3'
'HMDB13773'	'D-Leucine'	131.173	'C6H13NO2'		'RC9s1.p1_HMDB13773_3'	'(2S)-2-amino-4-hydroxy-4-methylpentanoic acid'	147.172	'C6H13NO3'
'HMDB13773'	'D-Leucine'	131.173	'C6H13NO2'		'RC9s1.p1_HMDB13773_3'	'(2S)-2-amino-4-hydroxy-4-methylpentanoic acid'	147.172	'C6H13NO3'
'HMDB13773'	'D-Leucine'	131.173	'C6H13NO2'		'RC9s1.p1_HMDB13773_3'	'(2S)-2-amino-4-hydroxy-4-methylpentanoic acid'	147.172	'C6H13NO3'
'HMDB13773'	'D-Leucine'	131.173	'C6H13NO2'		'RC9s1.p1_HMDB13773_3'	'(2S)-2-amino-4-hydroxy-4-methylpentanoic acid'	147.172	'C6H13NO3'
'RC9s1.p1_HMDB13773_4'	'(2S)-2-amino-5-hydroxy-4-methylpentanoic acid'	147.172	'C6H13NO3'		'HMDB13773'	'D-Leucine'	131.173	'C6H13NO2'
'HMDB13773'	'D-Leucine'	131.173	'C6H13NO2'		'RC9s1.p1_HMDB13773_4'	'(2S)-2-amino-5-hydroxy-4-methylpentanoic acid'	147.172	'C6H13NO3'
'RC9s1.p1_HMDB13773_4'	'(2S)-2-amino-5-hydroxy-4-methylpentanoic acid'	147.172	'C6H13NO3'		'HMDB13773'	'D-Leucine'	131.173	'C6H13NO2'
'HMDB13773'	'D-Leucine'	131.173	'C6H13NO2'		'RC9s1.p1_HMDB13773_4'	'(2S)-2-amino-5-hydroxy-4-methylpentanoic acid'	147.172	'C6H13NO3'
'RC9s1.p1_HMDB13773_4'	'(2S)-2-amino-5-hydroxy-4-methylpentanoic acid'	147.172	'C6H13NO3'		'HMDB13773'	'D-Leucine'	131.173	'C6H13NO2'
'HMDB13773'	'D-Leucine'	131.173	'C6H13NO2'		'RC9s1.p1_HMDB13773_4'	'(2S)-2-amino-5-hydroxy-4-methylpentanoic acid'	147.172	'C6H13NO3'
'RC9s1.p1_HMDB13773_4'	'(2S)-2-amino-5-hydroxy-4-methylpentanoic acid'	147.172	'C6H13NO3'		'HMDB13773'	'D-Leucine'	131.173	'C6H13NO2'
'HMDB13773'	'D-Leucine'	131.173	'C6H13NO2'		'RC9s1.p1_HMDB13773_4'	'(2S)-2-amino-5-hydroxy-4-methylpentanoic acid'	147.172	'C6H13NO3'
'HMDB13773'	'D-Leucine'	131.173	'C6H13NO2'		'RC9p1.s1_HMDB13773_1'	'leucyl'	115.174	'C6H13NO'
'HMDB13773'	'D-Leucine'	131.173	'C6H13NO2'		'RC9p1.s1_HMDB13773_1'	'leucyl'	115.174	'C6H13NO'
'HMDB13773'	'D-Leucine'	131.173	'C6H13NO2'		'RC9p1.s1_HMDB13773_1'	'leucyl'	115.174	'C6H13NO'
'HMDB13773'	'D-Leucine'	131.173	'C6H13NO2'		'RC9p1.s1_HMDB13773_1'	'leucyl'	115.174	'C6H13NO'
'HMDB13773'	'D-Leucine'	131.173	'C6H13NO2'		'RC14s1.p1_HMDB13773_1'	'2-amino-2-chloro-4-methylpentanoic acid'	165.618	'C6H12ClNO2'
'HMDB13773'	'D-Leucine'	131.173	'C6H13NO2'		'RC14s1.p1_HMDB13773_1'	'2-amino-2-chloro-4-methylpentanoic acid'	165.618	'C6H12ClNO2'
'HMDB13773'	'D-Leucine'	131.173	'C6H13NO2'		'RC14s1.p1_HMDB13773_2'	'(2R)-2-amino-3-chloro-4-methylpentanoic acid'	165.618	'C6H12ClNO2'
'HMDB13773'	'D-Leucine'	131.173	'C6H13NO2'		'RC14s1.p1_HMDB13773_2'	'(2R)-2-amino-3-chloro-4-methylpentanoic acid'	165.618	'C6H12ClNO2'
'HMDB13773'	'D-Leucine'	131.173	'C6H13NO2'		'RC14s1.p1_HMDB13773_3'	'(2S)-2-amino-4-chloro-4-methylpentanoic acid'	165.618	'C6H12ClNO2'
'HMDB13773'	'D-Leucine'	131.173	'C6H13NO2'		'RC14s1.p1_HMDB13773_3'	'(2S)-2-amino-4-chloro-4-methylpentanoic acid'	165.618	'C6H12ClNO2'
'HMDB13773'	'D-Leucine'	131.173	'C6H13NO2'		'RC14s1.p1_HMDB13773_4'	'(2S)-2-amino-5-chloro-4-methylpentanoic acid'	165.618	'C6H12ClNO2'
'HMDB13773'	'D-Leucine'	131.173	'C6H13NO2'		'RC14s1.p1_HMDB13773_4'	'(2S)-2-amino-5-chloro-4-methylpentanoic acid'	165.618	'C6H12ClNO2'
'HMDB13773'	'D-Leucine'	131.173	'C6H13NO2'		'RC16s1.p1_HMDB13773_1'	'(2S)-4-methyl-2-nitrosopentanoic acid'	147.172	'C6H13NO3'
'HMDB13773'	'D-Leucine'	131.173	'C6H13NO2'		'RC16s1.p1_HMDB13773_1'	'(2S)-4-methyl-2-nitrosopentanoic acid'	147.172	'C6H13NO3'
'HMDB13773'	'D-Leucine'	131.173	'C6H13NO2'		'RC16s1.p1_HMDB13773_1'	'(2S)-4-methyl-2-nitrosopentanoic acid'	147.172	'C6H13NO3'
'HMDB13773'	'D-Leucine'	131.173	'C6H13NO2'		'RC16s1.p1_HMDB13773_1'	'(2S)-4-methyl-2-nitrosopentanoic acid'	147.172	'C6H13NO3'
'HMDB13773'	'D-Leucine'	131.173	'C6H13NO2'		'RC27s1.p1_HMDB13773_1'	'2-amino-2-(2-methylpropyl)propanedihydrogenio carboxylic acid'	175.182	'C7H13NO4'
'RC27s1.p1_HMDB13773_3'	'(4S)-4-amino-2,2-dimethylpentanedihydrogenio carboxylic acid'	175.182	'C7H13NO4'		'HMDB13773'	'D-Leucine'	131.173	'C6H13NO2'
'HMDB13773'	'D-Leucine'	131.173	'C6H13NO2'		'RC27s1.p1_HMDB13773_3'	'(4S)-4-amino-2,2-dimethylpentanedihydrogenio carboxylic acid'	175.182	'C7H13NO4'
'RC27s1.p1_HMDB13773_3'	'(4S)-4-amino-2,2-dimethylpentanedihydrogenio carboxylic acid'	175.182	'C7H13NO4'		'HMDB13773'	'D-Leucine'	131.173	'C6H13NO2'
'HMDB13773'	'D-Leucine'	131.173	'C6H13NO2'		'HMDB31659'	'3-Methyl-1-butylamine'	87.1634	'C5H13N'
'HMDB13773'	'D-Leucine'	131.173	'C6H13NO2'		'HMDB31659'	'3-Methyl-1-butylamine'	87.1634	'C5H13N'
'HMDB13773'	'D-Leucine'	131.173	'C6H13NO2'		'RC29s1.p1_HMDB13773_1'	'2-acetyl-2-amino-4-methylpentanoic acid'	173.21	'C8H15NO3'
'HMDB13773'	'D-Leucine'	131.173	'C6H13NO2'		'RC29s1.p1_HMDB13773_2'	'(2S)-3-acetyl-2-amino-4-methylpentanoic acid'	173.21	'C8H15NO3'
'HMDB13773'	'D-Leucine'	131.173	'C6H13NO2'		'HMDB11756'	'N-Acetylleucine'	173.21	'C8H15NO3'
'HMDB13773'	'D-Leucine'	131.173	'C6H13NO2'		'RC29s1.p1_HMDB13773_4'	'(2S)-2-amino-4,4-dimethyl-5-oxohexanoic acid'	173.21	'C8H15NO3'
'HMDB13773'	'D-Leucine'	131.173	'C6H13NO2'		'RC29s1.p1_HMDB13773_5'	'acetyl (2S)-2-amino-4-methylpentanoate'	173.21	'C8H15NO3'
'HMDB13773'	'D-Leucine'	131.173	'C6H13NO2'		'RC29s1.p1_HMDB13773_6'	'(2S)-2-amino-4-methyl-6-oxoheptanoic acid'	173.21	'C8H15NO3'
'HMDB13773'	'D-Leucine'	131.173	'C6H13NO2'		'RC29s2.p2_HMDB13773_1'	'2-amino-2-(2-methylpropyl)-3-oxopentanoic acid'	187.236	'C9H17NO3'
'HMDB13773'	'D-Leucine'	131.173	'C6H13NO2'		'RC29s2.p2_HMDB13773_2'	'(2S)-2-amino-3-isopropyl-4-oxohexanoic acid'	187.236	'C9H17NO3'
'HMDB13773'	'D-Leucine'	131.173	'C6H13NO2'		'RC29s2.p2_HMDB13773_3'	'(2S)-4-methyl-2-propanamidopentanoic acid'	187.236	'C9H17NO3'
'HMDB13773'	'D-Leucine'	131.173	'C6H13NO2'		'RC29s2.p2_HMDB13773_4'	'(2S)-2-amino-4,4-dimethyl-5-oxoheptanoic acid'	187.236	'C9H17NO3'
'HMDB13773'	'D-Leucine'	131.173	'C6H13NO2'		'RC29s2.p2_HMDB13773_5'	'propanoyl (2S)-2-amino-4-methylpentanoate'	187.236	'C9H17NO3'
'HMDB13773'	'D-Leucine'	131.173	'C6H13NO2'		'RC29s2.p2_HMDB13773_6'	'(2S)-2-amino-4-methyl-6-oxooctanoic acid'	187.236	'C9H17NO3'
'HMDB13773'	'D-Leucine'	131.173	'C6H13NO2'		'RC29s3.p3_HMDB13773_1'	'2-amino-2-(2-methylpropyl)-3-oxohexanoic acid'	201.263	'C10H19NO3'
'HMDB13773'	'D-Leucine'	131.173	'C6H13NO2'		'RC29s3.p3_HMDB13773_2'	'(2S)-2-amino-3-isopropyl-4-oxoheptanoic acid'	201.263	'C10H19NO3'
'HMDB13773'	'D-Leucine'	131.173	'C6H13NO2'		'RC29s3.p3_HMDB13773_3'	'(2S)-2-butanamido-4-methylpentanoic acid'	201.263	'C10H19NO3'
'HMDB13773'	'D-Leucine'	131.173	'C6H13NO2'		'RC29s3.p3_HMDB13773_4'	'(2S)-2-amino-4,4-dimethyl-5-oxooctanoic acid'	201.263	'C10H19NO3'
'HMDB13773'	'D-Leucine'	131.173	'C6H13NO2'		'RC29s3.p3_HMDB13773_5'	'butanoyl (2S)-2-amino-4-methylpentanoate'	201.263	'C10H19NO3'
'HMDB13773'	'D-Leucine'	131.173	'C6H13NO2'		'RC29s3.p3_HMDB13773_6'	'(2S)-2-amino-4-methyl-6-oxononanoic acid'	201.263	'C10H19NO3'
'HMDB13773'	'D-Leucine'	131.173	'C6H13NO2'		'RC29s4.p4_HMDB13773_1'	'2-amino-2-(2-methylpropyl)-3-oxohexanedioic acid'	231.246	'C10H17NO5'
'HMDB13773'	'D-Leucine'	131.173	'C6H13NO2'		'RC29s4.p4_HMDB13773_2'	'(2S)-2-amino-3-isopropyl-4-oxoheptanedioic acid'	231.246	'C10H17NO5'
'HMDB13773'	'D-Leucine'	131.173	'C6H13NO2'		'RC29s4.p4_HMDB13773_3'	'(2S)-2-(3-carboxypropanamido)-4-methylpentanoic acid'	231.246	'C10H17NO5'
'HMDB13773'	'D-Leucine'	131.173	'C6H13NO2'		'RC29s4.p4_HMDB13773_4'	'(2S)-2-amino-4,4-dimethyl-5-oxooctanedioic acid'	231.246	'C10H17NO5'
'HMDB13773'	'D-Leucine'	131.173	'C6H13NO2'		'RC29s4.p4_HMDB13773_5'	'4-{[(2S)-2-amino-4-methylpentanoyl]oxy}-4-oxobutanoic acid'	231.246	'C10H17NO5'
'HMDB13773'	'D-Leucine'	131.173	'C6H13NO2'		'RC29s4.p4_HMDB13773_6'	'(2S)-2-amino-4-methyl-6-oxononanedioic acid'	231.246	'C10H17NO5'
'HMDB13773'	'D-Leucine'	131.173	'C6H13NO2'		'RC29s5.p5_HMDB13773_1'	'2-amino-2-(2-methylpropyl)-3-oxopentanedioic acid'	217.219	'C9H15NO5'
'HMDB13773'	'D-Leucine'	131.173	'C6H13NO2'		'RC29s5.p5_HMDB13773_2'	'(2S)-2-amino-3-isopropyl-4-oxohexanedioic acid'	217.219	'C9H15NO5'
'HMDB13773'	'D-Leucine'	131.173	'C6H13NO2'		'RC29s5.p5_HMDB13773_3'	'(2S)-2-(2-carboxyacetamido)-4-methylpentanoic acid'	217.219	'C9H15NO5'
'HMDB13773'	'D-Leucine'	131.173	'C6H13NO2'		'RC29s5.p5_HMDB13773_4'	'(2S)-2-amino-4,4-dimethyl-5-oxoheptanedioic acid'	217.219	'C9H15NO5'
'HMDB13773'	'D-Leucine'	131.173	'C6H13NO2'		'RC29s5.p5_HMDB13773_5'	'3-{[(2S)-2-amino-4-methylpentanoyl]oxy}-3-oxopropanoic acid'	217.219	'C9H15NO5'
'HMDB13773'	'D-Leucine'	131.173	'C6H13NO2'		'RC29s5.p5_HMDB13773_6'	'(2S)-2-amino-4-methyl-6-oxooctanedioic acid'	217.219	'C9H15NO5'
'HMDB13773'	'D-Leucine'	131.173	'C6H13NO2'		'RC34s1.p1_HMDB13773_1'	'3,4,5-trihydroxy-6-(hydroxymethyl)oxan-2-yl (2S)-2-amino-4-methylpentanoate'	293.313	'C12H23NO7'
'HMDB13773'	'D-Leucine'	131.173	'C6H13NO2'		'RC41s1.p1_HMDB13773_1'	'[(2S)-2-amino-4-methylpentanoyl]oxyphosphonic acid'	211.153	'C6H14NO5P'
'HMDB13773'	'D-Leucine'	131.173	'C6H13NO2'		'RC42s1.p1_HMDB13773_1'	'(2S)-4-methyl-2-(phosphonoamino)pentanoic acid'	211.153	'C6H14NO5P'
'HMDB28701'	'Alanyl-Gamma-glutamate'	217.222	'C8H15N3O4'		'RC16s1.p1_HMDB28701_1'	'2-[2-amino-4-(C-hydroxycarbonimidoyl)-N-oxobutanamido]propanoic acid'	233.222	'C8H15N3O5'
'HMDB28701'	'Alanyl-Gamma-glutamate'	217.222	'C8H15N3O4'		'RC16s1.p1_HMDB28701_1'	'2-[2-amino-4-(C-hydroxycarbonimidoyl)-N-oxobutanamido]propanoic acid'	233.222	'C8H15N3O5'
'HMDB28701'	'Alanyl-Gamma-glutamate'	217.222	'C8H15N3O4'		'RC16s1.p1_HMDB28701_2'	'2-[4-(C-hydroxycarbonimidoyl)-2-nitrosobutanamido]propanoic acid'	233.222	'C8H15N3O5'
'HMDB28701'	'Alanyl-Gamma-glutamate'	217.222	'C8H15N3O4'		'RC16s1.p1_HMDB28701_2'	'2-[4-(C-hydroxycarbonimidoyl)-2-nitrosobutanamido]propanoic acid'	233.222	'C8H15N3O5'
'HMDB28701'	'Alanyl-Gamma-glutamate'	217.222	'C8H15N3O4'		'RC16s1.p1_HMDB28701_3'	'2-[2-amino-4-(oxo-C-hydroxycarbonimidoyl)butanamido]propanoic acid'	233.222	'C8H15N3O5'
'HMDB28701'	'Alanyl-Gamma-glutamate'	217.222	'C8H15N3O4'		'RC16s1.p1_HMDB28701_3'	'2-[2-amino-4-(oxo-C-hydroxycarbonimidoyl)butanamido]propanoic acid'	233.222	'C8H15N3O5'
'RC27p1.s1_HMDB28701_1'	'4-amino-4-[(1-hydrogenioethyl)carbamoyl]butanimidic acid'	173.213	'C7H15N3O2'		'HMDB28701'	'Alanyl-Gamma-glutamate'	217.222	'C8H15N3O4'
'HMDB28701'	'Alanyl-Gamma-glutamate'	217.222	'C8H15N3O4'		'RC27p1.s1_HMDB28701_1'	'4-amino-4-[(1-hydrogenioethyl)carbamoyl]butanimidic acid'	173.213	'C7H15N3O2'
'RC27p1.s1_HMDB28701_1'	'4-amino-4-[(1-hydrogenioethyl)carbamoyl]butanimidic acid'	173.213	'C7H15N3O2'		'HMDB28701'	'Alanyl-Gamma-glutamate'	217.222	'C8H15N3O4'
'HMDB28701'	'Alanyl-Gamma-glutamate'	217.222	'C8H15N3O4'		'RC27p1.s1_HMDB28701_1'	'4-amino-4-[(1-hydrogenioethyl)carbamoyl]butanimidic acid'	173.213	'C7H15N3O2'
'HMDB28701'	'Alanyl-Gamma-glutamate'	217.222	'C8H15N3O4'		'RC29s1.p1_HMDB28701_1'	'2-[2-amino-4-(C-hydroxycarbonimidoyl)butanamido]-4-oxopentanoic acid'	259.259	'C10H17N3O5'
'HMDB28701'	'Alanyl-Gamma-glutamate'	217.222	'C8H15N3O4'		'RC29s1.p1_HMDB28701_2'	'2-[2-amino-4-(C-hydroxycarbonimidoyl)butanamido]-2-methyl-3-oxobutanoic acid'	259.259	'C10H17N3O5'
'HMDB28701'	'Alanyl-Gamma-glutamate'	217.222	'C8H15N3O4'		'RC29s1.p1_HMDB28701_3'	'2-[N-acetyl-2-amino-4-(C-hydroxycarbonimidoyl)butanamido]propanoic acid'	259.259	'C10H17N3O5'
'HMDB28701'	'Alanyl-Gamma-glutamate'	217.222	'C8H15N3O4'		'RC29s1.p1_HMDB28701_4'	'2-[2-acetyl-2-amino-4-(C-hydroxycarbonimidoyl)butanamido]propanoic acid'	259.259	'C10H17N3O5'
'HMDB28701'	'Alanyl-Gamma-glutamate'	217.222	'C8H15N3O4'		'RC29s1.p1_HMDB28701_5'	'2-[2-acetamido-4-(C-hydroxycarbonimidoyl)butanamido]propanoic acid'	259.259	'C10H17N3O5'
'HMDB28701'	'Alanyl-Gamma-glutamate'	217.222	'C8H15N3O4'		'RC29s1.p1_HMDB28701_6'	'2-[3-acetyl-2-amino-4-(C-hydroxycarbonimidoyl)butanamido]propanoic acid'	259.259	'C10H17N3O5'
'HMDB28701'	'Alanyl-Gamma-glutamate'	217.222	'C8H15N3O4'		'RC29s1.p1_HMDB28701_7'	'2-[4-acetyl-2-amino-4-(C-hydroxycarbonimidoyl)butanamido]propanoic acid'	259.259	'C10H17N3O5'
'HMDB28701'	'Alanyl-Gamma-glutamate'	217.222	'C8H15N3O4'		'RC29s1.p1_HMDB28701_8'	'2-[5-(acetyloxy)-2-amino-5-iminopentanamido]propanoic acid'	259.259	'C10H17N3O5'
'HMDB28701'	'Alanyl-Gamma-glutamate'	217.222	'C8H15N3O4'		'RC29s1.p1_HMDB28701_9'	'4-{[1-(acetyloxy)-1-oxopropan-2-yl]carbamoyl}-4-aminobutanimidic acid'	259.259	'C10H17N3O5'
'HMDB28701'	'Alanyl-Gamma-glutamate'	217.222	'C8H15N3O4'		'RC29s2.p2_HMDB28701_1'	'2-[2-amino-4-(C-hydroxycarbonimidoyl)butanamido]-4-oxohexanoic acid'	273.286	'C11H19N3O5'
'HMDB28701'	'Alanyl-Gamma-glutamate'	217.222	'C8H15N3O4'		'RC29s2.p2_HMDB28701_2'	'2-[2-amino-4-(C-hydroxycarbonimidoyl)butanamido]-2-methyl-3-oxopentanoic acid'	273.286	'C11H19N3O5'
'HMDB28701'	'Alanyl-Gamma-glutamate'	217.222	'C8H15N3O4'		'RC29s2.p2_HMDB28701_3'	'2-[2-amino-4-(C-hydroxycarbonimidoyl)-N-propanoylbutanamido]propanoic acid'	273.286	'C11H19N3O5'
'HMDB28701'	'Alanyl-Gamma-glutamate'	217.222	'C8H15N3O4'		'RC29s2.p2_HMDB28701_4'	'2-[2-amino-4-(C-hydroxycarbonimidoyl)-2-propanoylbutanamido]propanoic acid'	273.286	'C11H19N3O5'
'HMDB28701'	'Alanyl-Gamma-glutamate'	217.222	'C8H15N3O4'		'RC29s2.p2_HMDB28701_5'	'2-[4-(C-hydroxycarbonimidoyl)-2-propanamidobutanamido]propanoic acid'	273.286	'C11H19N3O5'
'HMDB28701'	'Alanyl-Gamma-glutamate'	217.222	'C8H15N3O4'		'RC29s2.p2_HMDB28701_6'	'2-[2-amino-4-(C-hydroxycarbonimidoyl)-3-propanoylbutanamido]propanoic acid'	273.286	'C11H19N3O5'
'HMDB28701'	'Alanyl-Gamma-glutamate'	217.222	'C8H15N3O4'		'RC29s2.p2_HMDB28701_7'	'2-[2-amino-4-(C-hydroxycarbonimidoyl)-4-propanoylbutanamido]propanoic acid'	273.286	'C11H19N3O5'
'HMDB28701'	'Alanyl-Gamma-glutamate'	217.222	'C8H15N3O4'		'RC29s2.p2_HMDB28701_8'	'2-[2-amino-5-imino-5-(propanoyloxy)pentanamido]propanoic acid'	273.286	'C11H19N3O5'
'HMDB28701'	'Alanyl-Gamma-glutamate'	217.222	'C8H15N3O4'		'RC29s2.p2_HMDB28701_9'	'4-amino-4-{[1-oxo-1-(propanoyloxy)propan-2-yl]carbamoyl}butanimidic acid'	273.286	'C11H19N3O5'
'HMDB28701'	'Alanyl-Gamma-glutamate'	217.222	'C8H15N3O4'		'RC29s3.p3_HMDB28701_1'	'2-[2-amino-4-(C-hydroxycarbonimidoyl)butanamido]-4-oxoheptanoic acid'	287.312	'C12H21N3O5'
'HMDB28701'	'Alanyl-Gamma-glutamate'	217.222	'C8H15N3O4'		'RC29s3.p3_HMDB28701_2'	'2-[2-amino-4-(C-hydroxycarbonimidoyl)butanamido]-2-methyl-3-oxohexanoic acid'	287.312	'C12H21N3O5'
'HMDB28701'	'Alanyl-Gamma-glutamate'	217.222	'C8H15N3O4'		'RC29s3.p3_HMDB28701_3'	'2-[2-amino-N-butanoyl-4-(C-hydroxycarbonimidoyl)butanamido]propanoic acid'	287.312	'C12H21N3O5'
'HMDB28701'	'Alanyl-Gamma-glutamate'	217.222	'C8H15N3O4'		'RC29s3.p3_HMDB28701_4'	'2-[2-amino-2-butanoyl-4-(C-hydroxycarbonimidoyl)butanamido]propanoic acid'	287.312	'C12H21N3O5'
'HMDB28701'	'Alanyl-Gamma-glutamate'	217.222	'C8H15N3O4'		'RC29s3.p3_HMDB28701_5'	'2-[2-butanamido-4-(C-hydroxycarbonimidoyl)butanamido]propanoic acid'	287.312	'C12H21N3O5'
'HMDB28701'	'Alanyl-Gamma-glutamate'	217.222	'C8H15N3O4'		'RC29s3.p3_HMDB28701_6'	'2-[2-amino-3-butanoyl-4-(C-hydroxycarbonimidoyl)butanamido]propanoic acid'	287.312	'C12H21N3O5'
'HMDB28701'	'Alanyl-Gamma-glutamate'	217.222	'C8H15N3O4'		'RC29s3.p3_HMDB28701_7'	'2-[2-amino-4-butanoyl-4-(C-hydroxycarbonimidoyl)butanamido]propanoic acid'	287.312	'C12H21N3O5'
'HMDB28701'	'Alanyl-Gamma-glutamate'	217.222	'C8H15N3O4'		'RC29s3.p3_HMDB28701_8'	'2-[2-amino-5-(butanoyloxy)-5-iminopentanamido]propanoic acid'	287.312	'C12H21N3O5'
'HMDB28701'	'Alanyl-Gamma-glutamate'	217.222	'C8H15N3O4'		'RC29s3.p3_HMDB28701_9'	'4-amino-4-{[1-(butanoyloxy)-1-oxopropan-2-yl]carbamoyl}butanimidic acid'	287.312	'C12H21N3O5'
'HMDB28701'	'Alanyl-Gamma-glutamate'	217.222	'C8H15N3O4'		'RC34s1.p1_HMDB28701_1'	'2-(2-amino-5-imino-5-{[3,4,5-trihydroxy-6-(hydroxymethyl)oxan-2-yl]oxy}pentanamido)propanoic acid'	379.363	'C14H25N3O9'
'HMDB28701'	'Alanyl-Gamma-glutamate'	217.222	'C8H15N3O4'		'RC34s1.p1_HMDB28701_2'	'4-amino-4-[(1-oxo-1-{[3,4,5-trihydroxy-6-(hydroxymethyl)oxan-2-yl]oxy}propan-2-yl)carbamoyl]butanimidic acid'	379.363	'C14H25N3O9'
'HMDB28701'	'Alanyl-Gamma-glutamate'	217.222	'C8H15N3O4'		'RC41s1.p1_HMDB28701_1'	'4-amino-4-{[1-oxo-1-(phosphonooxy)propan-2-yl]carbamoyl}butanimidic acid'	297.202	'C8H16N3O7P'
'HMDB28701'	'Alanyl-Gamma-glutamate'	217.222	'C8H15N3O4'		'RC42s1.p1_HMDB28701_1'	'2-[2-amino-4-(C-hydroxycarbonimidoyl)-N-phosphonobutanamido]propanoic acid'	297.202	'C8H16N3O7P'
'HMDB28701'	'Alanyl-Gamma-glutamate'	217.222	'C8H15N3O4'		'RC42s1.p1_HMDB28701_2'	'2-[4-(C-hydroxycarbonimidoyl)-2-(phosphonoamino)butanamido]propanoic acid'	297.202	'C8H16N3O7P'
'HMDB28701'	'Alanyl-Gamma-glutamate'	217.222	'C8H15N3O4'		'RC42s1.p1_HMDB28701_3'	'2-[2-amino-4-(phosphono-C-hydroxycarbonimidoyl)butanamido]propanoic acid'	297.202	'C8H16N3O7P'
'HMDB28855'	'Glycyl-Gamma-glutamate'	203.196	'C7H13N3O4'		'RC16s1.p1_HMDB28855_1'	'[2-amino-4-(C-hydroxycarbonimidoyl)-N-oxobutanamido]acetic acid'	219.195	'C7H13N3O5'
'HMDB28855'	'Glycyl-Gamma-glutamate'	203.196	'C7H13N3O4'		'RC16s1.p1_HMDB28855_1'	'[2-amino-4-(C-hydroxycarbonimidoyl)-N-oxobutanamido]acetic acid'	219.195	'C7H13N3O5'
'HMDB28855'	'Glycyl-Gamma-glutamate'	203.196	'C7H13N3O4'		'RC16s1.p1_HMDB28855_2'	'[4-(C-hydroxycarbonimidoyl)-2-nitrosobutanamido]acetic acid'	219.195	'C7H13N3O5'
'HMDB28855'	'Glycyl-Gamma-glutamate'	203.196	'C7H13N3O4'		'RC16s1.p1_HMDB28855_2'	'[4-(C-hydroxycarbonimidoyl)-2-nitrosobutanamido]acetic acid'	219.195	'C7H13N3O5'
'HMDB28855'	'Glycyl-Gamma-glutamate'	203.196	'C7H13N3O4'		'RC16s1.p1_HMDB28855_3'	'[2-amino-4-(oxo-C-hydroxycarbonimidoyl)butanamido]acetic acid'	219.195	'C7H13N3O5'
'HMDB28855'	'Glycyl-Gamma-glutamate'	203.196	'C7H13N3O4'		'RC16s1.p1_HMDB28855_3'	'[2-amino-4-(oxo-C-hydroxycarbonimidoyl)butanamido]acetic acid'	219.195	'C7H13N3O5'
'RC27p1.s1_HMDB28855_1'	'4-amino-4-(hydrogeniomethylcarbamoyl)butanimidic acid'	159.186	'C6H13N3O2'		'HMDB28855'	'Glycyl-Gamma-glutamate'	203.196	'C7H13N3O4'
'HMDB28855'	'Glycyl-Gamma-glutamate'	203.196	'C7H13N3O4'		'RC27p1.s1_HMDB28855_1'	'4-amino-4-(hydrogeniomethylcarbamoyl)butanimidic acid'	159.186	'C6H13N3O2'
'RC27p1.s1_HMDB28855_1'	'4-amino-4-(hydrogeniomethylcarbamoyl)butanimidic acid'	159.186	'C6H13N3O2'		'HMDB28855'	'Glycyl-Gamma-glutamate'	203.196	'C7H13N3O4'
'HMDB28855'	'Glycyl-Gamma-glutamate'	203.196	'C7H13N3O4'		'RC27p1.s1_HMDB28855_1'	'4-amino-4-(hydrogeniomethylcarbamoyl)butanimidic acid'	159.186	'C6H13N3O2'
'HMDB28855'	'Glycyl-Gamma-glutamate'	203.196	'C7H13N3O4'		'RC29s1.p1_HMDB28855_1'	'[N-acetyl-2-amino-4-(C-hydroxycarbonimidoyl)butanamido]acetic acid'	245.232	'C9H15N3O5'
'HMDB28855'	'Glycyl-Gamma-glutamate'	203.196	'C7H13N3O4'		'RC29s1.p1_HMDB28855_2'	'[2-acetyl-2-amino-4-(C-hydroxycarbonimidoyl)butanamido]acetic acid'	245.232	'C9H15N3O5'
'HMDB28855'	'Glycyl-Gamma-glutamate'	203.196	'C7H13N3O4'		'RC29s1.p1_HMDB28855_3'	'[2-acetamido-4-(C-hydroxycarbonimidoyl)butanamido]acetic acid'	245.232	'C9H15N3O5'
'HMDB28855'	'Glycyl-Gamma-glutamate'	203.196	'C7H13N3O4'		'RC29s1.p1_HMDB28855_4'	'[3-acetyl-2-amino-4-(C-hydroxycarbonimidoyl)butanamido]acetic acid'	245.232	'C9H15N3O5'
'HMDB28855'	'Glycyl-Gamma-glutamate'	203.196	'C7H13N3O4'		'RC29s1.p1_HMDB28855_5'	'[4-acetyl-2-amino-4-(C-hydroxycarbonimidoyl)butanamido]acetic acid'	245.232	'C9H15N3O5'
'HMDB28855'	'Glycyl-Gamma-glutamate'	203.196	'C7H13N3O4'		'RC29s1.p1_HMDB28855_6'	'[5-(acetyloxy)-2-amino-5-iminopentanamido]acetic acid'	245.232	'C9H15N3O5'
'HMDB28855'	'Glycyl-Gamma-glutamate'	203.196	'C7H13N3O4'		'RC29s1.p1_HMDB28855_7'	'2-[2-amino-4-(C-hydroxycarbonimidoyl)butanamido]-3-oxobutanoic acid'	245.232	'C9H15N3O5'
'HMDB28855'	'Glycyl-Gamma-glutamate'	203.196	'C7H13N3O4'		'RC29s1.p1_HMDB28855_8'	'4-{[2-(acetyloxy)-2-oxoethyl]carbamoyl}-4-aminobutanimidic acid'	245.232	'C9H15N3O5'
'HMDB28855'	'Glycyl-Gamma-glutamate'	203.196	'C7H13N3O4'		'RC29s2.p2_HMDB28855_1'	'[2-amino-4-(C-hydroxycarbonimidoyl)-N-propanoylbutanamido]acetic acid'	259.259	'C10H17N3O5'
'HMDB28855'	'Glycyl-Gamma-glutamate'	203.196	'C7H13N3O4'		'RC29s2.p2_HMDB28855_2'	'[2-amino-4-(C-hydroxycarbonimidoyl)-2-propanoylbutanamido]acetic acid'	259.259	'C10H17N3O5'
'HMDB28855'	'Glycyl-Gamma-glutamate'	203.196	'C7H13N3O4'		'RC29s2.p2_HMDB28855_3'	'[4-(C-hydroxycarbonimidoyl)-2-propanamidobutanamido]acetic acid'	259.259	'C10H17N3O5'
'HMDB28855'	'Glycyl-Gamma-glutamate'	203.196	'C7H13N3O4'		'RC29s2.p2_HMDB28855_4'	'[2-amino-4-(C-hydroxycarbonimidoyl)-3-propanoylbutanamido]acetic acid'	259.259	'C10H17N3O5'
'HMDB28855'	'Glycyl-Gamma-glutamate'	203.196	'C7H13N3O4'		'RC29s2.p2_HMDB28855_5'	'[2-amino-4-(C-hydroxycarbonimidoyl)-4-propanoylbutanamido]acetic acid'	259.259	'C10H17N3O5'
'HMDB28855'	'Glycyl-Gamma-glutamate'	203.196	'C7H13N3O4'		'RC29s2.p2_HMDB28855_6'	'[2-amino-5-imino-5-(propanoyloxy)pentanamido]acetic acid'	259.259	'C10H17N3O5'
'HMDB28855'	'Glycyl-Gamma-glutamate'	203.196	'C7H13N3O4'		'RC29s2.p2_HMDB28855_7'	'2-[2-amino-4-(C-hydroxycarbonimidoyl)butanamido]-3-oxopentanoic acid'	259.259	'C10H17N3O5'
'HMDB28855'	'Glycyl-Gamma-glutamate'	203.196	'C7H13N3O4'		'RC29s2.p2_HMDB28855_8'	'4-amino-4-{[2-oxo-2-(propanoyloxy)ethyl]carbamoyl}butanimidic acid'	259.259	'C10H17N3O5'
'HMDB28855'	'Glycyl-Gamma-glutamate'	203.196	'C7H13N3O4'		'RC29s3.p3_HMDB28855_1'	'[2-amino-N-butanoyl-4-(C-hydroxycarbonimidoyl)butanamido]acetic acid'	273.286	'C11H19N3O5'
'HMDB28855'	'Glycyl-Gamma-glutamate'	203.196	'C7H13N3O4'		'RC29s3.p3_HMDB28855_2'	'[2-amino-2-butanoyl-4-(C-hydroxycarbonimidoyl)butanamido]acetic acid'	273.286	'C11H19N3O5'
'HMDB28855'	'Glycyl-Gamma-glutamate'	203.196	'C7H13N3O4'		'RC29s3.p3_HMDB28855_3'	'[2-butanamido-4-(C-hydroxycarbonimidoyl)butanamido]acetic acid'	273.286	'C11H19N3O5'
'HMDB28855'	'Glycyl-Gamma-glutamate'	203.196	'C7H13N3O4'		'RC29s3.p3_HMDB28855_4'	'[2-amino-3-butanoyl-4-(C-hydroxycarbonimidoyl)butanamido]acetic acid'	273.286	'C11H19N3O5'
'HMDB28855'	'Glycyl-Gamma-glutamate'	203.196	'C7H13N3O4'		'RC29s3.p3_HMDB28855_5'	'[2-amino-4-butanoyl-4-(C-hydroxycarbonimidoyl)butanamido]acetic acid'	273.286	'C11H19N3O5'
'HMDB28855'	'Glycyl-Gamma-glutamate'	203.196	'C7H13N3O4'		'RC29s3.p3_HMDB28855_6'	'[2-amino-5-(butanoyloxy)-5-iminopentanamido]acetic acid'	273.286	'C11H19N3O5'
'HMDB28855'	'Glycyl-Gamma-glutamate'	203.196	'C7H13N3O4'		'RC29s3.p3_HMDB28855_7'	'2-[2-amino-4-(C-hydroxycarbonimidoyl)butanamido]-3-oxohexanoic acid'	273.286	'C11H19N3O5'
'HMDB28855'	'Glycyl-Gamma-glutamate'	203.196	'C7H13N3O4'		'RC29s3.p3_HMDB28855_8'	'4-amino-4-{[2-(butanoyloxy)-2-oxoethyl]carbamoyl}butanimidic acid'	273.286	'C11H19N3O5'
'HMDB28855'	'Glycyl-Gamma-glutamate'	203.196	'C7H13N3O4'		'RC29s4.p4_HMDB28855_1'	'4-[2-amino-N-(carboxymethyl)-4-(C-hydroxycarbonimidoyl)butanamido]-4-oxobutanoic acid'	303.269	'C11H17N3O7'
'HMDB28855'	'Glycyl-Gamma-glutamate'	203.196	'C7H13N3O4'		'RC29s4.p4_HMDB28855_2'	'5-amino-5-(carboxymethylcarbamoyl)-7-(C-hydroxycarbonimidoyl)-4-oxoheptanoic acid'	303.269	'C11H17N3O7'
'HMDB28855'	'Glycyl-Gamma-glutamate'	203.196	'C7H13N3O4'		'RC29s4.p4_HMDB28855_3'	'3-{[1-(carboxymethylcarbamoyl)-3-(C-hydroxycarbonimidoyl)propyl]carbamoyl}propanoic acid'	303.269	'C11H17N3O7'
'HMDB28855'	'Glycyl-Gamma-glutamate'	203.196	'C7H13N3O4'		'RC29s4.p4_HMDB28855_4'	'6-amino-6-(carboxymethylcarbamoyl)-5-(C-hydroxycarbonimidoylmethyl)-4-oxohexanoic acid'	303.269	'C11H17N3O7'
'HMDB28855'	'Glycyl-Gamma-glutamate'	203.196	'C7H13N3O4'		'RC29s4.p4_HMDB28855_5'	'7-amino-7-(carboxymethylcarbamoyl)-5-(C-hydroxycarbonimidoyl)-4-oxoheptanoic acid'	303.269	'C11H17N3O7'
'HMDB28855'	'Glycyl-Gamma-glutamate'	203.196	'C7H13N3O4'		'RC29s4.p4_HMDB28855_6'	'4-{[4-amino-4-(carboxymethylcarbamoyl)butanimidoyl]oxy}-4-oxobutanoic acid'	303.269	'C11H17N3O7'
'HMDB28855'	'Glycyl-Gamma-glutamate'	203.196	'C7H13N3O4'		'RC29s4.p4_HMDB28855_7'	'2-[2-amino-4-(C-hydroxycarbonimidoyl)butanamido]-3-oxohexanedioic acid'	303.269	'C11H17N3O7'
'HMDB28855'	'Glycyl-Gamma-glutamate'	203.196	'C7H13N3O4'		'RC29s4.p4_HMDB28855_8'	'4-({2-[2-amino-4-(C-hydroxycarbonimidoyl)butanamido]acetyl}oxy)-4-oxobutanoic acid'	303.269	'C11H17N3O7'
'HMDB28855'	'Glycyl-Gamma-glutamate'	203.196	'C7H13N3O4'		'RC34s1.p1_HMDB28855_1'	'(2-amino-5-imino-5-{[3,4,5-trihydroxy-6-(hydroxymethyl)oxan-2-yl]oxy}pentanamido)acetic acid'	365.336	'C13H23N3O9'
'HMDB28855'	'Glycyl-Gamma-glutamate'	203.196	'C7H13N3O4'		'RC34s1.p1_HMDB28855_2'	'4-amino-4-[(2-oxo-2-{[3,4,5-trihydroxy-6-(hydroxymethyl)oxan-2-yl]oxy}ethyl)carbamoyl]butanimidic acid'	365.336	'C13H23N3O9'
'HMDB28855'	'Glycyl-Gamma-glutamate'	203.196	'C7H13N3O4'		'RC41s1.p1_HMDB28855_1'	'4-amino-4-{[2-oxo-2-(phosphonooxy)ethyl]carbamoyl}butanimidic acid'	283.176	'C7H14N3O7P'
'HMDB28855'	'Glycyl-Gamma-glutamate'	203.196	'C7H13N3O4'		'RC42s1.p1_HMDB28855_1'	'[2-amino-4-(C-hydroxycarbonimidoyl)-N-phosphonobutanamido]acetic acid'	283.176	'C7H14N3O7P'
'HMDB28855'	'Glycyl-Gamma-glutamate'	203.196	'C7H13N3O4'		'RC42s1.p1_HMDB28855_2'	'[4-(C-hydroxycarbonimidoyl)-2-(phosphonoamino)butanamido]acetic acid'	283.176	'C7H14N3O7P'
'HMDB28855'	'Glycyl-Gamma-glutamate'	203.196	'C7H13N3O4'		'RC42s1.p1_HMDB28855_3'	'[2-amino-4-(phosphono-C-hydroxycarbonimidoyl)butanamido]acetic acid'	283.176	'C7H14N3O7P'
'RC27p1.s1_HMDB29053_1'	'4-amino-4-[(1-hydrogenio-2-hydroxyethyl)carbamoyl]butanimidic acid'	189.212	'C7H15N3O3'		'HMDB29053'	'Serinyl-Gamma-glutamate'	233.222	'C8H15N3O5'
'HMDB29142'	'Gamma-glutamyl-Alanine'	217.222	'C8H15N3O4'		'RC16s1.p1_HMDB29142_1'	'2-(2-amino-N-oxopropanamido)-4-(C-hydroxycarbonimidoyl)butanoic acid'	233.222	'C8H15N3O5'
'HMDB29142'	'Gamma-glutamyl-Alanine'	217.222	'C8H15N3O4'		'RC16s1.p1_HMDB29142_1'	'2-(2-amino-N-oxopropanamido)-4-(C-hydroxycarbonimidoyl)butanoic acid'	233.222	'C8H15N3O5'
'HMDB29142'	'Gamma-glutamyl-Alanine'	217.222	'C8H15N3O4'		'RC16s1.p1_HMDB29142_2'	'4-(C-hydroxycarbonimidoyl)-2-(2-nitrosopropanamido)butanoic acid'	233.222	'C8H15N3O5'
'HMDB29142'	'Gamma-glutamyl-Alanine'	217.222	'C8H15N3O4'		'RC16s1.p1_HMDB29142_2'	'4-(C-hydroxycarbonimidoyl)-2-(2-nitrosopropanamido)butanoic acid'	233.222	'C8H15N3O5'
'HMDB29142'	'Gamma-glutamyl-Alanine'	217.222	'C8H15N3O4'		'RC16s1.p1_HMDB29142_3'	'2-(2-aminopropanamido)-4-(oxo-C-hydroxycarbonimidoyl)butanoic acid'	233.222	'C8H15N3O5'
'HMDB29142'	'Gamma-glutamyl-Alanine'	217.222	'C8H15N3O4'		'RC16s1.p1_HMDB29142_3'	'2-(2-aminopropanamido)-4-(oxo-C-hydroxycarbonimidoyl)butanoic acid'	233.222	'C8H15N3O5'
'HMDB29142'	'Gamma-glutamyl-Alanine'	217.222	'C8H15N3O4'		'RC27p1.s1_HMDB29142_1'	'4-(2-aminopropanamido)-4-hydrogeniobutanimidic acid'	173.213	'C7H15N3O2'
'HMDB29142'	'Gamma-glutamyl-Alanine'	217.222	'C8H15N3O4'		'RC27p1.s1_HMDB29142_1'	'4-(2-aminopropanamido)-4-hydrogeniobutanimidic acid'	173.213	'C7H15N3O2'
'HMDB29142'	'Gamma-glutamyl-Alanine'	217.222	'C8H15N3O4'		'RC29s1.p1_HMDB29142_1'	'2-(N-acetyl-2-aminopropanamido)-4-(C-hydroxycarbonimidoyl)butanoic acid'	259.259	'C10H17N3O5'
'HMDB29142'	'Gamma-glutamyl-Alanine'	217.222	'C8H15N3O4'		'RC29s1.p1_HMDB29142_2'	'2-(2-amino-2-methyl-3-oxobutanamido)-4-(C-hydroxycarbonimidoyl)butanoic acid'	259.259	'C10H17N3O5'
'HMDB29142'	'Gamma-glutamyl-Alanine'	217.222	'C8H15N3O4'		'RC29s1.p1_HMDB29142_3'	'2-(2-amino-4-oxopentanamido)-4-(C-hydroxycarbonimidoyl)butanoic acid'	259.259	'C10H17N3O5'
'RC29s1.p1_HMDB29142_4'	'2-(2-acetamidopropanamido)-4-(C-hydroxycarbonimidoyl)butanoic acid'	259.259	'C10H17N3O5'		'HMDB29142'	'Gamma-glutamyl-Alanine'	217.222	'C8H15N3O4'
'HMDB29142'	'Gamma-glutamyl-Alanine'	217.222	'C8H15N3O4'		'RC29s1.p1_HMDB29142_4'	'2-(2-acetamidopropanamido)-4-(C-hydroxycarbonimidoyl)butanoic acid'	259.259	'C10H17N3O5'
'HMDB29142'	'Gamma-glutamyl-Alanine'	217.222	'C8H15N3O4'		'RC29s1.p1_HMDB29142_5'	'2-acetyl-2-(2-aminopropanamido)-4-(C-hydroxycarbonimidoyl)butanoic acid'	259.259	'C10H17N3O5'
'HMDB29142'	'Gamma-glutamyl-Alanine'	217.222	'C8H15N3O4'		'RC29s1.p1_HMDB29142_6'	'2-(2-aminopropanamido)-3-(C-hydroxycarbonimidoylmethyl)-4-oxopentanoic acid'	259.259	'C10H17N3O5'
'HMDB29142'	'Gamma-glutamyl-Alanine'	217.222	'C8H15N3O4'		'RC29s1.p1_HMDB29142_7'	'2-(2-aminopropanamido)-4-(C-hydroxycarbonimidoyl)-5-oxohexanoic acid'	259.259	'C10H17N3O5'
'HMDB29142'	'Gamma-glutamyl-Alanine'	217.222	'C8H15N3O4'		'RC29s1.p1_HMDB29142_8'	'5-(acetyloxy)-2-(2-aminopropanamido)-5-iminopentanoic acid'	259.259	'C10H17N3O5'
'HMDB29142'	'Gamma-glutamyl-Alanine'	217.222	'C8H15N3O4'		'RC29s1.p1_HMDB29142_9'	'5-(acetyloxy)-4-(2-aminopropanamido)-5-oxopentanimidic acid'	259.259	'C10H17N3O5'
'HMDB29142'	'Gamma-glutamyl-Alanine'	217.222	'C8H15N3O4'		'RC29s2.p2_HMDB29142_1'	'2-(2-amino-N-propanoylpropanamido)-4-(C-hydroxycarbonimidoyl)butanoic acid'	273.286	'C11H19N3O5'
'HMDB29142'	'Gamma-glutamyl-Alanine'	217.222	'C8H15N3O4'		'RC29s2.p2_HMDB29142_2'	'2-(2-amino-2-methyl-3-oxopentanamido)-4-(C-hydroxycarbonimidoyl)butanoic acid'	273.286	'C11H19N3O5'
'HMDB29142'	'Gamma-glutamyl-Alanine'	217.222	'C8H15N3O4'		'RC29s2.p2_HMDB29142_3'	'2-(2-amino-4-oxohexanamido)-4-(C-hydroxycarbonimidoyl)butanoic acid'	273.286	'C11H19N3O5'
'RC29s2.p2_HMDB29142_4'	'4-(C-hydroxycarbonimidoyl)-2-(2-propanamidopropanamido)butanoic acid'	273.286	'C11H19N3O5'		'HMDB29142'	'Gamma-glutamyl-Alanine'	217.222	'C8H15N3O4'
'HMDB29142'	'Gamma-glutamyl-Alanine'	217.222	'C8H15N3O4'		'RC29s2.p2_HMDB29142_4'	'4-(C-hydroxycarbonimidoyl)-2-(2-propanamidopropanamido)butanoic acid'	273.286	'C11H19N3O5'
'HMDB29142'	'Gamma-glutamyl-Alanine'	217.222	'C8H15N3O4'		'RC29s2.p2_HMDB29142_5'	'2-(2-aminopropanamido)-2-[2-(C-hydroxycarbonimidoyl)ethyl]-3-oxopentanoic acid'	273.286	'C11H19N3O5'
'HMDB29142'	'Gamma-glutamyl-Alanine'	217.222	'C8H15N3O4'		'RC29s2.p2_HMDB29142_6'	'2-(2-aminopropanamido)-3-(C-hydroxycarbonimidoylmethyl)-4-oxohexanoic acid'	273.286	'C11H19N3O5'
'HMDB29142'	'Gamma-glutamyl-Alanine'	217.222	'C8H15N3O4'		'RC29s2.p2_HMDB29142_7'	'2-(2-aminopropanamido)-4-(C-hydroxycarbonimidoyl)-5-oxoheptanoic acid'	273.286	'C11H19N3O5'
'HMDB29142'	'Gamma-glutamyl-Alanine'	217.222	'C8H15N3O4'		'RC29s2.p2_HMDB29142_8'	'2-(2-aminopropanamido)-5-imino-5-(propanoyloxy)pentanoic acid'	273.286	'C11H19N3O5'
'HMDB29142'	'Gamma-glutamyl-Alanine'	217.222	'C8H15N3O4'		'RC29s2.p2_HMDB29142_9'	'4-(2-aminopropanamido)-5-oxo-5-(propanoyloxy)pentanimidic acid'	273.286	'C11H19N3O5'
'HMDB29142'	'Gamma-glutamyl-Alanine'	217.222	'C8H15N3O4'		'RC29s3.p3_HMDB29142_1'	'2-(2-amino-N-butanoylpropanamido)-4-(C-hydroxycarbonimidoyl)butanoic acid'	287.312	'C12H21N3O5'
'HMDB29142'	'Gamma-glutamyl-Alanine'	217.222	'C8H15N3O4'		'RC29s3.p3_HMDB29142_2'	'2-(2-amino-2-methyl-3-oxohexanamido)-4-(C-hydroxycarbonimidoyl)butanoic acid'	287.312	'C12H21N3O5'
'HMDB29142'	'Gamma-glutamyl-Alanine'	217.222	'C8H15N3O4'		'RC29s3.p3_HMDB29142_3'	'2-(2-amino-4-oxoheptanamido)-4-(C-hydroxycarbonimidoyl)butanoic acid'	287.312	'C12H21N3O5'
'RC29s3.p3_HMDB29142_4'	'2-(2-butanamidopropanamido)-4-(C-hydroxycarbonimidoyl)butanoic acid'	287.312	'C12H21N3O5'		'HMDB29142'	'Gamma-glutamyl-Alanine'	217.222	'C8H15N3O4'
'HMDB29142'	'Gamma-glutamyl-Alanine'	217.222	'C8H15N3O4'		'RC29s3.p3_HMDB29142_4'	'2-(2-butanamidopropanamido)-4-(C-hydroxycarbonimidoyl)butanoic acid'	287.312	'C12H21N3O5'
'HMDB29142'	'Gamma-glutamyl-Alanine'	217.222	'C8H15N3O4'		'RC29s3.p3_HMDB29142_5'	'2-(2-aminopropanamido)-2-[2-(C-hydroxycarbonimidoyl)ethyl]-3-oxohexanoic acid'	287.312	'C12H21N3O5'
'HMDB29142'	'Gamma-glutamyl-Alanine'	217.222	'C8H15N3O4'		'RC29s3.p3_HMDB29142_6'	'2-(2-aminopropanamido)-3-(C-hydroxycarbonimidoylmethyl)-4-oxoheptanoic acid'	287.312	'C12H21N3O5'
'HMDB29142'	'Gamma-glutamyl-Alanine'	217.222	'C8H15N3O4'		'RC29s3.p3_HMDB29142_7'	'2-(2-aminopropanamido)-4-(C-hydroxycarbonimidoyl)-5-oxooctanoic acid'	287.312	'C12H21N3O5'
'HMDB29142'	'Gamma-glutamyl-Alanine'	217.222	'C8H15N3O4'		'RC29s3.p3_HMDB29142_8'	'2-(2-aminopropanamido)-5-(butanoyloxy)-5-iminopentanoic acid'	287.312	'C12H21N3O5'
'HMDB29142'	'Gamma-glutamyl-Alanine'	217.222	'C8H15N3O4'		'RC29s3.p3_HMDB29142_9'	'4-(2-aminopropanamido)-5-(butanoyloxy)-5-oxopentanimidic acid'	287.312	'C12H21N3O5'
'HMDB29142'	'Gamma-glutamyl-Alanine'	217.222	'C8H15N3O4'		'RC34s1.p1_HMDB29142_1'	'2-(2-aminopropanamido)-5-imino-5-{[3,4,5-trihydroxy-6-(hydroxymethyl)oxan-2-yl]oxy}pentanoic acid'	379.363	'C14H25N3O9'
'HMDB29142'	'Gamma-glutamyl-Alanine'	217.222	'C8H15N3O4'		'RC34s1.p1_HMDB29142_2'	'4-(2-aminopropanamido)-5-oxo-5-{[3,4,5-trihydroxy-6-(hydroxymethyl)oxan-2-yl]oxy}pentanimidic acid'	379.363	'C14H25N3O9'
'HMDB29142'	'Gamma-glutamyl-Alanine'	217.222	'C8H15N3O4'		'RC41s1.p1_HMDB29142_1'	'4-(2-aminopropanamido)-5-oxo-5-(phosphonooxy)pentanimidic acid'	297.202	'C8H16N3O7P'
'HMDB29142'	'Gamma-glutamyl-Alanine'	217.222	'C8H15N3O4'		'RC42s1.p1_HMDB29142_1'	'2-(2-amino-N-phosphonopropanamido)-4-(C-hydroxycarbonimidoyl)butanoic acid'	297.202	'C8H16N3O7P'
'HMDB29142'	'Gamma-glutamyl-Alanine'	217.222	'C8H15N3O4'		'RC42s1.p1_HMDB29142_2'	'4-(C-hydroxycarbonimidoyl)-2-[2-(phosphonoamino)propanamido]butanoic acid'	297.202	'C8H16N3O7P'
'HMDB29142'	'Gamma-glutamyl-Alanine'	217.222	'C8H15N3O4'		'RC42s1.p1_HMDB29142_3'	'2-(2-aminopropanamido)-4-(phosphono-C-hydroxycarbonimidoyl)butanoic acid'	297.202	'C8H16N3O7P'
'HMDB29149'	'Gamma-glutamyl-Glycine'	203.196	'C7H13N3O4'		'RC16s1.p1_HMDB29149_1'	'2-(2-amino-N-oxoacetamido)-4-(C-hydroxycarbonimidoyl)butanoic acid'	219.195	'C7H13N3O5'
'HMDB29149'	'Gamma-glutamyl-Glycine'	203.196	'C7H13N3O4'		'RC16s1.p1_HMDB29149_1'	'2-(2-amino-N-oxoacetamido)-4-(C-hydroxycarbonimidoyl)butanoic acid'	219.195	'C7H13N3O5'
'RC16s1.p1_HMDB29149_2'	'4-(C-hydroxycarbonimidoyl)-2-(2-nitrosoacetamido)butanoic acid'	219.195	'C7H13N3O5'		'HMDB29149'	'Gamma-glutamyl-Glycine'	203.196	'C7H13N3O4'
'HMDB29149'	'Gamma-glutamyl-Glycine'	203.196	'C7H13N3O4'		'RC16s1.p1_HMDB29149_2'	'4-(C-hydroxycarbonimidoyl)-2-(2-nitrosoacetamido)butanoic acid'	219.195	'C7H13N3O5'
'RC16s1.p1_HMDB29149_2'	'4-(C-hydroxycarbonimidoyl)-2-(2-nitrosoacetamido)butanoic acid'	219.195	'C7H13N3O5'		'HMDB29149'	'Gamma-glutamyl-Glycine'	203.196	'C7H13N3O4'
'HMDB29149'	'Gamma-glutamyl-Glycine'	203.196	'C7H13N3O4'		'RC16s1.p1_HMDB29149_2'	'4-(C-hydroxycarbonimidoyl)-2-(2-nitrosoacetamido)butanoic acid'	219.195	'C7H13N3O5'
'HMDB29149'	'Gamma-glutamyl-Glycine'	203.196	'C7H13N3O4'		'RC16s1.p1_HMDB29149_3'	'2-(2-aminoacetamido)-4-(oxo-C-hydroxycarbonimidoyl)butanoic acid'	219.195	'C7H13N3O5'
'RC16s1.p1_HMDB29149_3'	'2-(2-aminoacetamido)-4-(oxo-C-hydroxycarbonimidoyl)butanoic acid'	219.195	'C7H13N3O5'		'HMDB29149'	'Gamma-glutamyl-Glycine'	203.196	'C7H13N3O4'
'HMDB29149'	'Gamma-glutamyl-Glycine'	203.196	'C7H13N3O4'		'RC16s1.p1_HMDB29149_3'	'2-(2-aminoacetamido)-4-(oxo-C-hydroxycarbonimidoyl)butanoic acid'	219.195	'C7H13N3O5'
'HMDB29149'	'Gamma-glutamyl-Glycine'	203.196	'C7H13N3O4'		'RC27p1.s1_HMDB29149_1'	'4-(2-aminoacetamido)-4-hydrogeniobutanimidic acid'	159.186	'C6H13N3O2'
'HMDB29149'	'Gamma-glutamyl-Glycine'	203.196	'C7H13N3O4'		'RC27p1.s1_HMDB29149_1'	'4-(2-aminoacetamido)-4-hydrogeniobutanimidic acid'	159.186	'C6H13N3O2'
'RC29s1.p1_HMDB29149_1'	'2-(N-acetyl-2-aminoacetamido)-4-(C-hydroxycarbonimidoyl)butanoic acid'	245.232	'C9H15N3O5'		'HMDB29149'	'Gamma-glutamyl-Glycine'	203.196	'C7H13N3O4'
'HMDB29149'	'Gamma-glutamyl-Glycine'	203.196	'C7H13N3O4'		'RC29s1.p1_HMDB29149_1'	'2-(N-acetyl-2-aminoacetamido)-4-(C-hydroxycarbonimidoyl)butanoic acid'	245.232	'C9H15N3O5'
'HMDB29149'	'Gamma-glutamyl-Glycine'	203.196	'C7H13N3O4'		'RC29s1.p1_HMDB29149_2'	'2-(2-amino-3-oxobutanamido)-4-(C-hydroxycarbonimidoyl)butanoic acid'	245.232	'C9H15N3O5'
'RC29s1.p1_HMDB29149_3'	'2-(2-acetamidoacetamido)-4-(C-hydroxycarbonimidoyl)butanoic acid'	245.232	'C9H15N3O5'		'HMDB29149'	'Gamma-glutamyl-Glycine'	203.196	'C7H13N3O4'
'HMDB29149'	'Gamma-glutamyl-Glycine'	203.196	'C7H13N3O4'		'RC29s1.p1_HMDB29149_3'	'2-(2-acetamidoacetamido)-4-(C-hydroxycarbonimidoyl)butanoic acid'	245.232	'C9H15N3O5'
'HMDB29149'	'Gamma-glutamyl-Glycine'	203.196	'C7H13N3O4'		'RC29s1.p1_HMDB29149_4'	'2-acetyl-2-(2-aminoacetamido)-4-(C-hydroxycarbonimidoyl)butanoic acid'	245.232	'C9H15N3O5'
'HMDB29149'	'Gamma-glutamyl-Glycine'	203.196	'C7H13N3O4'		'RC29s1.p1_HMDB29149_5'	'2-(2-aminoacetamido)-3-(C-hydroxycarbonimidoylmethyl)-4-oxopentanoic acid'	245.232	'C9H15N3O5'
'HMDB29149'	'Gamma-glutamyl-Glycine'	203.196	'C7H13N3O4'		'RC29s1.p1_HMDB29149_6'	'2-(2-aminoacetamido)-4-(C-hydroxycarbonimidoyl)-5-oxohexanoic acid'	245.232	'C9H15N3O5'
'HMDB29149'	'Gamma-glutamyl-Glycine'	203.196	'C7H13N3O4'		'RC29s1.p1_HMDB29149_7'	'5-(acetyloxy)-2-(2-aminoacetamido)-5-iminopentanoic acid'	245.232	'C9H15N3O5'
'HMDB29149'	'Gamma-glutamyl-Glycine'	203.196	'C7H13N3O4'		'RC29s1.p1_HMDB29149_8'	'5-(acetyloxy)-4-(2-aminoacetamido)-5-oxopentanimidic acid'	245.232	'C9H15N3O5'
'HMDB29149'	'Gamma-glutamyl-Glycine'	203.196	'C7H13N3O4'		'RC29s2.p2_HMDB29149_1'	'2-(2-amino-N-propanoylacetamido)-4-(C-hydroxycarbonimidoyl)butanoic acid'	259.259	'C10H17N3O5'
'HMDB29149'	'Gamma-glutamyl-Glycine'	203.196	'C7H13N3O4'		'RC29s2.p2_HMDB29149_2'	'2-(2-amino-3-oxopentanamido)-4-(C-hydroxycarbonimidoyl)butanoic acid'	259.259	'C10H17N3O5'
'RC29s2.p2_HMDB29149_3'	'4-(C-hydroxycarbonimidoyl)-2-(2-propanamidoacetamido)butanoic acid'	259.259	'C10H17N3O5'		'HMDB29149'	'Gamma-glutamyl-Glycine'	203.196	'C7H13N3O4'
'HMDB29149'	'Gamma-glutamyl-Glycine'	203.196	'C7H13N3O4'		'RC29s2.p2_HMDB29149_3'	'4-(C-hydroxycarbonimidoyl)-2-(2-propanamidoacetamido)butanoic acid'	259.259	'C10H17N3O5'
'HMDB29149'	'Gamma-glutamyl-Glycine'	203.196	'C7H13N3O4'		'RC29s2.p2_HMDB29149_4'	'2-(2-aminoacetamido)-2-[2-(C-hydroxycarbonimidoyl)ethyl]-3-oxopentanoic acid'	259.259	'C10H17N3O5'
'HMDB29149'	'Gamma-glutamyl-Glycine'	203.196	'C7H13N3O4'		'RC29s2.p2_HMDB29149_5'	'2-(2-aminoacetamido)-3-(C-hydroxycarbonimidoylmethyl)-4-oxohexanoic acid'	259.259	'C10H17N3O5'
'HMDB29149'	'Gamma-glutamyl-Glycine'	203.196	'C7H13N3O4'		'RC29s2.p2_HMDB29149_6'	'2-(2-aminoacetamido)-4-(C-hydroxycarbonimidoyl)-5-oxoheptanoic acid'	259.259	'C10H17N3O5'
'HMDB29149'	'Gamma-glutamyl-Glycine'	203.196	'C7H13N3O4'		'RC29s2.p2_HMDB29149_7'	'2-(2-aminoacetamido)-5-imino-5-(propanoyloxy)pentanoic acid'	259.259	'C10H17N3O5'
'HMDB29149'	'Gamma-glutamyl-Glycine'	203.196	'C7H13N3O4'		'RC29s2.p2_HMDB29149_8'	'4-(2-aminoacetamido)-5-oxo-5-(propanoyloxy)pentanimidic acid'	259.259	'C10H17N3O5'
'HMDB29149'	'Gamma-glutamyl-Glycine'	203.196	'C7H13N3O4'		'RC29s3.p3_HMDB29149_1'	'2-(2-amino-N-butanoylacetamido)-4-(C-hydroxycarbonimidoyl)butanoic acid'	273.286	'C11H19N3O5'
'HMDB29149'	'Gamma-glutamyl-Glycine'	203.196	'C7H13N3O4'		'RC29s3.p3_HMDB29149_2'	'2-(2-amino-3-oxohexanamido)-4-(C-hydroxycarbonimidoyl)butanoic acid'	273.286	'C11H19N3O5'
'RC29s3.p3_HMDB29149_3'	'2-(2-butanamidoacetamido)-4-(C-hydroxycarbonimidoyl)butanoic acid'	273.286	'C11H19N3O5'		'HMDB29149'	'Gamma-glutamyl-Glycine'	203.196	'C7H13N3O4'
'HMDB29149'	'Gamma-glutamyl-Glycine'	203.196	'C7H13N3O4'		'RC29s3.p3_HMDB29149_3'	'2-(2-butanamidoacetamido)-4-(C-hydroxycarbonimidoyl)butanoic acid'	273.286	'C11H19N3O5'
'HMDB29149'	'Gamma-glutamyl-Glycine'	203.196	'C7H13N3O4'		'RC29s3.p3_HMDB29149_4'	'2-(2-aminoacetamido)-2-[2-(C-hydroxycarbonimidoyl)ethyl]-3-oxohexanoic acid'	273.286	'C11H19N3O5'
'HMDB29149'	'Gamma-glutamyl-Glycine'	203.196	'C7H13N3O4'		'RC29s3.p3_HMDB29149_5'	'2-(2-aminoacetamido)-3-(C-hydroxycarbonimidoylmethyl)-4-oxoheptanoic acid'	273.286	'C11H19N3O5'
'HMDB29149'	'Gamma-glutamyl-Glycine'	203.196	'C7H13N3O4'		'RC29s3.p3_HMDB29149_6'	'2-(2-aminoacetamido)-4-(C-hydroxycarbonimidoyl)-5-oxooctanoic acid'	273.286	'C11H19N3O5'
'HMDB29149'	'Gamma-glutamyl-Glycine'	203.196	'C7H13N3O4'		'RC29s3.p3_HMDB29149_7'	'2-(2-aminoacetamido)-5-(butanoyloxy)-5-iminopentanoic acid'	273.286	'C11H19N3O5'
'HMDB29149'	'Gamma-glutamyl-Glycine'	203.196	'C7H13N3O4'		'RC29s3.p3_HMDB29149_8'	'4-(2-aminoacetamido)-5-(butanoyloxy)-5-oxopentanimidic acid'	273.286	'C11H19N3O5'
'HMDB29149'	'Gamma-glutamyl-Glycine'	203.196	'C7H13N3O4'		'RC29s4.p4_HMDB29149_1'	'2-[2-amino-N-(3-carboxypropanoyl)acetamido]-4-(C-hydroxycarbonimidoyl)butanoic acid'	303.269	'C11H17N3O7'
'HMDB29149'	'Gamma-glutamyl-Glycine'	203.196	'C7H13N3O4'		'RC29s4.p4_HMDB29149_2'	'5-amino-5-{[1-carboxy-3-(C-hydroxycarbonimidoyl)propyl]carbamoyl}-4-oxopentanoic acid'	303.269	'C11H17N3O7'
'HMDB29149'	'Gamma-glutamyl-Glycine'	203.196	'C7H13N3O4'		'RC29s4.p4_HMDB29149_3'	'2-[2-(3-carboxypropanamido)acetamido]-4-(C-hydroxycarbonimidoyl)butanoic acid'	303.269	'C11H17N3O7'
'HMDB29149'	'Gamma-glutamyl-Glycine'	203.196	'C7H13N3O4'		'RC29s4.p4_HMDB29149_4'	'2-(2-aminoacetamido)-2-[2-(C-hydroxycarbonimidoyl)ethyl]-3-oxohexanedioic acid'	303.269	'C11H17N3O7'
'HMDB29149'	'Gamma-glutamyl-Glycine'	203.196	'C7H13N3O4'		'RC29s4.p4_HMDB29149_5'	'2-(2-aminoacetamido)-3-(C-hydroxycarbonimidoylmethyl)-4-oxoheptanedioic acid'	303.269	'C11H17N3O7'
'HMDB29149'	'Gamma-glutamyl-Glycine'	203.196	'C7H13N3O4'		'RC29s4.p4_HMDB29149_6'	'2-(2-aminoacetamido)-4-(C-hydroxycarbonimidoyl)-5-oxooctanedioic acid'	303.269	'C11H17N3O7'
'HMDB29149'	'Gamma-glutamyl-Glycine'	203.196	'C7H13N3O4'		'RC29s4.p4_HMDB29149_7'	'2-(2-aminoacetamido)-5-[(3-carboxypropanoyl)oxy]-5-iminopentanoic acid'	303.269	'C11H17N3O7'
'HMDB29149'	'Gamma-glutamyl-Glycine'	203.196	'C7H13N3O4'		'RC29s4.p4_HMDB29149_8'	'4-{[2-(2-aminoacetamido)-4-(C-hydroxycarbonimidoyl)butanoyl]oxy}-4-oxobutanoic acid'	303.269	'C11H17N3O7'
'HMDB29149'	'Gamma-glutamyl-Glycine'	203.196	'C7H13N3O4'		'RC29p1.s1_HMDB29149_1'	'2-(hydrogenioamino)-4-(C-hydroxycarbonimidoyl)butanoic acid'	146.144	'C5H10N2O3'
'HMDB29149'	'Gamma-glutamyl-Glycine'	203.196	'C7H13N3O4'		'RC34s1.p1_HMDB29149_1'	'2-(2-aminoacetamido)-5-imino-5-{[3,4,5-trihydroxy-6-(hydroxymethyl)oxan-2-yl]oxy}pentanoic acid'	365.336	'C13H23N3O9'
'HMDB29149'	'Gamma-glutamyl-Glycine'	203.196	'C7H13N3O4'		'RC34s1.p1_HMDB29149_2'	'4-(2-aminoacetamido)-5-oxo-5-{[3,4,5-trihydroxy-6-(hydroxymethyl)oxan-2-yl]oxy}pentanimidic acid'	365.336	'C13H23N3O9'
'HMDB29149'	'Gamma-glutamyl-Glycine'	203.196	'C7H13N3O4'		'RC41s1.p1_HMDB29149_1'	'4-(2-aminoacetamido)-5-oxo-5-(phosphonooxy)pentanimidic acid'	283.176	'C7H14N3O7P'
'HMDB29149'	'Gamma-glutamyl-Glycine'	203.196	'C7H13N3O4'		'RC42s1.p1_HMDB29149_1'	'2-(2-amino-N-phosphonoacetamido)-4-(C-hydroxycarbonimidoyl)butanoic acid'	283.176	'C7H14N3O7P'
'HMDB29149'	'Gamma-glutamyl-Glycine'	203.196	'C7H13N3O4'		'RC42s1.p1_HMDB29149_2'	'4-(C-hydroxycarbonimidoyl)-2-[2-(phosphonoamino)acetamido]butanoic acid'	283.176	'C7H14N3O7P'
'HMDB29149'	'Gamma-glutamyl-Glycine'	203.196	'C7H13N3O4'		'RC42s1.p1_HMDB29149_3'	'2-(2-aminoacetamido)-4-(phosphono-C-hydroxycarbonimidoyl)butanoic acid'	283.176	'C7H14N3O7P'
'HMDB29154'	'Gamma-glutamyl-Lysine'	274.317	'C11H22N4O4'		'RC27p1.s1_HMDB29154_1'	'4-(2,6-diaminohexanamido)-4-hydrogeniobutanimidic acid'	230.307	'C10H22N4O2'
'HMDB29154'	'Gamma-glutamyl-Lysine'	274.317	'C11H22N4O4'		'RC27p1.s1_HMDB29154_1'	'4-(2,6-diaminohexanamido)-4-hydrogeniobutanimidic acid'	230.307	'C10H22N4O2'
'HMDB29154'	'Gamma-glutamyl-Lysine'	274.317	'C11H22N4O4'		'RC29s1.p1_HMDB29154_1'	'2-(N-acetyl-2,6-diaminohexanamido)-4-(C-hydroxycarbonimidoyl)butanoic acid'	316.353	'C13H24N4O5'
'HMDB29154'	'Gamma-glutamyl-Lysine'	274.317	'C11H22N4O4'		'RC29s1.p1_HMDB29154_2'	'2-(2-acetyl-2,6-diaminohexanamido)-4-(C-hydroxycarbonimidoyl)butanoic acid'	316.353	'C13H24N4O5'
'HMDB29154'	'Gamma-glutamyl-Lysine'	274.317	'C11H22N4O4'		'RC29s1.p1_HMDB29154_3'	'2-(6-amino-2-acetamidohexanamido)-4-(C-hydroxycarbonimidoyl)butanoic acid'	316.353	'C13H24N4O5'
'HMDB29154'	'Gamma-glutamyl-Lysine'	274.317	'C11H22N4O4'		'RC29s1.p1_HMDB29154_4'	'2-(3-acetyl-2,6-diaminohexanamido)-4-(C-hydroxycarbonimidoyl)butanoic acid'	316.353	'C13H24N4O5'
'HMDB29154'	'Gamma-glutamyl-Lysine'	274.317	'C11H22N4O4'		'RC29s1.p1_HMDB29154_5'	'2-[2-amino-4-(2-aminoethyl)-5-oxohexanamido]-4-(C-hydroxycarbonimidoyl)butanoic acid'	316.353	'C13H24N4O5'
'HMDB29154'	'Gamma-glutamyl-Lysine'	274.317	'C11H22N4O4'		'RC29s1.p1_HMDB29154_6'	'2-[2-amino-5-(aminomethyl)-6-oxoheptanamido]-4-(C-hydroxycarbonimidoyl)butanoic acid'	316.353	'C13H24N4O5'
'HMDB29154'	'Gamma-glutamyl-Lysine'	274.317	'C11H22N4O4'		'RC29s1.p1_HMDB29154_7'	'2-(2,6-diamino-7-oxooctanamido)-4-(C-hydroxycarbonimidoyl)butanoic acid'	316.353	'C13H24N4O5'
'HMDB29154'	'Gamma-glutamyl-Lysine'	274.317	'C11H22N4O4'		'RC29s1.p1_HMDB29154_8'	'2-(2-amino-6-acetamidohexanamido)-4-(C-hydroxycarbonimidoyl)butanoic acid'	316.353	'C13H24N4O5'
'HMDB29154'	'Gamma-glutamyl-Lysine'	274.317	'C11H22N4O4'		'RC29s1.p1_HMDB29154_9'	'2-acetyl-2-(2,6-diaminohexanamido)-4-(C-hydroxycarbonimidoyl)butanoic acid'	316.353	'C13H24N4O5'
'HMDB29154'	'Gamma-glutamyl-Lysine'	274.317	'C11H22N4O4'		'RC29s1.p1_HMDB29154_10'	'2-(2,6-diaminohexanamido)-3-(C-hydroxycarbonimidoylmethyl)-4-oxopentanoic acid'	316.353	'C13H24N4O5'
'HMDB29154'	'Gamma-glutamyl-Lysine'	274.317	'C11H22N4O4'		'RC29s1.p1_HMDB29154_11'	'2-(2,6-diaminohexanamido)-4-(C-hydroxycarbonimidoyl)-5-oxohexanoic acid'	316.353	'C13H24N4O5'
'HMDB29154'	'Gamma-glutamyl-Lysine'	274.317	'C11H22N4O4'		'RC29s1.p1_HMDB29154_12'	'5-(acetyloxy)-2-(2,6-diaminohexanamido)-5-iminopentanoic acid'	316.353	'C13H24N4O5'
'HMDB29154'	'Gamma-glutamyl-Lysine'	274.317	'C11H22N4O4'		'RC29s1.p1_HMDB29154_13'	'5-(acetyloxy)-4-(2,6-diaminohexanamido)-5-oxopentanimidic acid'	316.353	'C13H24N4O5'
'HMDB29154'	'Gamma-glutamyl-Lysine'	274.317	'C11H22N4O4'		'RC29s2.p2_HMDB29154_1'	'2-(2,6-diamino-N-propanoylhexanamido)-4-(C-hydroxycarbonimidoyl)butanoic acid'	330.38	'C14H26N4O5'
'HMDB29154'	'Gamma-glutamyl-Lysine'	274.317	'C11H22N4O4'		'RC29s2.p2_HMDB29154_2'	'2-(2,6-diamino-2-propanoylhexanamido)-4-(C-hydroxycarbonimidoyl)butanoic acid'	330.38	'C14H26N4O5'
'HMDB29154'	'Gamma-glutamyl-Lysine'	274.317	'C11H22N4O4'		'RC29s2.p2_HMDB29154_3'	'2-(6-amino-2-propanamidohexanamido)-4-(C-hydroxycarbonimidoyl)butanoic acid'	330.38	'C14H26N4O5'
'HMDB29154'	'Gamma-glutamyl-Lysine'	274.317	'C11H22N4O4'		'RC29s2.p2_HMDB29154_4'	'2-[2-amino-3-(3-aminopropyl)-4-oxohexanamido]-4-(C-hydroxycarbonimidoyl)butanoic acid'	330.38	'C14H26N4O5'
'HMDB29154'	'Gamma-glutamyl-Lysine'	274.317	'C11H22N4O4'		'RC29s2.p2_HMDB29154_5'	'2-[2-amino-4-(2-aminoethyl)-5-oxoheptanamido]-4-(C-hydroxycarbonimidoyl)butanoic acid'	330.38	'C14H26N4O5'
'HMDB29154'	'Gamma-glutamyl-Lysine'	274.317	'C11H22N4O4'		'RC29s2.p2_HMDB29154_6'	'2-[2-amino-5-(aminomethyl)-6-oxooctanamido]-4-(C-hydroxycarbonimidoyl)butanoic acid'	330.38	'C14H26N4O5'
'HMDB29154'	'Gamma-glutamyl-Lysine'	274.317	'C11H22N4O4'		'RC29s2.p2_HMDB29154_7'	'2-(2,6-diamino-7-oxononanamido)-4-(C-hydroxycarbonimidoyl)butanoic acid'	330.38	'C14H26N4O5'
'HMDB29154'	'Gamma-glutamyl-Lysine'	274.317	'C11H22N4O4'		'RC29s2.p2_HMDB29154_8'	'2-(2-amino-6-propanamidohexanamido)-4-(C-hydroxycarbonimidoyl)butanoic acid'	330.38	'C14H26N4O5'
'HMDB29154'	'Gamma-glutamyl-Lysine'	274.317	'C11H22N4O4'		'RC29s2.p2_HMDB29154_9'	'2-(2,6-diaminohexanamido)-2-[2-(C-hydroxycarbonimidoyl)ethyl]-3-oxopentanoic acid'	330.38	'C14H26N4O5'
'HMDB29154'	'Gamma-glutamyl-Lysine'	274.317	'C11H22N4O4'		'RC29s2.p2_HMDB29154_10'	'2-(2,6-diaminohexanamido)-3-(C-hydroxycarbonimidoylmethyl)-4-oxohexanoic acid'	330.38	'C14H26N4O5'
'HMDB29154'	'Gamma-glutamyl-Lysine'	274.317	'C11H22N4O4'		'RC29s2.p2_HMDB29154_11'	'2-(2,6-diaminohexanamido)-4-(C-hydroxycarbonimidoyl)-5-oxoheptanoic acid'	330.38	'C14H26N4O5'
'HMDB29154'	'Gamma-glutamyl-Lysine'	274.317	'C11H22N4O4'		'RC29s2.p2_HMDB29154_12'	'2-(2,6-diaminohexanamido)-5-imino-5-(propanoyloxy)pentanoic acid'	330.38	'C14H26N4O5'
[truncated: 890 more rows]

## Sheet: R5
Predicted substrates and products of 36 synthetic promiscuous reactions -- (1806)
Native reaction : Nicotinamide adenine dinucleotide phosphate + 5,6-dihydrouracil <=> proton + Nicotinamide adenine dinucleotide phosphate - reduced + Uracil
Substrate					Product
ID	Name	MW	Formula		ID	Name	MW	Formula
'RC9p1.s1_HMDB00026_1'	'3-oxopropylurea'	116.118	'C4H8N2O2'		'HMDB00026'	'Ureidopropionic acid'	132.118	'C4H8N2O3'
'RC9p1.s1_HMDB00026_1'	'3-oxopropylurea'	116.118	'C4H8N2O2'		'HMDB00026'	'Ureidopropionic acid'	132.118	'C4H8N2O3'
'RC29s1.p1_HMDB00026_5'	'3-[(acetylcarbamoyl)amino]propanoic acid'	174.155	'C6H10N2O4'		'HMDB00026'	'Ureidopropionic acid'	132.118	'C4H8N2O3'
'RC29s2.p2_HMDB00026_4'	'3-(N-carbamoylpropanamido)propanoic acid'	188.181	'C7H12N2O4'		'HMDB00026'	'Ureidopropionic acid'	132.118	'C4H8N2O3'
'RC29s2.p2_HMDB00026_5'	'3-[(propanoylcarbamoyl)amino]propanoic acid'	188.181	'C7H12N2O4'		'HMDB00026'	'Ureidopropionic acid'	132.118	'C4H8N2O3'
'RC29s5.p5_HMDB00026_5'	'3-{[(2-carboxyacetyl)carbamoyl]amino}propanoic acid'	218.164	'C7H10N2O6'		'HMDB00026'	'Ureidopropionic acid'	132.118	'C4H8N2O3'
'RC10s1.1_HMDB00300_1'	'5-hydroxyuracil'	128.086	'C4H4N2O3'		'HMDB00300'	'Uracil'	112.087	'C4H4N2O2'
'RC10s1.1_HMDB00300_1'	'5-hydroxyuracil'	128.086	'C4H4N2O3'		'HMDB00300'	'Uracil'	112.087	'C4H4N2O2'
'RC10s1.1_HMDB00300_1'	'5-hydroxyuracil'	128.086	'C4H4N2O3'		'HMDB00300'	'Uracil'	112.087	'C4H4N2O2'
'RC14s1.p1_HMDB00300_1'	'5-chlorouracil'	146.532	'C4H3ClN2O2'		'HMDB00300'	'Uracil'	112.087	'C4H4N2O2'
'RC14s1.p1_HMDB00300_1'	'5-chlorouracil'	146.532	'C4H3ClN2O2'		'HMDB00300'	'Uracil'	112.087	'C4H4N2O2'
'RC14s1.p1_HMDB00300_2'	'6-chloro-1,3-dihydropyrimidine-2,4-dione'	146.532	'C4H3ClN2O2'		'HMDB00300'	'Uracil'	112.087	'C4H4N2O2'
'RC14s1.p1_HMDB00300_2'	'6-chloro-1,3-dihydropyrimidine-2,4-dione'	146.532	'C4H3ClN2O2'		'HMDB00300'	'Uracil'	112.087	'C4H4N2O2'

## Sheet: R6
Predicted substrates and products of 36 synthetic promiscuous reactions -- (1806)
Native reaction : Nicotinamide adenine dinucleotide phosphate + 5,6-dihydrothymine <=> proton + Nicotinamide adenine dinucleotide phosphate - reduced + Thymine
Substrate					Product
ID	Name	MW	Formula		ID	Name	MW	Formula
'RC14s1.p1_HMDB00262_1'	'5-(chloromethyl)-1,3-dihydropyrimidine-2,4-dione'	160.558	'C5H5ClN2O2'		'HMDB00262'	'Thymine'	126.113	'C5H6N2O2'
'RC14s1.p1_HMDB00262_1'	'5-(chloromethyl)-1,3-dihydropyrimidine-2,4-dione'	160.558	'C5H5ClN2O2'		'HMDB00262'	'Thymine'	126.113	'C5H6N2O2'
'RC14s1.p1_HMDB00262_2'	'6-chloro-5-methyl-1,3-dihydropyrimidine-2,4-dione'	160.558	'C5H5ClN2O2'		'HMDB00262'	'Thymine'	126.113	'C5H6N2O2'
'RC14s1.p1_HMDB00262_2'	'6-chloro-5-methyl-1,3-dihydropyrimidine-2,4-dione'	160.558	'C5H5ClN2O2'		'HMDB00262'	'Thymine'	126.113	'C5H6N2O2'
'RC29s1.p1_HMDB00262_3'	'5-(2-oxopropyl)-1,3-dihydropyrimidine-2,4-dione'	168.15	'C7H8N2O3'		'HMDB00262'	'Thymine'	126.113	'C5H6N2O2'
'HMDB00300'	'Uracil'	112.087	'C4H4N2O2'		'HMDB00300'	'Uracil'	112.087	'C4H4N2O2'
'HMDB00300'	'Uracil'	112.087	'C4H4N2O2'		'HMDB00300'	'Uracil'	112.087	'C4H4N2O2'
'HMDB00300'	'Uracil'	112.087	'C4H4N2O2'		'HMDB00300'	'Uracil'	112.087	'C4H4N2O2'
'RC10s1.1_HMDB00300_1'	'5-hydroxyuracil'	128.086	'C4H4N2O3'		'HMDB00300'	'Uracil'	112.087	'C4H4N2O2'
'RC10s1.1_HMDB00300_1'	'5-hydroxyuracil'	128.086	'C4H4N2O3'		'HMDB00300'	'Uracil'	112.087	'C4H4N2O2'
'RC10s1.1_HMDB00300_1'	'5-hydroxyuracil'	128.086	'C4H4N2O3'		'HMDB00300'	'Uracil'	112.087	'C4H4N2O2'
'RC14s1.p1_HMDB00300_1'	'5-chlorouracil'	146.532	'C4H3ClN2O2'		'HMDB00300'	'Uracil'	112.087	'C4H4N2O2'
'RC14s1.p1_HMDB00300_1'	'5-chlorouracil'	146.532	'C4H3ClN2O2'		'HMDB00300'	'Uracil'	112.087	'C4H4N2O2'
'HMDB00469'	'5-Hydroxymethyluracil'	142.113	'C5H6N2O3'		'HMDB00469'	'5-Hydroxymethyluracil'	142.113	'C5H6N2O3'
'HMDB00469'	'5-Hydroxymethyluracil'	142.113	'C5H6N2O3'		'HMDB00469'	'5-Hydroxymethyluracil'	142.113	'C5H6N2O3'
'HMDB00469'	'5-Hydroxymethyluracil'	142.113	'C5H6N2O3'		'HMDB00469'	'5-Hydroxymethyluracil'	142.113	'C5H6N2O3'
'RC14s1.p1_HMDB00469_1'	'6-chloro-5-(hydroxymethyl)-1,3-dihydropyrimidine-2,4-dione'	176.558	'C5H5ClN2O3'		'HMDB00469'	'5-Hydroxymethyluracil'	142.113	'C5H6N2O3'
'RC14s1.p1_HMDB00469_1'	'6-chloro-5-(hydroxymethyl)-1,3-dihydropyrimidine-2,4-dione'	176.558	'C5H5ClN2O3'		'HMDB00469'	'5-Hydroxymethyluracil'	142.113	'C5H6N2O3'
'RC14s1.p1_HMDB00469_2'	'5-[chloro(hydroxy)methyl]-1,3-dihydropyrimidine-2,4-dione'	176.558	'C5H5ClN2O3'		'HMDB00469'	'5-Hydroxymethyluracil'	142.113	'C5H6N2O3'
'RC14s1.p1_HMDB00469_2'	'5-[chloro(hydroxy)methyl]-1,3-dihydropyrimidine-2,4-dione'	176.558	'C5H5ClN2O3'		'HMDB00469'	'5-Hydroxymethyluracil'	142.113	'C5H6N2O3'
'RC29s1.p1_HMDB00469_3'	'5-(1-hydroxy-2-oxopropyl)-1,3-dihydropyrimidine-2,4-dione'	184.149	'C7H8N2O4'		'HMDB00469'	'5-Hydroxymethyluracil'	142.113	'C5H6N2O3'
'RC29s1.p1_HMDB00469_4'	'(2,4-dioxo-1,3-dihydropyrimidin-5-yl)methyl acetate'	184.149	'C7H8N2O4'		'HMDB00469'	'5-Hydroxymethyluracil'	142.113	'C5H6N2O3'
'HMDB00544'	'5-Hydroxymethyl-4-methyluracil'	156.139	'C6H8N2O3'		'HMDB00544'	'5-Hydroxymethyl-4-methyluracil'	156.139	'C6H8N2O3'
'HMDB00544'	'5-Hydroxymethyl-4-methyluracil'	156.139	'C6H8N2O3'		'HMDB00544'	'5-Hydroxymethyl-4-methyluracil'	156.139	'C6H8N2O3'
'HMDB00544'	'5-Hydroxymethyl-4-methyluracil'	156.139	'C6H8N2O3'		'HMDB00544'	'5-Hydroxymethyl-4-methyluracil'	156.139	'C6H8N2O3'

## Sheet: R7
Predicted substrates and products of 36 synthetic promiscuous reactions -- (2194)
Native reaction : Acetyl-CoA + acyl carrier protein <=> Coenzyme A + Acetyl-ACP
Substrate					Product
ID	Name	MW	Formula		ID	Name	MW	Formula
'RC1p2.s2_HMDB01016_1'	'3-[(3,3-dihydrogenio-3-hydroxypropyl)carbamoyl]-3-hydroxy-2,2-dimethylpropoxyphosphonic acid'	285.231	'C9H20NO7P'		'HMDB01016'	'D-4''-Phosphopantothenate'	299.215	'C9H18NO8P'
'RC1p2.s2_HMDB01016_1'	'3-[(3,3-dihydrogenio-3-hydroxypropyl)carbamoyl]-3-hydroxy-2,2-dimethylpropoxyphosphonic acid'	285.231	'C9H20NO7P'		'HMDB01016'	'D-4''-Phosphopantothenate'	299.215	'C9H18NO8P'
'HMDB01016'	'D-4''-Phosphopantothenate'	299.215	'C9H18NO8P'		'RC1p2.s2_HMDB01016_1'	'3-[(3,3-dihydrogenio-3-hydroxypropyl)carbamoyl]-3-hydroxy-2,2-dimethylpropoxyphosphonic acid'	285.231	'C9H20NO7P'
'RC1p2.s2_HMDB01016_1'	'3-[(3,3-dihydrogenio-3-hydroxypropyl)carbamoyl]-3-hydroxy-2,2-dimethylpropoxyphosphonic acid'	285.231	'C9H20NO7P'		'HMDB01016'	'D-4''-Phosphopantothenate'	299.215	'C9H18NO8P'
'RC1p2.s2_HMDB01016_1'	'3-[(3,3-dihydrogenio-3-hydroxypropyl)carbamoyl]-3-hydroxy-2,2-dimethylpropoxyphosphonic acid'	285.231	'C9H20NO7P'		'HMDB01016'	'D-4''-Phosphopantothenate'	299.215	'C9H18NO8P'
'RC1p2.s2_HMDB01016_1'	'3-[(3,3-dihydrogenio-3-hydroxypropyl)carbamoyl]-3-hydroxy-2,2-dimethylpropoxyphosphonic acid'	285.231	'C9H20NO7P'		'HMDB01016'	'D-4''-Phosphopantothenate'	299.215	'C9H18NO8P'
'HMDB01016'	'D-4''-Phosphopantothenate'	299.215	'C9H18NO8P'		'RC1p2.s2_HMDB01016_1'	'3-[(3,3-dihydrogenio-3-hydroxypropyl)carbamoyl]-3-hydroxy-2,2-dimethylpropoxyphosphonic acid'	285.231	'C9H20NO7P'
'RC1p2.s2_HMDB01016_1'	'3-[(3,3-dihydrogenio-3-hydroxypropyl)carbamoyl]-3-hydroxy-2,2-dimethylpropoxyphosphonic acid'	285.231	'C9H20NO7P'		'HMDB01016'	'D-4''-Phosphopantothenate'	299.215	'C9H18NO8P'
'HMDB01016'	'D-4''-Phosphopantothenate'	299.215	'C9H18NO8P'		'RC8s1.p1_HMDB01016_1'	'3-{[2-hydroxy-3,3-dimethyl-4-(phosphonooxy)butanoyl]imino}propanoic acid'	297.199	'C9H16NO8P'
'HMDB01016'	'D-4''-Phosphopantothenate'	299.215	'C9H18NO8P'		'RC8s1.p1_HMDB01016_1'	'3-{[2-hydroxy-3,3-dimethyl-4-(phosphonooxy)butanoyl]imino}propanoic acid'	297.199	'C9H16NO8P'
'RC9s1.p1_HMDB01016_1'	'3-hydroxy-3-{2-hydroxy-3-methyl-3-[(phosphonooxy)methyl]butanamido}propanoic acid'	315.214	'C9H18NO9P'		'HMDB01016'	'D-4''-Phosphopantothenate'	299.215	'RC1p2.s2_HMDB01016_1'
'RC9s1.p1_HMDB01016_1'	'3-hydroxy-3-{2-hydroxy-3-methyl-3-[(phosphonooxy)methyl]butanamido}propanoic acid'	315.214	'C9H18NO9P'		'HMDB01016'	'D-4''-Phosphopantothenate'	299.215	'RC1p2.s2_HMDB01016_1'
'HMDB01016'	'D-4''-Phosphopantothenate'	299.215	'C9H18NO8P'		'RC9s1.p1_HMDB01016_1'	'3-hydroxy-3-{2-hydroxy-3-methyl-3-[(phosphonooxy)methyl]butanamido}propanoic acid'	315.214	'HMDB01016'
'RC9s1.p1_HMDB01016_1'	'3-hydroxy-3-{2-hydroxy-3-methyl-3-[(phosphonooxy)methyl]butanamido}propanoic acid'	315.214	'C9H18NO9P'		'HMDB01016'	'D-4''-Phosphopantothenate'	299.215	'RC1p2.s2_HMDB01016_1'
'RC9s1.p1_HMDB01016_1'	'3-hydroxy-3-{2-hydroxy-3-methyl-3-[(phosphonooxy)methyl]butanamido}propanoic acid'	315.214	'C9H18NO9P'		'HMDB01016'	'D-4''-Phosphopantothenate'	299.215	'RC1p2.s2_HMDB01016_1'
'RC9s1.p1_HMDB01016_1'	'3-hydroxy-3-{2-hydroxy-3-methyl-3-[(phosphonooxy)methyl]butanamido}propanoic acid'	315.214	'C9H18NO9P'		'HMDB01016'	'D-4''-Phosphopantothenate'	299.215	'RC1p2.s2_HMDB01016_1'
'HMDB01016'	'D-4''-Phosphopantothenate'	299.215	'C9H18NO8P'		'RC9s1.p1_HMDB01016_1'	'3-hydroxy-3-{2-hydroxy-3-methyl-3-[(phosphonooxy)methyl]butanamido}propanoic acid'	315.214	'HMDB01016'
'RC9s1.p1_HMDB01016_1'	'3-hydroxy-3-{2-hydroxy-3-methyl-3-[(phosphonooxy)methyl]butanamido}propanoic acid'	315.214	'C9H18NO9P'		'HMDB01016'	'D-4''-Phosphopantothenate'	299.215	'RC1p2.s2_HMDB01016_1'
'RC9s1.p1_HMDB01016_1'	'3-hydroxy-3-{2-hydroxy-3-methyl-3-[(phosphonooxy)methyl]butanamido}propanoic acid'	315.214	'C9H18NO9P'		'HMDB01016'	'D-4''-Phosphopantothenate'	299.215	'HMDB01016'
'HMDB01016'	'D-4''-Phosphopantothenate'	299.215	'C9H18NO8P'		'RC9s1.p1_HMDB01016_1'	'3-hydroxy-3-{2-hydroxy-3-methyl-3-[(phosphonooxy)methyl]butanamido}propanoic acid'	315.214	'HMDB01016'
'RC9s1.p1_HMDB01016_1'	'3-hydroxy-3-{2-hydroxy-3-methyl-3-[(phosphonooxy)methyl]butanamido}propanoic acid'	315.214	'C9H18NO9P'		'HMDB01016'	'D-4''-Phosphopantothenate'	299.215	'RC9s1.p1_HMDB01016_1'
'RC9s1.p1_HMDB01016_1'	'3-hydroxy-3-{2-hydroxy-3-methyl-3-[(phosphonooxy)methyl]butanamido}propanoic acid'	315.214	'C9H18NO9P'		'HMDB01016'	'D-4''-Phosphopantothenate'	299.215	'RC9s1.p1_HMDB01016_1'
'RC9s1.p1_HMDB01016_1'	'3-hydroxy-3-{2-hydroxy-3-methyl-3-[(phosphonooxy)methyl]butanamido}propanoic acid'	315.214	'C9H18NO9P'		'HMDB01016'	'D-4''-Phosphopantothenate'	299.215	'HMDB01016'
'HMDB01016'	'D-4''-Phosphopantothenate'	299.215	'C9H18NO8P'		'RC9s1.p1_HMDB01016_1'	'3-hydroxy-3-{2-hydroxy-3-methyl-3-[(phosphonooxy)methyl]butanamido}propanoic acid'	315.214	'RC9s1.p1_HMDB01016_1'
'RC9s1.p1_HMDB01016_1'	'3-hydroxy-3-{2-hydroxy-3-methyl-3-[(phosphonooxy)methyl]butanamido}propanoic acid'	315.214	'C9H18NO9P'		'HMDB01016'	'D-4''-Phosphopantothenate'	299.215	'RC9s1.p1_HMDB01016_1'
'RC9s1.p1_HMDB01016_2'	'2-hydroxy-3-{2-hydroxy-3-methyl-3-[(phosphonooxy)methyl]butanamido}propanoic acid'	315.214	'C9H18NO9P'		'HMDB01016'	'D-4''-Phosphopantothenate'	299.215	'RC9s1.p1_HMDB01016_1'
'RC9s1.p1_HMDB01016_2'	'2-hydroxy-3-{2-hydroxy-3-methyl-3-[(phosphonooxy)methyl]butanamido}propanoic acid'	315.214	'C9H18NO9P'		'HMDB01016'	'D-4''-Phosphopantothenate'	299.215	'HMDB01016'
'HMDB01016'	'D-4''-Phosphopantothenate'	299.215	'C9H18NO8P'		'RC9s1.p1_HMDB01016_2'	'2-hydroxy-3-{2-hydroxy-3-methyl-3-[(phosphonooxy)methyl]butanamido}propanoic acid'	315.214	'RC9s1.p1_HMDB01016_1'
'RC9s1.p1_HMDB01016_2'	'2-hydroxy-3-{2-hydroxy-3-methyl-3-[(phosphonooxy)methyl]butanamido}propanoic acid'	315.214	'C9H18NO9P'		'HMDB01016'	'D-4''-Phosphopantothenate'	299.215	'RC9s1.p1_HMDB01016_1'
'RC9s1.p1_HMDB01016_2'	'2-hydroxy-3-{2-hydroxy-3-methyl-3-[(phosphonooxy)methyl]butanamido}propanoic acid'	315.214	'C9H18NO9P'		'HMDB01016'	'D-4''-Phosphopantothenate'	299.215	'HMDB01016'
'RC9s1.p1_HMDB01016_2'	'2-hydroxy-3-{2-hydroxy-3-methyl-3-[(phosphonooxy)methyl]butanamido}propanoic acid'	315.214	'C9H18NO9P'		'HMDB01016'	'D-4''-Phosphopantothenate'	299.215	'RC9s1.p1_HMDB01016_1'
'HMDB01016'	'D-4''-Phosphopantothenate'	299.215	'C9H18NO8P'		'RC9s1.p1_HMDB01016_2'	'2-hydroxy-3-{2-hydroxy-3-methyl-3-[(phosphonooxy)methyl]butanamido}propanoic acid'	315.214	'RC9s1.p1_HMDB01016_1'
'RC9s1.p1_HMDB01016_2'	'2-hydroxy-3-{2-hydroxy-3-methyl-3-[(phosphonooxy)methyl]butanamido}propanoic acid'	315.214	'C9H18NO9P'		'HMDB01016'	'D-4''-Phosphopantothenate'	299.215	'RC9s1.p1_HMDB01016_1'
'RC9s1.p1_HMDB01016_2'	'2-hydroxy-3-{2-hydroxy-3-methyl-3-[(phosphonooxy)methyl]butanamido}propanoic acid'	315.214	'C9H18NO9P'		'HMDB01016'	'D-4''-Phosphopantothenate'	299.215	'HMDB01016'
'HMDB01016'	'D-4''-Phosphopantothenate'	299.215	'C9H18NO8P'		'RC9s1.p1_HMDB01016_2'	'2-hydroxy-3-{2-hydroxy-3-methyl-3-[(phosphonooxy)methyl]butanamido}propanoic acid'	315.214	'RC9s1.p1_HMDB01016_1'
'RC9s1.p1_HMDB01016_2'	'2-hydroxy-3-{2-hydroxy-3-methyl-3-[(phosphonooxy)methyl]butanamido}propanoic acid'	315.214	'C9H18NO9P'		'HMDB01016'	'D-4''-Phosphopantothenate'	299.215	'RC9s1.p1_HMDB01016_2'
'RC9s1.p1_HMDB01016_2'	'2-hydroxy-3-{2-hydroxy-3-methyl-3-[(phosphonooxy)methyl]butanamido}propanoic acid'	315.214	'C9H18NO9P'		'HMDB01016'	'D-4''-Phosphopantothenate'	299.215	'RC9s1.p1_HMDB01016_2'
'RC9s1.p1_HMDB01016_2'	'2-hydroxy-3-{2-hydroxy-3-methyl-3-[(phosphonooxy)methyl]butanamido}propanoic acid'	315.214	'C9H18NO9P'		'HMDB01016'	'D-4''-Phosphopantothenate'	299.215	'HMDB01016'
'HMDB01016'	'D-4''-Phosphopantothenate'	299.215	'C9H18NO8P'		'RC9s1.p1_HMDB01016_2'	'2-hydroxy-3-{2-hydroxy-3-methyl-3-[(phosphonooxy)methyl]butanamido}propanoic acid'	315.214	'RC9s1.p1_HMDB01016_2'
'RC9s1.p1_HMDB01016_2'	'2-hydroxy-3-{2-hydroxy-3-methyl-3-[(phosphonooxy)methyl]butanamido}propanoic acid'	315.214	'C9H18NO9P'		'HMDB01016'	'D-4''-Phosphopantothenate'	299.215	'RC9s1.p1_HMDB01016_2'
'RC9s1.p1_HMDB01016_3'	'3-{2,4-dihydroxy-3-methyl-3-[(phosphonooxy)methyl]butanamido}propanoic acid'	315.214	'C9H18NO9P'		'HMDB01016'	'D-4''-Phosphopantothenate'	299.215	'RC9s1.p1_HMDB01016_2'
'RC9s1.p1_HMDB01016_3'	'3-{2,4-dihydroxy-3-methyl-3-[(phosphonooxy)methyl]butanamido}propanoic acid'	315.214	'C9H18NO9P'		'HMDB01016'	'D-4''-Phosphopantothenate'	299.215	'HMDB01016'
'HMDB01016'	'D-4''-Phosphopantothenate'	299.215	'C9H18NO8P'		'RC9s1.p1_HMDB01016_3'	'3-{2,4-dihydroxy-3-methyl-3-[(phosphonooxy)methyl]butanamido}propanoic acid'	315.214	'RC9s1.p1_HMDB01016_2'
'RC9s1.p1_HMDB01016_3'	'3-{2,4-dihydroxy-3-methyl-3-[(phosphonooxy)methyl]butanamido}propanoic acid'	315.214	'C9H18NO9P'		'HMDB01016'	'D-4''-Phosphopantothenate'	299.215	'RC9s1.p1_HMDB01016_2'
'RC9s1.p1_HMDB01016_3'	'3-{2,4-dihydroxy-3-methyl-3-[(phosphonooxy)methyl]butanamido}propanoic acid'	315.214	'C9H18NO9P'		'HMDB01016'	'D-4''-Phosphopantothenate'	299.215	'HMDB01016'
'RC9s1.p1_HMDB01016_3'	'3-{2,4-dihydroxy-3-methyl-3-[(phosphonooxy)methyl]butanamido}propanoic acid'	315.214	'C9H18NO9P'		'HMDB01016'	'D-4''-Phosphopantothenate'	299.215	'RC9s1.p1_HMDB01016_2'
'HMDB01016'	'D-4''-Phosphopantothenate'	299.215	'C9H18NO8P'		'RC9s1.p1_HMDB01016_3'	'3-{2,4-dihydroxy-3-methyl-3-[(phosphonooxy)methyl]butanamido}propanoic acid'	315.214	'RC9s1.p1_HMDB01016_2'
'RC9s1.p1_HMDB01016_3'	'3-{2,4-dihydroxy-3-methyl-3-[(phosphonooxy)methyl]butanamido}propanoic acid'	315.214	'C9H18NO9P'		'HMDB01016'	'D-4''-Phosphopantothenate'	299.215	'RC9s1.p1_HMDB01016_2'
'RC9s1.p1_HMDB01016_3'	'3-{2,4-dihydroxy-3-methyl-3-[(phosphonooxy)methyl]butanamido}propanoic acid'	315.214	'C9H18NO9P'		'HMDB01016'	'D-4''-Phosphopantothenate'	299.215	'HMDB01016'
'HMDB01016'	'D-4''-Phosphopantothenate'	299.215	'C9H18NO8P'		'RC9s1.p1_HMDB01016_3'	'3-{2,4-dihydroxy-3-methyl-3-[(phosphonooxy)methyl]butanamido}propanoic acid'	315.214	'RC9s1.p1_HMDB01016_2'
'RC9s1.p1_HMDB01016_3'	'3-{2,4-dihydroxy-3-methyl-3-[(phosphonooxy)methyl]butanamido}propanoic acid'	315.214	'C9H18NO9P'		'HMDB01016'	'D-4''-Phosphopantothenate'	299.215	'RC9s1.p1_HMDB01016_3'
'RC9s1.p1_HMDB01016_3'	'3-{2,4-dihydroxy-3-methyl-3-[(phosphonooxy)methyl]butanamido}propanoic acid'	315.214	'C9H18NO9P'		'HMDB01016'	'D-4''-Phosphopantothenate'	299.215	'RC9s1.p1_HMDB01016_3'
'RC9s1.p1_HMDB01016_3'	'3-{2,4-dihydroxy-3-methyl-3-[(phosphonooxy)methyl]butanamido}propanoic acid'	315.214	'C9H18NO9P'		'HMDB01016'	'D-4''-Phosphopantothenate'	299.215	'HMDB01016'
'HMDB01016'	'D-4''-Phosphopantothenate'	299.215	'C9H18NO8P'		'RC9s1.p1_HMDB01016_3'	'3-{2,4-dihydroxy-3-methyl-3-[(phosphonooxy)methyl]butanamido}propanoic acid'	315.214	'RC9s1.p1_HMDB01016_3'
'RC9s1.p1_HMDB01016_3'	'3-{2,4-dihydroxy-3-methyl-3-[(phosphonooxy)methyl]butanamido}propanoic acid'	315.214	'C9H18NO9P'		'HMDB01016'	'D-4''-Phosphopantothenate'	299.215	'RC9s1.p1_HMDB01016_3'
'RC9p1.s1_HMDB01016_1'	'3-{3-methyl-3-[(phosphonooxy)methyl]butanamido}propanoic acid'	283.216	'C9H18NO7P'		'HMDB01016'	'D-4''-Phosphopantothenate'	299.215	'RC9s1.p1_HMDB01016_3'
'HMDB01016'	'D-4''-Phosphopantothenate'	299.215	'C9H18NO8P'		'RC9p1.s1_HMDB01016_1'	'3-{3-methyl-3-[(phosphonooxy)methyl]butanamido}propanoic acid'	283.216	'HMDB01016'
'RC9p1.s1_HMDB01016_1'	'3-{3-methyl-3-[(phosphonooxy)methyl]butanamido}propanoic acid'	283.216	'C9H18NO7P'		'HMDB01016'	'D-4''-Phosphopantothenate'	299.215	'RC9s1.p1_HMDB01016_3'
'RC9p1.s1_HMDB01016_1'	'3-{3-methyl-3-[(phosphonooxy)methyl]butanamido}propanoic acid'	283.216	'C9H18NO7P'		'HMDB01016'	'D-4''-Phosphopantothenate'	299.215	'RC9s1.p1_HMDB01016_3'
'RC9p1.s1_HMDB01016_1'	'3-{3-methyl-3-[(phosphonooxy)methyl]butanamido}propanoic acid'	283.216	'C9H18NO7P'		'HMDB01016'	'D-4''-Phosphopantothenate'	299.215	'HMDB01016'
'HMDB01016'	'D-4''-Phosphopantothenate'	299.215	'C9H18NO8P'		'RC9p1.s1_HMDB01016_1'	'3-{3-methyl-3-[(phosphonooxy)methyl]butanamido}propanoic acid'	283.216	'RC9s1.p1_HMDB01016_3'
'RC9p1.s1_HMDB01016_1'	'3-{3-methyl-3-[(phosphonooxy)methyl]butanamido}propanoic acid'	283.216	'C9H18NO7P'		'HMDB01016'	'D-4''-Phosphopantothenate'	299.215	'RC9s1.p1_HMDB01016_3'
'RC9p1.s1_HMDB01016_1'	'3-{3-methyl-3-[(phosphonooxy)methyl]butanamido}propanoic acid'	283.216	'C9H18NO7P'		'HMDB01016'	'D-4''-Phosphopantothenate'	299.215	'RC9s1.p1_HMDB01016_3'
'RC9p1.s1_HMDB01016_1'	'3-{3-methyl-3-[(phosphonooxy)methyl]butanamido}propanoic acid'	283.216	'C9H18NO7P'		'HMDB01016'	'D-4''-Phosphopantothenate'	299.215	'HMDB01016'
'HMDB01016'	'D-4''-Phosphopantothenate'	299.215	'C9H18NO8P'		'RC9p1.s1_HMDB01016_1'	'3-{3-methyl-3-[(phosphonooxy)methyl]butanamido}propanoic acid'	283.216	'RC9s1.p1_HMDB01016_3'
'RC9p1.s1_HMDB01016_1'	'3-{3-methyl-3-[(phosphonooxy)methyl]butanamido}propanoic acid'	283.216	'C9H18NO7P'		'HMDB01016'	'D-4''-Phosphopantothenate'	299.215	'RC9p1.s1_HMDB01016_1'
'RC9p1.s1_HMDB01016_1'	'3-{3-methyl-3-[(phosphonooxy)methyl]butanamido}propanoic acid'	283.216	'C9H18NO7P'		'HMDB01016'	'D-4''-Phosphopantothenate'	299.215	'HMDB01016'
'RC9p1.s1_HMDB01016_1'	'3-{3-methyl-3-[(phosphonooxy)methyl]butanamido}propanoic acid'	283.216	'C9H18NO7P'		'HMDB01016'	'D-4''-Phosphopantothenate'	299.215	'RC9p1.s1_HMDB01016_1'
'HMDB01016'	'D-4''-Phosphopantothenate'	299.215	'C9H18NO8P'		'RC9p1.s1_HMDB01016_1'	'3-{3-methyl-3-[(phosphonooxy)methyl]butanamido}propanoic acid'	283.216	'RC9p1.s1_HMDB01016_1'
'RC9p1.s1_HMDB01016_1'	'3-{3-methyl-3-[(phosphonooxy)methyl]butanamido}propanoic acid'	283.216	'C9H18NO7P'		'HMDB01016'	'D-4''-Phosphopantothenate'	299.215	'RC9p1.s1_HMDB01016_1'
'RC9p1.s1_HMDB01016_2'	'3-hydroxy-2,2-dimethyl-3-[(3-oxopropyl)carbamoyl]propoxyphosphonic acid'	283.216	'C9H18NO7P'		'HMDB01016'	'D-4''-Phosphopantothenate'	299.215	'HMDB01016'
'HMDB01016'	'D-4''-Phosphopantothenate'	299.215	'C9H18NO8P'		'RC9p1.s1_HMDB01016_2'	'3-hydroxy-2,2-dimethyl-3-[(3-oxopropyl)carbamoyl]propoxyphosphonic acid'	283.216	'RC9p1.s1_HMDB01016_1'
'RC9p1.s1_HMDB01016_2'	'3-hydroxy-2,2-dimethyl-3-[(3-oxopropyl)carbamoyl]propoxyphosphonic acid'	283.216	'C9H18NO7P'		'HMDB01016'	'D-4''-Phosphopantothenate'	299.215	'RC9p1.s1_HMDB01016_1'
'RC9p1.s1_HMDB01016_2'	'3-hydroxy-2,2-dimethyl-3-[(3-oxopropyl)carbamoyl]propoxyphosphonic acid'	283.216	'C9H18NO7P'		'HMDB01016'	'D-4''-Phosphopantothenate'	299.215	'RC9p1.s1_HMDB01016_1'
'RC9p1.s1_HMDB01016_2'	'3-hydroxy-2,2-dimethyl-3-[(3-oxopropyl)carbamoyl]propoxyphosphonic acid'	283.216	'C9H18NO7P'		'HMDB01016'	'D-4''-Phosphopantothenate'	299.215	'HMDB01016'
'HMDB01016'	'D-4''-Phosphopantothenate'	299.215	'C9H18NO8P'		'RC9p1.s1_HMDB01016_2'	'3-hydroxy-2,2-dimethyl-3-[(3-oxopropyl)carbamoyl]propoxyphosphonic acid'	283.216	'RC9p1.s1_HMDB01016_1'
'RC9p1.s1_HMDB01016_2'	'3-hydroxy-2,2-dimethyl-3-[(3-oxopropyl)carbamoyl]propoxyphosphonic acid'	283.216	'C9H18NO7P'		'HMDB01016'	'D-4''-Phosphopantothenate'	299.215	'RC9p1.s1_HMDB01016_1'
'RC9p1.s1_HMDB01016_2'	'3-hydroxy-2,2-dimethyl-3-[(3-oxopropyl)carbamoyl]propoxyphosphonic acid'	283.216	'C9H18NO7P'		'HMDB01016'	'D-4''-Phosphopantothenate'	299.215	'RC9p1.s1_HMDB01016_1'
'RC9p1.s1_HMDB01016_2'	'3-hydroxy-2,2-dimethyl-3-[(3-oxopropyl)carbamoyl]propoxyphosphonic acid'	283.216	'C9H18NO7P'		'HMDB01016'	'D-4''-Phosphopantothenate'	299.215	'HMDB01016'
'HMDB01016'	'D-4''-Phosphopantothenate'	299.215	'C9H18NO8P'		'RC9p1.s1_HMDB01016_2'	'3-hydroxy-2,2-dimethyl-3-[(3-oxopropyl)carbamoyl]propoxyphosphonic acid'	283.216	'RC9p1.s1_HMDB01016_1'
'RC9p1.s1_HMDB01016_2'	'3-hydroxy-2,2-dimethyl-3-[(3-oxopropyl)carbamoyl]propoxyphosphonic acid'	283.216	'C9H18NO7P'		'HMDB01016'	'D-4''-Phosphopantothenate'	299.215	'RC9p1.s1_HMDB01016_2'
'RC9p1.s1_HMDB01016_2'	'3-hydroxy-2,2-dimethyl-3-[(3-oxopropyl)carbamoyl]propoxyphosphonic acid'	283.216	'C9H18NO7P'		'HMDB01016'	'D-4''-Phosphopantothenate'	299.215	'HMDB01016'
'RC9p1.s1_HMDB01016_2'	'3-hydroxy-2,2-dimethyl-3-[(3-oxopropyl)carbamoyl]propoxyphosphonic acid'	283.216	'C9H18NO7P'		'HMDB01016'	'D-4''-Phosphopantothenate'	299.215	'RC9p1.s1_HMDB01016_2'
'HMDB01016'	'D-4''-Phosphopantothenate'	299.215	'C9H18NO8P'		'RC9p1.s1_HMDB01016_2'	'3-hydroxy-2,2-dimethyl-3-[(3-oxopropyl)carbamoyl]propoxyphosphonic acid'	283.216	'RC9p1.s1_HMDB01016_2'
'RC9p1.s1_HMDB01016_2'	'3-hydroxy-2,2-dimethyl-3-[(3-oxopropyl)carbamoyl]propoxyphosphonic acid'	283.216	'C9H18NO7P'		'HMDB01016'	'D-4''-Phosphopantothenate'	299.215	'RC9p1.s1_HMDB01016_2'
'RC14s1.p1_HMDB01016_1'	'3-[4-chloro-2-hydroxy-3,3-dimethyl-4-(phosphonooxy)butanamido]propanoic acid'	333.66	'C9H17ClNO8P'		'HMDB01016'	'D-4''-Phosphopantothenate'	299.215	'HMDB01016'
'HMDB01016'	'D-4''-Phosphopantothenate'	299.215	'C9H18NO8P'		'RC14s1.p1_HMDB01016_1'	'3-[4-chloro-2-hydroxy-3,3-dimethyl-4-(phosphonooxy)butanamido]propanoic acid'	333.66	'RC9p1.s1_HMDB01016_2'
'RC14s1.p1_HMDB01016_1'	'3-[4-chloro-2-hydroxy-3,3-dimethyl-4-(phosphonooxy)butanamido]propanoic acid'	333.66	'C9H17ClNO8P'		'HMDB01016'	'D-4''-Phosphopantothenate'	299.215	'RC9p1.s1_HMDB01016_2'
'HMDB01016'	'D-4''-Phosphopantothenate'	299.215	'C9H18NO8P'		'RC14s1.p1_HMDB01016_1'	'3-[4-chloro-2-hydroxy-3,3-dimethyl-4-(phosphonooxy)butanamido]propanoic acid'	333.66	'RC9p1.s1_HMDB01016_2'
'HMDB01016'	'D-4''-Phosphopantothenate'	299.215	'C9H18NO8P'		'RC14s1.p1_HMDB01016_2'	'3-{2-chloro-2-hydroxy-3-methyl-3-[(phosphonooxy)methyl]butanamido}propanoic acid'	333.66	'HMDB01016'
'HMDB01016'	'D-4''-Phosphopantothenate'	299.215	'C9H18NO8P'		'RC14s1.p1_HMDB01016_2'	'3-{2-chloro-2-hydroxy-3-methyl-3-[(phosphonooxy)methyl]butanamido}propanoic acid'	333.66	'RC9p1.s1_HMDB01016_2'
'HMDB01016'	'D-4''-Phosphopantothenate'	299.215	'C9H18NO8P'		'RC14s1.p1_HMDB01016_3'	'3-chloro-3-{2-hydroxy-3-methyl-3-[(phosphonooxy)methyl]butanamido}propanoic acid'	333.66	'RC9p1.s1_HMDB01016_2'
'HMDB01016'	'D-4''-Phosphopantothenate'	299.215	'C9H18NO8P'		'RC14s1.p1_HMDB01016_3'	'3-chloro-3-{2-hydroxy-3-methyl-3-[(phosphonooxy)methyl]butanamido}propanoic acid'	333.66	'RC9p1.s1_HMDB01016_2'
'RC14s1.p1_HMDB01016_4'	'2-chloro-3-{2-hydroxy-3-methyl-3-[(phosphonooxy)methyl]butanamido}propanoic acid'	333.66	'C9H17ClNO8P'		'HMDB01016'	'D-4''-Phosphopantothenate'	299.215	'HMDB01016'
'HMDB01016'	'D-4''-Phosphopantothenate'	299.215	'C9H18NO8P'		'RC14s1.p1_HMDB01016_4'	'2-chloro-3-{2-hydroxy-3-methyl-3-[(phosphonooxy)methyl]butanamido}propanoic acid'	333.66	'RC9p1.s1_HMDB01016_2'
'RC14s1.p1_HMDB01016_4'	'2-chloro-3-{2-hydroxy-3-methyl-3-[(phosphonooxy)methyl]butanamido}propanoic acid'	333.66	'C9H17ClNO8P'		'HMDB01016'	'D-4''-Phosphopantothenate'	299.215	'RC14s1.p1_HMDB01016_1'
'RC14s1.p1_HMDB01016_4'	'2-chloro-3-{2-hydroxy-3-methyl-3-[(phosphonooxy)methyl]butanamido}propanoic acid'	333.66	'C9H17ClNO8P'		'HMDB01016'	'D-4''-Phosphopantothenate'	299.215	'HMDB01016'
'RC14s1.p1_HMDB01016_4'	'2-chloro-3-{2-hydroxy-3-methyl-3-[(phosphonooxy)methyl]butanamido}propanoic acid'	333.66	'C9H17ClNO8P'		'HMDB01016'	'D-4''-Phosphopantothenate'	299.215	'RC14s1.p1_HMDB01016_1'
'HMDB01016'	'D-4''-Phosphopantothenate'	299.215	'C9H18NO8P'		'RC14s1.p1_HMDB01016_4'	'2-chloro-3-{2-hydroxy-3-methyl-3-[(phosphonooxy)methyl]butanamido}propanoic acid'	333.66	'HMDB01016'
'RC14s1.p1_HMDB01016_4'	'2-chloro-3-{2-hydroxy-3-methyl-3-[(phosphonooxy)methyl]butanamido}propanoic acid'	333.66	'C9H17ClNO8P'		'HMDB01016'	'D-4''-Phosphopantothenate'	299.215	'HMDB01016'
'RC14s1.p1_HMDB01016_5'	'3-{4-chloro-2-hydroxy-3-methyl-3-[(phosphonooxy)methyl]butanamido}propanoic acid'	333.66	'C9H17ClNO8P'		'HMDB01016'	'D-4''-Phosphopantothenate'	299.215	'HMDB01016'
'HMDB01016'	'D-4''-Phosphopantothenate'	299.215	'C9H18NO8P'		'RC14s1.p1_HMDB01016_5'	'3-{4-chloro-2-hydroxy-3-methyl-3-[(phosphonooxy)methyl]butanamido}propanoic acid'	333.66	'HMDB01016'
'RC14s1.p1_HMDB01016_5'	'3-{4-chloro-2-hydroxy-3-methyl-3-[(phosphonooxy)methyl]butanamido}propanoic acid'	333.66	'C9H17ClNO8P'		'HMDB01016'	'D-4''-Phosphopantothenate'	299.215	'HMDB01016'
'RC14s1.p1_HMDB01016_5'	'3-{4-chloro-2-hydroxy-3-methyl-3-[(phosphonooxy)methyl]butanamido}propanoic acid'	333.66	'C9H17ClNO8P'		'HMDB01016'	'D-4''-Phosphopantothenate'	299.215	'RC14s1.p1_HMDB01016_4'
'RC14s1.p1_HMDB01016_5'	'3-{4-chloro-2-hydroxy-3-methyl-3-[(phosphonooxy)methyl]butanamido}propanoic acid'	333.66	'C9H17ClNO8P'		'HMDB01016'	'D-4''-Phosphopantothenate'	299.215	'HMDB01016'
'HMDB01016'	'D-4''-Phosphopantothenate'	299.215	'C9H18NO8P'		'RC14s1.p1_HMDB01016_5'	'3-{4-chloro-2-hydroxy-3-methyl-3-[(phosphonooxy)methyl]butanamido}propanoic acid'	333.66	'RC14s1.p1_HMDB01016_4'
'RC14s1.p1_HMDB01016_5'	'3-{4-chloro-2-hydroxy-3-methyl-3-[(phosphonooxy)methyl]butanamido}propanoic acid'	333.66	'C9H17ClNO8P'		'HMDB01016'	'D-4''-Phosphopantothenate'	299.215	'RC14s1.p1_HMDB01016_4'
'RC16s1.p1_HMDB01016_1'	'3-{2-hydroxy-3-methyl-N-oxo-3-[(phosphonooxy)methyl]butanamido}propanoic acid'	315.214	'C9H18NO9P'		'HMDB01016'	'D-4''-Phosphopantothenate'	299.215	'RC14s1.p1_HMDB01016_4'
'HMDB01016'	'D-4''-Phosphopantothenate'	299.215	'C9H18NO8P'		'RC16s1.p1_HMDB01016_1'	'3-{2-hydroxy-3-methyl-N-oxo-3-[(phosphonooxy)methyl]butanamido}propanoic acid'	315.214	'HMDB01016'
'RC16s1.p1_HMDB01016_1'	'3-{2-hydroxy-3-methyl-N-oxo-3-[(phosphonooxy)methyl]butanamido}propanoic acid'	315.214	'C9H18NO9P'		'HMDB01016'	'D-4''-Phosphopantothenate'	299.215	'RC14s1.p1_HMDB01016_4'
'HMDB01016'	'D-4''-Phosphopantothenate'	299.215	'C9H18NO8P'		'RC16s1.p1_HMDB01016_1'	'3-{2-hydroxy-3-methyl-N-oxo-3-[(phosphonooxy)methyl]butanamido}propanoic acid'	315.214	'RC14s1.p1_HMDB01016_5'
'HMDB01016'	'D-4''-Phosphopantothenate'	299.215	'C9H18NO8P'		'RC16s1.p1_HMDB01016_1'	'3-{2-hydroxy-3-methyl-N-oxo-3-[(phosphonooxy)methyl]butanamido}propanoic acid'	315.214	'HMDB01016'
'RC16s1.p1_HMDB01016_1'	'3-{2-hydroxy-3-methyl-N-oxo-3-[(phosphonooxy)methyl]butanamido}propanoic acid'	315.214	'C9H18NO9P'		'HMDB01016'	'D-4''-Phosphopantothenate'	299.215	'RC14s1.p1_HMDB01016_5'
'RC16s1.p1_HMDB01016_1'	'3-{2-hydroxy-3-methyl-N-oxo-3-[(phosphonooxy)methyl]butanamido}propanoic acid'	315.214	'C9H18NO9P'		'HMDB01016'	'D-4''-Phosphopantothenate'	299.215	'RC14s1.p1_HMDB01016_5'
'HMDB01016'	'D-4''-Phosphopantothenate'	299.215	'C9H18NO8P'		'RC16s1.p1_HMDB01016_1'	'3-{2-hydroxy-3-methyl-N-oxo-3-[(phosphonooxy)methyl]butanamido}propanoic acid'	315.214	'RC14s1.p1_HMDB01016_5'
'RC16s1.p1_HMDB01016_1'	'3-{2-hydroxy-3-methyl-N-oxo-3-[(phosphonooxy)methyl]butanamido}propanoic acid'	315.214	'C9H18NO9P'		'HMDB01016'	'D-4''-Phosphopantothenate'	299.215	'HMDB01016'
'RC27s1.p1_HMDB01016_1'	'2-{2-hydroxy-3-methyl-3-[(phosphonooxy)methyl]butanamido}butanedihydrogenio carboxylic acid'	343.224	'C10H18NO10P'		'HMDB01016'	'D-4''-Phosphopantothenate'	299.215	'RC14s1.p1_HMDB01016_5'
'RC27s1.p1_HMDB01016_1'	'2-{2-hydroxy-3-methyl-3-[(phosphonooxy)methyl]butanamido}butanedihydrogenio carboxylic acid'	343.224	'C10H18NO10P'		'HMDB01016'	'D-4''-Phosphopantothenate'	299.215	'RC16s1.p1_HMDB01016_1'
'HMDB01016'	'D-4''-Phosphopantothenate'	299.215	'C9H18NO8P'		'RC27s1.p1_HMDB01016_1'	'2-{2-hydroxy-3-methyl-3-[(phosphonooxy)methyl]butanamido}butanedihydrogenio carboxylic acid'	343.224	'HMDB01016'
'RC27s1.p1_HMDB01016_1'	'2-{2-hydroxy-3-methyl-3-[(phosphonooxy)methyl]butanamido}butanedihydrogenio carboxylic acid'	343.224	'C10H18NO10P'		'HMDB01016'	'D-4''-Phosphopantothenate'	299.215	'RC16s1.p1_HMDB01016_1'
'RC27s1.p1_HMDB01016_1'	'2-{2-hydroxy-3-methyl-3-[(phosphonooxy)methyl]butanamido}butanedihydrogenio carboxylic acid'	343.224	'C10H18NO10P'		'HMDB01016'	'D-4''-Phosphopantothenate'	299.215	'HMDB01016'
'RC27s1.p1_HMDB01016_1'	'2-{2-hydroxy-3-methyl-3-[(phosphonooxy)methyl]butanamido}butanedihydrogenio carboxylic acid'	343.224	'C10H18NO10P'		'HMDB01016'	'D-4''-Phosphopantothenate'	299.215	'HMDB01016'
'HMDB01016'	'D-4''-Phosphopantothenate'	299.215	'C9H18NO8P'		'RC27s1.p1_HMDB01016_1'	'2-{2-hydroxy-3-methyl-3-[(phosphonooxy)methyl]butanamido}butanedihydrogenio carboxylic acid'	343.224	'RC16s1.p1_HMDB01016_1'
'RC27s1.p1_HMDB01016_1'	'2-{2-hydroxy-3-methyl-3-[(phosphonooxy)methyl]butanamido}butanedihydrogenio carboxylic acid'	343.224	'C10H18NO10P'		'HMDB01016'	'D-4''-Phosphopantothenate'	299.215	'RC16s1.p1_HMDB01016_1'
'RC27s1.p1_HMDB01016_2'	'2-({2-hydroxy-3-methyl-3-[(phosphonooxy)methyl]butanamido}methyl)propanedihydrogenio carboxylic acid'	343.224	'C10H18NO10P'		'HMDB01016'	'D-4''-Phosphopantothenate'	299.215	'HMDB01016'
'RC27s1.p1_HMDB01016_2'	'2-({2-hydroxy-3-methyl-3-[(phosphonooxy)methyl]butanamido}methyl)propanedihydrogenio carboxylic acid'	343.224	'C10H18NO10P'		'HMDB01016'	'D-4''-Phosphopantothenate'	299.215	'RC16s1.p1_HMDB01016_1'
'HMDB01016'	'D-4''-Phosphopantothenate'	299.215	'C9H18NO8P'		'RC27s1.p1_HMDB01016_2'	'2-({2-hydroxy-3-methyl-3-[(phosphonooxy)methyl]butanamido}methyl)propanedihydrogenio carboxylic acid'	343.224	'RC27s1.p1_HMDB01016_1'
'RC27s1.p1_HMDB01016_2'	'2-({2-hydroxy-3-methyl-3-[(phosphonooxy)methyl]butanamido}methyl)propanedihydrogenio carboxylic acid'	343.224	'C10H18NO10P'		'HMDB01016'	'D-4''-Phosphopantothenate'	299.215	'RC27s1.p1_HMDB01016_1'
'RC27s1.p1_HMDB01016_2'	'2-({2-hydroxy-3-methyl-3-[(phosphonooxy)methyl]butanamido}methyl)propanedihydrogenio carboxylic acid'	343.224	'C10H18NO10P'		'HMDB01016'	'D-4''-Phosphopantothenate'	299.215	'HMDB01016'
'RC27s1.p1_HMDB01016_2'	'2-({2-hydroxy-3-methyl-3-[(phosphonooxy)methyl]butanamido}methyl)propanedihydrogenio carboxylic acid'	343.224	'C10H18NO10P'		'HMDB01016'	'D-4''-Phosphopantothenate'	299.215	'RC27s1.p1_HMDB01016_1'
'HMDB01016'	'D-4''-Phosphopantothenate'	299.215	'C9H18NO8P'		'RC27s1.p1_HMDB01016_2'	'2-({2-hydroxy-3-methyl-3-[(phosphonooxy)methyl]butanamido}methyl)propanedihydrogenio carboxylic acid'	343.224	'RC27s1.p1_HMDB01016_1'
'RC27s1.p1_HMDB01016_2'	'2-({2-hydroxy-3-methyl-3-[(phosphonooxy)methyl]butanamido}methyl)propanedihydrogenio carboxylic acid'	343.224	'C10H18NO10P'		'HMDB01016'	'D-4''-Phosphopantothenate'	299.215	'RC27s1.p1_HMDB01016_1'
'RC27s1.p1_HMDB01016_3'	'4-[(2-carboxyethyl)carbamoyl]-4-hydroxy-3-methyl-3-[(phosphonooxy)methyl]butanehydrogenio carboxylic acid'	343.224	'C10H18NO10P'		'HMDB01016'	'D-4''-Phosphopantothenate'	299.215	'HMDB01016'
'RC27s1.p1_HMDB01016_3'	'4-[(2-carboxyethyl)carbamoyl]-4-hydroxy-3-methyl-3-[(phosphonooxy)methyl]butanehydrogenio carboxylic acid'	343.224	'C10H18NO10P'		'HMDB01016'	'D-4''-Phosphopantothenate'	299.215	'RC27s1.p1_HMDB01016_1'
'HMDB01016'	'D-4''-Phosphopantothenate'	299.215	'C9H18NO8P'		'RC27s1.p1_HMDB01016_3'	'4-[(2-carboxyethyl)carbamoyl]-4-hydroxy-3-methyl-3-[(phosphonooxy)methyl]butanehydrogenio carboxylic acid'	343.224	'RC27s1.p1_HMDB01016_2'
'RC27s1.p1_HMDB01016_3'	'4-[(2-carboxyethyl)carbamoyl]-4-hydroxy-3-methyl-3-[(phosphonooxy)methyl]butanehydrogenio carboxylic acid'	343.224	'C10H18NO10P'		'HMDB01016'	'D-4''-Phosphopantothenate'	299.215	'RC27s1.p1_HMDB01016_2'
'RC27s1.p1_HMDB01016_3'	'4-[(2-carboxyethyl)carbamoyl]-4-hydroxy-3-methyl-3-[(phosphonooxy)methyl]butanehydrogenio carboxylic acid'	343.224	'C10H18NO10P'		'HMDB01016'	'D-4''-Phosphopantothenate'	299.215	'HMDB01016'
'RC27s1.p1_HMDB01016_3'	'4-[(2-carboxyethyl)carbamoyl]-4-hydroxy-3-methyl-3-[(phosphonooxy)methyl]butanehydrogenio carboxylic acid'	343.224	'C10H18NO10P'		'HMDB01016'	'D-4''-Phosphopantothenate'	299.215	'RC27s1.p1_HMDB01016_2'
'HMDB01016'	'D-4''-Phosphopantothenate'	299.215	'C9H18NO8P'		'RC27s1.p1_HMDB01016_3'	'4-[(2-carboxyethyl)carbamoyl]-4-hydroxy-3-methyl-3-[(phosphonooxy)methyl]butanehydrogenio carboxylic acid'	343.224	'RC27s1.p1_HMDB01016_2'
'RC27s1.p1_HMDB01016_3'	'4-[(2-carboxyethyl)carbamoyl]-4-hydroxy-3-methyl-3-[(phosphonooxy)methyl]butanehydrogenio carboxylic acid'	343.224	'C10H18NO10P'		'HMDB01016'	'D-4''-Phosphopantothenate'	299.215	'RC27s1.p1_HMDB01016_2'
'RC27p1.s1_HMDB01016_1'	'3-[(2-hydrogenioethyl)carbamoyl]-3-hydroxy-2,2-dimethylpropoxyphosphonic acid'	255.205	'C8H18NO6P'		'HMDB01016'	'D-4''-Phosphopantothenate'	299.215	'HMDB01016'
'RC27p1.s1_HMDB01016_1'	'3-[(2-hydrogenioethyl)carbamoyl]-3-hydroxy-2,2-dimethylpropoxyphosphonic acid'	255.205	'C8H18NO6P'		'HMDB01016'	'D-4''-Phosphopantothenate'	299.215	'RC27s1.p1_HMDB01016_2'
'HMDB01016'	'D-4''-Phosphopantothenate'	299.215	'C9H18NO8P'		'RC27p1.s1_HMDB01016_1'	'3-[(2-hydrogenioethyl)carbamoyl]-3-hydroxy-2,2-dimethylpropoxyphosphonic acid'	255.205	'RC27s1.p1_HMDB01016_3'
'RC27p1.s1_HMDB01016_1'	'3-[(2-hydrogenioethyl)carbamoyl]-3-hydroxy-2,2-dimethylpropoxyphosphonic acid'	255.205	'C8H18NO6P'		'HMDB01016'	'D-4''-Phosphopantothenate'	299.215	'RC27s1.p1_HMDB01016_3'
'RC27p1.s1_HMDB01016_1'	'3-[(2-hydrogenioethyl)carbamoyl]-3-hydroxy-2,2-dimethylpropoxyphosphonic acid'	255.205	'C8H18NO6P'		'HMDB01016'	'D-4''-Phosphopantothenate'	299.215	'HMDB01016'
'RC27p1.s1_HMDB01016_1'	'3-[(2-hydrogenioethyl)carbamoyl]-3-hydroxy-2,2-dimethylpropoxyphosphonic acid'	255.205	'C8H18NO6P'		'HMDB01016'	'D-4''-Phosphopantothenate'	299.215	'RC27s1.p1_HMDB01016_3'
'HMDB01016'	'D-4''-Phosphopantothenate'	299.215	'C9H18NO8P'		'RC27p1.s1_HMDB01016_1'	'3-[(2-hydrogenioethyl)carbamoyl]-3-hydroxy-2,2-dimethylpropoxyphosphonic acid'	255.205	'RC27s1.p1_HMDB01016_3'
'RC27p1.s1_HMDB01016_1'	'3-[(2-hydrogenioethyl)carbamoyl]-3-hydroxy-2,2-dimethylpropoxyphosphonic acid'	255.205	'C8H18NO6P'		'HMDB01016'	'D-4''-Phosphopantothenate'	299.215	'RC27s1.p1_HMDB01016_3'
'RC29s1.p1_HMDB01016_1'	'3-[2-hydroxy-3,3-dimethyl-5-oxo-4-(phosphonooxy)hexanamido]propanoic acid'	341.252	'C11H20NO9P'		'HMDB01016'	'D-4''-Phosphopantothenate'	299.215	'HMDB01016'
'RC29s1.p1_HMDB01016_1'	'3-[2-hydroxy-3,3-dimethyl-5-oxo-4-(phosphonooxy)hexanamido]propanoic acid'	341.252	'C11H20NO9P'		'HMDB01016'	'D-4''-Phosphopantothenate'	299.215	'RC27s1.p1_HMDB01016_3'
'HMDB01016'	'D-4''-Phosphopantothenate'	299.215	'C9H18NO8P'		'RC29s1.p1_HMDB01016_1'	'3-[2-hydroxy-3,3-dimethyl-5-oxo-4-(phosphonooxy)hexanamido]propanoic acid'	341.252	'RC27p1.s1_HMDB01016_1'
'RC29s1.p1_HMDB01016_1'	'3-[2-hydroxy-3,3-dimethyl-5-oxo-4-(phosphonooxy)hexanamido]propanoic acid'	341.252	'C11H20NO9P'		'HMDB01016'	'D-4''-Phosphopantothenate'	299.215	'RC27p1.s1_HMDB01016_1'
'RC29s1.p1_HMDB01016_2'	'3-{2-acetyl-2-hydroxy-3-methyl-3-[(phosphonooxy)methyl]butanamido}propanoic acid'	341.252	'C11H20NO9P'		'HMDB01016'	'D-4''-Phosphopantothenate'	299.215	'HMDB01016'
'RC29s1.p1_HMDB01016_2'	'3-{2-acetyl-2-hydroxy-3-methyl-3-[(phosphonooxy)methyl]butanamido}propanoic acid'	341.252	'C11H20NO9P'		'HMDB01016'	'D-4''-Phosphopantothenate'	299.215	'RC27p1.s1_HMDB01016_1'
'HMDB01016'	'D-4''-Phosphopantothenate'	299.215	'C9H18NO8P'		'RC29s1.p1_HMDB01016_2'	'3-{2-acetyl-2-hydroxy-3-methyl-3-[(phosphonooxy)methyl]butanamido}propanoic acid'	341.252	'RC27p1.s1_HMDB01016_1'
'RC29s1.p1_HMDB01016_2'	'3-{2-acetyl-2-hydroxy-3-methyl-3-[(phosphonooxy)methyl]butanamido}propanoic acid'	341.252	'C11H20NO9P'		'HMDB01016'	'D-4''-Phosphopantothenate'	299.215	'RC27p1.s1_HMDB01016_1'
'RC29s1.p1_HMDB01016_3'	'3-{N-acetyl-2-hydroxy-3-methyl-3-[(phosphonooxy)methyl]butanamido}propanoic acid'	341.252	'C11H20NO9P'		'HMDB01016'	'D-4''-Phosphopantothenate'	299.215	'HMDB01016'
'RC29s1.p1_HMDB01016_3'	'3-{N-acetyl-2-hydroxy-3-methyl-3-[(phosphonooxy)methyl]butanamido}propanoic acid'	341.252	'C11H20NO9P'		'HMDB01016'	'D-4''-Phosphopantothenate'	299.215	'RC27p1.s1_HMDB01016_1'
'HMDB01016'	'D-4''-Phosphopantothenate'	299.215	'C9H18NO8P'		'RC29s1.p1_HMDB01016_3'	'3-{N-acetyl-2-hydroxy-3-methyl-3-[(phosphonooxy)methyl]butanamido}propanoic acid'	341.252	'RC29s1.p1_HMDB01016_1'
'RC29s1.p1_HMDB01016_3'	'3-{N-acetyl-2-hydroxy-3-methyl-3-[(phosphonooxy)methyl]butanamido}propanoic acid'	341.252	'C11H20NO9P'		'HMDB01016'	'D-4''-Phosphopantothenate'	299.215	'RC29s1.p1_HMDB01016_1'
'RC29s1.p1_HMDB01016_4'	'3-{2-hydroxy-3-methyl-3-[(phosphonooxy)methyl]butanamido}-4-oxopentanoic acid'	341.252	'C11H20NO9P'		'HMDB01016'	'D-4''-Phosphopantothenate'	299.215	'HMDB01016'
'RC29s1.p1_HMDB01016_4'	'3-{2-hydroxy-3-methyl-3-[(phosphonooxy)methyl]butanamido}-4-oxopentanoic acid'	341.252	'C11H20NO9P'		'HMDB01016'	'D-4''-Phosphopantothenate'	299.215	'RC29s1.p1_HMDB01016_1'
'HMDB01016'	'D-4''-Phosphopantothenate'	299.215	'C9H18NO8P'		'RC29s1.p1_HMDB01016_4'	'3-{2-hydroxy-3-methyl-3-[(phosphonooxy)methyl]butanamido}-4-oxopentanoic acid'	341.252	'RC29s1.p1_HMDB01016_2'
'RC29s1.p1_HMDB01016_4'	'3-{2-hydroxy-3-methyl-3-[(phosphonooxy)methyl]butanamido}-4-oxopentanoic acid'	341.252	'C11H20NO9P'		'HMDB01016'	'D-4''-Phosphopantothenate'	299.215	'RC29s1.p1_HMDB01016_2'
'RC29s1.p1_HMDB01016_5'	'2-({2-hydroxy-3-methyl-3-[(phosphonooxy)methyl]butanamido}methyl)-3-oxobutanoic acid'	341.252	'C11H20NO9P'		'HMDB01016'	'D-4''-Phosphopantothenate'	299.215	'HMDB01016'
'RC29s1.p1_HMDB01016_5'	'2-({2-hydroxy-3-methyl-3-[(phosphonooxy)methyl]butanamido}methyl)-3-oxobutanoic acid'	341.252	'C11H20NO9P'		'HMDB01016'	'D-4''-Phosphopantothenate'	299.215	'RC29s1.p1_HMDB01016_2'
'HMDB01016'	'D-4''-Phosphopantothenate'	299.215	'C9H18NO8P'		'RC29s1.p1_HMDB01016_5'	'2-({2-hydroxy-3-methyl-3-[(phosphonooxy)methyl]butanamido}methyl)-3-oxobutanoic acid'	341.252	'RC29s1.p1_HMDB01016_3'
'RC29s1.p1_HMDB01016_5'	'2-({2-hydroxy-3-methyl-3-[(phosphonooxy)methyl]butanamido}methyl)-3-oxobutanoic acid'	341.252	'C11H20NO9P'		'HMDB01016'	'D-4''-Phosphopantothenate'	299.215	'RC29s1.p1_HMDB01016_3'
'RC29s1.p1_HMDB01016_6'	'3-{2-hydroxy-3-methyl-5-oxo-3-[(phosphonooxy)methyl]hexanamido}propanoic acid'	341.252	'C11H20NO9P'		'HMDB01016'	'D-4''-Phosphopantothenate'	299.215	'HMDB01016'
'RC29s1.p1_HMDB01016_6'	'3-{2-hydroxy-3-methyl-5-oxo-3-[(phosphonooxy)methyl]hexanamido}propanoic acid'	341.252	'C11H20NO9P'		'HMDB01016'	'D-4''-Phosphopantothenate'	299.215	'RC29s1.p1_HMDB01016_3'
'HMDB01016'	'D-4''-Phosphopantothenate'	299.215	'C9H18NO8P'		'RC29s1.p1_HMDB01016_6'	'3-{2-hydroxy-3-methyl-5-oxo-3-[(phosphonooxy)methyl]hexanamido}propanoic acid'	341.252	'RC29s1.p1_HMDB01016_4'
'RC29s1.p1_HMDB01016_6'	'3-{2-hydroxy-3-methyl-5-oxo-3-[(phosphonooxy)methyl]hexanamido}propanoic acid'	341.252	'C11H20NO9P'		'HMDB01016'	'D-4''-Phosphopantothenate'	299.215	'RC29s1.p1_HMDB01016_4'
'RC29s1.p1_HMDB01016_7'	'3-[2-(acetyloxy)-3-methyl-3-[(phosphonooxy)methyl]butanamido]propanoic acid'	341.252	'C11H20NO9P'		'HMDB01016'	'D-4''-Phosphopantothenate'	299.215	'HMDB01016'
'RC29s1.p1_HMDB01016_7'	'3-[2-(acetyloxy)-3-methyl-3-[(phosphonooxy)methyl]butanamido]propanoic acid'	341.252	'C11H20NO9P'		'HMDB01016'	'D-4''-Phosphopantothenate'	299.215	'RC29s1.p1_HMDB01016_4'
'HMDB01016'	'D-4''-Phosphopantothenate'	299.215	'C9H18NO8P'		'RC29s1.p1_HMDB01016_7'	'3-[2-(acetyloxy)-3-methyl-3-[(phosphonooxy)methyl]butanamido]propanoic acid'	341.252	'RC29s1.p1_HMDB01016_5'
'RC29s1.p1_HMDB01016_7'	'3-[2-(acetyloxy)-3-methyl-3-[(phosphonooxy)methyl]butanamido]propanoic acid'	341.252	'C11H20NO9P'		'HMDB01016'	'D-4''-Phosphopantothenate'	299.215	'RC29s1.p1_HMDB01016_5'
'RC29s1.p1_HMDB01016_8'	'3-{[3-(acetyloxy)-3-oxopropyl]carbamoyl}-3-hydroxy-2,2-dimethylpropoxyphosphonic acid'	341.252	'C11H20NO9P'		'HMDB01016'	'D-4''-Phosphopantothenate'	299.215	'HMDB01016'
'RC29s1.p1_HMDB01016_8'	'3-{[3-(acetyloxy)-3-oxopropyl]carbamoyl}-3-hydroxy-2,2-dimethylpropoxyphosphonic acid'	341.252	'C11H20NO9P'		'HMDB01016'	'D-4''-Phosphopantothenate'	299.215	'RC29s1.p1_HMDB01016_5'
'HMDB01016'	'D-4''-Phosphopantothenate'	299.215	'C9H18NO8P'		'RC29s1.p1_HMDB01016_8'	'3-{[3-(acetyloxy)-3-oxopropyl]carbamoyl}-3-hydroxy-2,2-dimethylpropoxyphosphonic acid'	341.252	'RC29s1.p1_HMDB01016_6'
'RC29s1.p1_HMDB01016_8'	'3-{[3-(acetyloxy)-3-oxopropyl]carbamoyl}-3-hydroxy-2,2-dimethylpropoxyphosphonic acid'	341.252	'C11H20NO9P'		'HMDB01016'	'D-4''-Phosphopantothenate'	299.215	'RC29s1.p1_HMDB01016_6'
'RC29s1.p1_HMDB01016_9'	'3-[3-({[acetyloxy(hydroxy)phosphoryl]oxy}methyl)-2-hydroxy-3-methylbutanamido]propanoic acid'	341.252	'C11H20NO9P'		'HMDB01016'	'D-4''-Phosphopantothenate'	299.215	'HMDB01016'
'RC29s1.p1_HMDB01016_9'	'3-[3-({[acetyloxy(hydroxy)phosphoryl]oxy}methyl)-2-hydroxy-3-methylbutanamido]propanoic acid'	341.252	'C11H20NO9P'		'HMDB01016'	'D-4''-Phosphopantothenate'	299.215	'RC29s1.p1_HMDB01016_6'
'HMDB01016'	'D-4''-Phosphopantothenate'	299.215	'C9H18NO8P'		'RC29s1.p1_HMDB01016_9'	'3-[3-({[acetyloxy(hydroxy)phosphoryl]oxy}methyl)-2-hydroxy-3-methylbutanamido]propanoic acid'	341.252	'RC29s1.p1_HMDB01016_7'
'RC29s1.p1_HMDB01016_9'	'3-[3-({[acetyloxy(hydroxy)phosphoryl]oxy}methyl)-2-hydroxy-3-methylbutanamido]propanoic acid'	341.252	'C11H20NO9P'		'HMDB01016'	'D-4''-Phosphopantothenate'	299.215	'RC29s1.p1_HMDB01016_7'
'RC29s2.p2_HMDB01016_1'	'3-[2-hydroxy-3,3-dimethyl-5-oxo-4-(phosphonooxy)heptanamido]propanoic acid'	355.278	'C12H22NO9P'		'HMDB01016'	'D-4''-Phosphopantothenate'	299.215	'HMDB01016'
'RC29s2.p2_HMDB01016_1'	'3-[2-hydroxy-3,3-dimethyl-5-oxo-4-(phosphonooxy)heptanamido]propanoic acid'	355.278	'C12H22NO9P'		'HMDB01016'	'D-4''-Phosphopantothenate'	299.215	'RC29s1.p1_HMDB01016_7'
'HMDB01016'	'D-4''-Phosphopantothenate'	299.215	'C9H18NO8P'		'RC29s2.p2_HMDB01016_1'	'3-[2-hydroxy-3,3-dimethyl-5-oxo-4-(phosphonooxy)heptanamido]propanoic acid'	355.278	'RC29s1.p1_HMDB01016_8'
'RC29s2.p2_HMDB01016_1'	'3-[2-hydroxy-3,3-dimethyl-5-oxo-4-(phosphonooxy)heptanamido]propanoic acid'	355.278	'C12H22NO9P'		'HMDB01016'	'D-4''-Phosphopantothenate'	299.215	'RC29s1.p1_HMDB01016_8'
'RC29s2.p2_HMDB01016_2'	'3-{2-hydroxy-2-[2-methyl-1-(phosphonooxy)propan-2-yl]-3-oxopentanamido}propanoic acid'	355.278	'C12H22NO9P'		'HMDB01016'	'D-4''-Phosphopantothenate'	299.215	'HMDB01016'
'RC29s2.p2_HMDB01016_2'	'3-{2-hydroxy-2-[2-methyl-1-(phosphonooxy)propan-2-yl]-3-oxopentanamido}propanoic acid'	355.278	'C12H22NO9P'		'HMDB01016'	'D-4''-Phosphopantothenate'	299.215	'RC29s1.p1_HMDB01016_8'
'HMDB01016'	'D-4''-Phosphopantothenate'	299.215	'C9H18NO8P'		'RC29s2.p2_HMDB01016_2'	'3-{2-hydroxy-2-[2-methyl-1-(phosphonooxy)propan-2-yl]-3-oxopentanamido}propanoic acid'	355.278	'RC29s1.p1_HMDB01016_9'
'RC29s2.p2_HMDB01016_2'	'3-{2-hydroxy-2-[2-methyl-1-(phosphonooxy)propan-2-yl]-3-oxopentanamido}propanoic acid'	355.278	'C12H22NO9P'		'HMDB01016'	'D-4''-Phosphopantothenate'	299.215	'RC29s1.p1_HMDB01016_9'
'RC29s2.p2_HMDB01016_3'	'3-{2-hydroxy-3-methyl-3-[(phosphonooxy)methyl]-N-propanoylbutanamido}propanoic acid'	355.278	'C12H22NO9P'		'HMDB01016'	'D-4''-Phosphopantothenate'	299.215	'HMDB01016'
'RC29s2.p2_HMDB01016_3'	'3-{2-hydroxy-3-methyl-3-[(phosphonooxy)methyl]-N-propanoylbutanamido}propanoic acid'	355.278	'C12H22NO9P'		'HMDB01016'	'D-4''-Phosphopantothenate'	299.215	'RC29s1.p1_HMDB01016_9'
'HMDB01016'	'D-4''-Phosphopantothenate'	299.215	'C9H18NO8P'		'RC29s2.p2_HMDB01016_3'	'3-{2-hydroxy-3-methyl-3-[(phosphonooxy)methyl]-N-propanoylbutanamido}propanoic acid'	355.278	'RC29s2.p2_HMDB01016_1'
'RC29s2.p2_HMDB01016_3'	'3-{2-hydroxy-3-methyl-3-[(phosphonooxy)methyl]-N-propanoylbutanamido}propanoic acid'	355.278	'C12H22NO9P'		'HMDB01016'	'D-4''-Phosphopantothenate'	299.215	'RC29s2.p2_HMDB01016_1'
'RC29s2.p2_HMDB01016_4'	'3-{2-hydroxy-3-methyl-3-[(phosphonooxy)methyl]butanamido}-4-oxohexanoic acid'	355.278	'C12H22NO9P'		'HMDB01016'	'D-4''-Phosphopantothenate'	299.215	'HMDB01016'
'RC29s2.p2_HMDB01016_4'	'3-{2-hydroxy-3-methyl-3-[(phosphonooxy)methyl]butanamido}-4-oxohexanoic acid'	355.278	'C12H22NO9P'		'HMDB01016'	'D-4''-Phosphopantothenate'	299.215	'RC29s2.p2_HMDB01016_1'
'HMDB01016'	'D-4''-Phosphopantothenate'	299.215	'C9H18NO8P'		'RC29s2.p2_HMDB01016_4'	'3-{2-hydroxy-3-methyl-3-[(phosphonooxy)methyl]butanamido}-4-oxohexanoic acid'	355.278	'RC29s2.p2_HMDB01016_2'
'RC29s2.p2_HMDB01016_4'	'3-{2-hydroxy-3-methyl-3-[(phosphonooxy)methyl]butanamido}-4-oxohexanoic acid'	355.278	'C12H22NO9P'		'HMDB01016'	'D-4''-Phosphopantothenate'	299.215	'RC29s2.p2_HMDB01016_2'
'RC29s2.p2_HMDB01016_5'	'2-({2-hydroxy-3-methyl-3-[(phosphonooxy)methyl]butanamido}methyl)-3-oxopentanoic acid'	355.278	'C12H22NO9P'		'HMDB01016'	'D-4''-Phosphopantothenate'	299.215	'HMDB01016'
'RC29s2.p2_HMDB01016_5'	'2-({2-hydroxy-3-methyl-3-[(phosphonooxy)methyl]butanamido}methyl)-3-oxopentanoic acid'	355.278	'C12H22NO9P'		'HMDB01016'	'D-4''-Phosphopantothenate'	299.215	'RC29s2.p2_HMDB01016_2'
'HMDB01016'	'D-4''-Phosphopantothenate'	299.215	'C9H18NO8P'		'RC29s2.p2_HMDB01016_5'	'2-({2-hydroxy-3-methyl-3-[(phosphonooxy)methyl]butanamido}methyl)-3-oxopentanoic acid'	355.278	'RC29s2.p2_HMDB01016_3'
'RC29s2.p2_HMDB01016_5'	'2-({2-hydroxy-3-methyl-3-[(phosphonooxy)methyl]butanamido}methyl)-3-oxopentanoic acid'	355.278	'C12H22NO9P'		'HMDB01016'	'D-4''-Phosphopantothenate'	299.215	'RC29s2.p2_HMDB01016_3'
'RC29s2.p2_HMDB01016_6'	'3-{2-hydroxy-3-methyl-5-oxo-3-[(phosphonooxy)methyl]heptanamido}propanoic acid'	355.278	'C12H22NO9P'		'HMDB01016'	'D-4''-Phosphopantothenate'	299.215	'HMDB01016'
'RC29s2.p2_HMDB01016_6'	'3-{2-hydroxy-3-methyl-5-oxo-3-[(phosphonooxy)methyl]heptanamido}propanoic acid'	355.278	'C12H22NO9P'		'HMDB01016'	'D-4''-Phosphopantothenate'	299.215	'RC29s2.p2_HMDB01016_3'
'HMDB01016'	'D-4''-Phosphopantothenate'	299.215	'C9H18NO8P'		'RC29s2.p2_HMDB01016_6'	'3-{2-hydroxy-3-methyl-5-oxo-3-[(phosphonooxy)methyl]heptanamido}propanoic acid'	355.278	'RC29s2.p2_HMDB01016_4'
'RC29s2.p2_HMDB01016_6'	'3-{2-hydroxy-3-methyl-5-oxo-3-[(phosphonooxy)methyl]heptanamido}propanoic acid'	355.278	'C12H22NO9P'		'HMDB01016'	'D-4''-Phosphopantothenate'	299.215	'RC29s2.p2_HMDB01016_4'
'RC29s2.p2_HMDB01016_7'	'3-{3-methyl-3-[(phosphonooxy)methyl]-2-(propanoyloxy)butanamido}propanoic acid'	355.278	'C12H22NO9P'		'HMDB01016'	'D-4''-Phosphopantothenate'	299.215	'HMDB01016'
'RC29s2.p2_HMDB01016_7'	'3-{3-methyl-3-[(phosphonooxy)methyl]-2-(propanoyloxy)butanamido}propanoic acid'	355.278	'C12H22NO9P'		'HMDB01016'	'D-4''-Phosphopantothenate'	299.215	'RC29s2.p2_HMDB01016_4'
'HMDB01016'	'D-4''-Phosphopantothenate'	299.215	'C9H18NO8P'		'RC29s2.p2_HMDB01016_7'	'3-{3-methyl-3-[(phosphonooxy)methyl]-2-(propanoyloxy)butanamido}propanoic acid'	355.278	'RC29s2.p2_HMDB01016_5'
'RC29s2.p2_HMDB01016_7'	'3-{3-methyl-3-[(phosphonooxy)methyl]-2-(propanoyloxy)butanamido}propanoic acid'	355.278	'C12H22NO9P'		'HMDB01016'	'D-4''-Phosphopantothenate'	299.215	'RC29s2.p2_HMDB01016_5'
'RC29s2.p2_HMDB01016_8'	'3-hydroxy-2,2-dimethyl-3-{[3-oxo-3-(propanoyloxy)propyl]carbamoyl}propoxyphosphonic acid'	355.278	'C12H22NO9P'		'HMDB01016'	'D-4''-Phosphopantothenate'	299.215	'HMDB01016'
'RC29s2.p2_HMDB01016_8'	'3-hydroxy-2,2-dimethyl-3-{[3-oxo-3-(propanoyloxy)propyl]carbamoyl}propoxyphosphonic acid'	355.278	'C12H22NO9P'		'HMDB01016'	'D-4''-Phosphopantothenate'	299.215	'RC29s2.p2_HMDB01016_5'
'HMDB01016'	'D-4''-Phosphopantothenate'	299.215	'C9H18NO8P'		'RC29s2.p2_HMDB01016_8'	'3-hydroxy-2,2-dimethyl-3-{[3-oxo-3-(propanoyloxy)propyl]carbamoyl}propoxyphosphonic acid'	355.278	'RC29s2.p2_HMDB01016_6'
'RC29s2.p2_HMDB01016_8'	'3-hydroxy-2,2-dimethyl-3-{[3-oxo-3-(propanoyloxy)propyl]carbamoyl}propoxyphosphonic acid'	355.278	'C12H22NO9P'		'HMDB01016'	'D-4''-Phosphopantothenate'	299.215	'RC29s2.p2_HMDB01016_6'
'RC29s2.p2_HMDB01016_9'	'3-[2-hydroxy-3-({[hydroxy(propanoyloxy)phosphoryl]oxy}methyl)-3-methylbutanamido]propanoic acid'	355.278	'C12H22NO9P'		'HMDB01016'	'D-4''-Phosphopantothenate'	299.215	'HMDB01016'
'RC29s2.p2_HMDB01016_9'	'3-[2-hydroxy-3-({[hydroxy(propanoyloxy)phosphoryl]oxy}methyl)-3-methylbutanamido]propanoic acid'	355.278	'C12H22NO9P'		'HMDB01016'	'D-4''-Phosphopantothenate'	299.215	'RC29s2.p2_HMDB01016_6'
'HMDB01016'	'D-4''-Phosphopantothenate'	299.215	'C9H18NO8P'		'RC29s2.p2_HMDB01016_9'	'3-[2-hydroxy-3-({[hydroxy(propanoyloxy)phosphoryl]oxy}methyl)-3-methylbutanamido]propanoic acid'	355.278	'RC29s2.p2_HMDB01016_7'
'RC29s2.p2_HMDB01016_9'	'3-[2-hydroxy-3-({[hydroxy(propanoyloxy)phosphoryl]oxy}methyl)-3-methylbutanamido]propanoic acid'	355.278	'C12H22NO9P'		'HMDB01016'	'D-4''-Phosphopantothenate'	299.215	'RC29s2.p2_HMDB01016_7'
'RC29s3.p3_HMDB01016_1'	'3-[2-hydroxy-3,3-dimethyl-5-oxo-4-(phosphonooxy)octanamido]propanoic acid'	369.305	'C13H24NO9P'		'HMDB01016'	'D-4''-Phosphopantothenate'	299.215	'HMDB01016'
'RC29s3.p3_HMDB01016_1'	'3-[2-hydroxy-3,3-dimethyl-5-oxo-4-(phosphonooxy)octanamido]propanoic acid'	369.305	'C13H24NO9P'		'HMDB01016'	'D-4''-Phosphopantothenate'	299.215	'RC29s2.p2_HMDB01016_7'
'HMDB01016'	'D-4''-Phosphopantothenate'	299.215	'C9H18NO8P'		'RC29s3.p3_HMDB01016_1'	'3-[2-hydroxy-3,3-dimethyl-5-oxo-4-(phosphonooxy)octanamido]propanoic acid'	369.305	'RC29s2.p2_HMDB01016_8'
'RC29s3.p3_HMDB01016_1'	'3-[2-hydroxy-3,3-dimethyl-5-oxo-4-(phosphonooxy)octanamido]propanoic acid'	369.305	'C13H24NO9P'		'HMDB01016'	'D-4''-Phosphopantothenate'	299.215	'RC29s2.p2_HMDB01016_8'
'RC29s3.p3_HMDB01016_2'	'3-{2-hydroxy-2-[2-methyl-1-(phosphonooxy)propan-2-yl]-3-oxohexanamido}propanoic acid'	369.305	'C13H24NO9P'		'HMDB01016'	'D-4''-Phosphopantothenate'	299.215	'HMDB01016'
'RC29s3.p3_HMDB01016_2'	'3-{2-hydroxy-2-[2-methyl-1-(phosphonooxy)propan-2-yl]-3-oxohexanamido}propanoic acid'	369.305	'C13H24NO9P'		'HMDB01016'	'D-4''-Phosphopantothenate'	299.215	'RC29s2.p2_HMDB01016_8'
'HMDB01016'	'D-4''-Phosphopantothenate'	299.215	'C9H18NO8P'		'RC29s3.p3_HMDB01016_2'	'3-{2-hydroxy-2-[2-methyl-1-(phosphonooxy)propan-2-yl]-3-oxohexanamido}propanoic acid'	369.305	'RC29s2.p2_HMDB01016_9'
'RC29s3.p3_HMDB01016_2'	'3-{2-hydroxy-2-[2-methyl-1-(phosphonooxy)propan-2-yl]-3-oxohexanamido}propanoic acid'	369.305	'C13H24NO9P'		'HMDB01016'	'D-4''-Phosphopantothenate'	299.215	'RC29s2.p2_HMDB01016_9'
'RC29s3.p3_HMDB01016_3'	'3-{N-butanoyl-2-hydroxy-3-methyl-3-[(phosphonooxy)methyl]butanamido}propanoic acid'	369.305	'C13H24NO9P'		'HMDB01016'	'D-4''-Phosphopantothenate'	299.215	'HMDB01016'
'RC29s3.p3_HMDB01016_3'	'3-{N-butanoyl-2-hydroxy-3-methyl-3-[(phosphonooxy)methyl]butanamido}propanoic acid'	369.305	'C13H24NO9P'		'HMDB01016'	'D-4''-Phosphopantothenate'	299.215	'RC29s2.p2_HMDB01016_9'
'HMDB01016'	'D-4''-Phosphopantothenate'	299.215	'C9H18NO8P'		'RC29s3.p3_HMDB01016_3'	'3-{N-butanoyl-2-hydroxy-3-methyl-3-[(phosphonooxy)methyl]butanamido}propanoic acid'	369.305	'RC29s3.p3_HMDB01016_1'
'RC29s3.p3_HMDB01016_3'	'3-{N-butanoyl-2-hydroxy-3-methyl-3-[(phosphonooxy)methyl]butanamido}propanoic acid'	369.305	'C13H24NO9P'		'HMDB01016'	'D-4''-Phosphopantothenate'	299.215	'RC29s3.p3_HMDB01016_1'
'RC29s3.p3_HMDB01016_4'	'3-{2-hydroxy-3-methyl-3-[(phosphonooxy)methyl]butanamido}-4-oxoheptanoic acid'	369.305	'C13H24NO9P'		'HMDB01016'	'D-4''-Phosphopantothenate'	299.215	'HMDB01016'
'RC29s3.p3_HMDB01016_4'	'3-{2-hydroxy-3-methyl-3-[(phosphonooxy)methyl]butanamido}-4-oxoheptanoic acid'	369.305	'C13H24NO9P'		'HMDB01016'	'D-4''-Phosphopantothenate'	299.215	'RC29s3.p3_HMDB01016_1'
'HMDB01016'	'D-4''-Phosphopantothenate'	299.215	'C9H18NO8P'		'RC29s3.p3_HMDB01016_4'	'3-{2-hydroxy-3-methyl-3-[(phosphonooxy)methyl]butanamido}-4-oxoheptanoic acid'	369.305	'RC29s3.p3_HMDB01016_2'
'RC29s3.p3_HMDB01016_4'	'3-{2-hydroxy-3-methyl-3-[(phosphonooxy)methyl]butanamido}-4-oxoheptanoic acid'	369.305	'C13H24NO9P'		'HMDB01016'	'D-4''-Phosphopantothenate'	299.215	'RC29s3.p3_HMDB01016_2'
'RC29s3.p3_HMDB01016_5'	'2-({2-hydroxy-3-methyl-3-[(phosphonooxy)methyl]butanamido}methyl)-3-oxohexanoic acid'	369.305	'C13H24NO9P'		'HMDB01016'	'D-4''-Phosphopantothenate'	299.215	'HMDB01016'
'RC29s3.p3_HMDB01016_5'	'2-({2-hydroxy-3-methyl-3-[(phosphonooxy)methyl]butanamido}methyl)-3-oxohexanoic acid'	369.305	'C13H24NO9P'		'HMDB01016'	'D-4''-Phosphopantothenate'	299.215	'RC29s3.p3_HMDB01016_2'
'HMDB01016'	'D-4''-Phosphopantothenate'	299.215	'C9H18NO8P'		'RC29s3.p3_HMDB01016_5'	'2-({2-hydroxy-3-methyl-3-[(phosphonooxy)methyl]butanamido}methyl)-3-oxohexanoic acid'	369.305	'RC29s3.p3_HMDB01016_3'
'RC29s3.p3_HMDB01016_5'	'2-({2-hydroxy-3-methyl-3-[(phosphonooxy)methyl]butanamido}methyl)-3-oxohexanoic acid'	369.305	'C13H24NO9P'		'HMDB01016'	'D-4''-Phosphopantothenate'	299.215	'RC29s3.p3_HMDB01016_3'
'RC29s3.p3_HMDB01016_6'	'3-{2-hydroxy-3-methyl-5-oxo-3-[(phosphonooxy)methyl]octanamido}propanoic acid'	369.305	'C13H24NO9P'		'HMDB01016'	'D-4''-Phosphopantothenate'	299.215	'HMDB01016'
'RC29s3.p3_HMDB01016_6'	'3-{2-hydroxy-3-methyl-5-oxo-3-[(phosphonooxy)methyl]octanamido}propanoic acid'	369.305	'C13H24NO9P'		'HMDB01016'	'D-4''-Phosphopantothenate'	299.215	'RC29s3.p3_HMDB01016_3'
'HMDB01016'	'D-4''-Phosphopantothenate'	299.215	'C9H18NO8P'		'RC29s3.p3_HMDB01016_6'	'3-{2-hydroxy-3-methyl-5-oxo-3-[(phosphonooxy)methyl]octanamido}propanoic acid'	369.305	'RC29s3.p3_HMDB01016_4'
'RC29s3.p3_HMDB01016_6'	'3-{2-hydroxy-3-methyl-5-oxo-3-[(phosphonooxy)methyl]octanamido}propanoic acid'	369.305	'C13H24NO9P'		'HMDB01016'	'D-4''-Phosphopantothenate'	299.215	'RC29s3.p3_HMDB01016_4'
'RC29s3.p3_HMDB01016_7'	'3-[2-(butanoyloxy)-3-methyl-3-[(phosphonooxy)methyl]butanamido]propanoic acid'	369.305	'C13H24NO9P'		'HMDB01016'	'D-4''-Phosphopantothenate'	299.215	'HMDB01016'
'RC29s3.p3_HMDB01016_7'	'3-[2-(butanoyloxy)-3-methyl-3-[(phosphonooxy)methyl]butanamido]propanoic acid'	369.305	'C13H24NO9P'		'HMDB01016'	'D-4''-Phosphopantothenate'	299.215	'RC29s3.p3_HMDB01016_4'
'HMDB01016'	'D-4''-Phosphopantothenate'	299.215	'C9H18NO8P'		'RC29s3.p3_HMDB01016_7'	'3-[2-(butanoyloxy)-3-methyl-3-[(phosphonooxy)methyl]butanamido]propanoic acid'	369.305	'RC29s3.p3_HMDB01016_5'
'RC29s3.p3_HMDB01016_7'	'3-[2-(butanoyloxy)-3-methyl-3-[(phosphonooxy)methyl]butanamido]propanoic acid'	369.305	'C13H24NO9P'		'HMDB01016'	'D-4''-Phosphopantothenate'	299.215	'RC29s3.p3_HMDB01016_5'
'RC29s3.p3_HMDB01016_8'	'3-{[3-(butanoyloxy)-3-oxopropyl]carbamoyl}-3-hydroxy-2,2-dimethylpropoxyphosphonic acid'	369.305	'C13H24NO9P'		'HMDB01016'	'D-4''-Phosphopantothenate'	299.215	'HMDB01016'
'RC29s3.p3_HMDB01016_8'	'3-{[3-(butanoyloxy)-3-oxopropyl]carbamoyl}-3-hydroxy-2,2-dimethylpropoxyphosphonic acid'	369.305	'C13H24NO9P'		'HMDB01016'	'D-4''-Phosphopantothenate'	299.215	'RC29s3.p3_HMDB01016_5'
'HMDB01016'	'D-4''-Phosphopantothenate'	299.215	'C9H18NO8P'		'RC29s3.p3_HMDB01016_8'	'3-{[3-(butanoyloxy)-3-oxopropyl]carbamoyl}-3-hydroxy-2,2-dimethylpropoxyphosphonic acid'	369.305	'RC29s3.p3_HMDB01016_6'
'RC29s3.p3_HMDB01016_8'	'3-{[3-(butanoyloxy)-3-oxopropyl]carbamoyl}-3-hydroxy-2,2-dimethylpropoxyphosphonic acid'	369.305	'C13H24NO9P'		'HMDB01016'	'D-4''-Phosphopantothenate'	299.215	'RC29s3.p3_HMDB01016_6'
'RC29s3.p3_HMDB01016_9'	'3-[3-({[butanoyloxy(hydroxy)phosphoryl]oxy}methyl)-2-hydroxy-3-methylbutanamido]propanoic acid'	369.305	'C13H24NO9P'		'HMDB01016'	'D-4''-Phosphopantothenate'	299.215	'HMDB01016'
'RC29s3.p3_HMDB01016_9'	'3-[3-({[butanoyloxy(hydroxy)phosphoryl]oxy}methyl)-2-hydroxy-3-methylbutanamido]propanoic acid'	369.305	'C13H24NO9P'		'HMDB01016'	'D-4''-Phosphopantothenate'	299.215	'RC29s3.p3_HMDB01016_6'
'HMDB01016'	'D-4''-Phosphopantothenate'	299.215	'C9H18NO8P'		'RC29s3.p3_HMDB01016_9'	'3-[3-({[butanoyloxy(hydroxy)phosphoryl]oxy}methyl)-2-hydroxy-3-methylbutanamido]propanoic acid'	369.305	'RC29s3.p3_HMDB01016_7'
'RC29s3.p3_HMDB01016_9'	'3-[3-({[butanoyloxy(hydroxy)phosphoryl]oxy}methyl)-2-hydroxy-3-methylbutanamido]propanoic acid'	369.305	'C13H24NO9P'		'HMDB01016'	'D-4''-Phosphopantothenate'	299.215	'RC29s3.p3_HMDB01016_7'
'RC29s4.p4_HMDB01016_1'	'7-[(2-carboxyethyl)carbamoyl]-7-hydroxy-6,6-dimethyl-4-oxo-5-(phosphonooxy)heptanoic acid'	399.288	'C13H22NO11P'		'HMDB01016'	'D-4''-Phosphopantothenate'	299.215	'HMDB01016'
'RC29s4.p4_HMDB01016_1'	'7-[(2-carboxyethyl)carbamoyl]-7-hydroxy-6,6-dimethyl-4-oxo-5-(phosphonooxy)heptanoic acid'	399.288	'C13H22NO11P'		'HMDB01016'	'D-4''-Phosphopantothenate'	299.215	'RC29s3.p3_HMDB01016_7'
'HMDB01016'	'D-4''-Phosphopantothenate'	299.215	'C9H18NO8P'		'RC29s4.p4_HMDB01016_1'	'7-[(2-carboxyethyl)carbamoyl]-7-hydroxy-6,6-dimethyl-4-oxo-5-(phosphonooxy)heptanoic acid'	399.288	'RC29s3.p3_HMDB01016_8'
'RC29s4.p4_HMDB01016_1'	'7-[(2-carboxyethyl)carbamoyl]-7-hydroxy-6,6-dimethyl-4-oxo-5-(phosphonooxy)heptanoic acid'	399.288	'C13H22NO11P'		'HMDB01016'	'D-4''-Phosphopantothenate'	299.215	'RC29s3.p3_HMDB01016_8'
'RC29s4.p4_HMDB01016_2'	'5-[(2-carboxyethyl)carbamoyl]-5-hydroxy-6,6-dimethyl-4-oxo-7-(phosphonooxy)heptanoic acid'	399.288	'C13H22NO11P'		'HMDB01016'	'D-4''-Phosphopantothenate'	299.215	'HMDB01016'
'RC29s4.p4_HMDB01016_2'	'5-[(2-carboxyethyl)carbamoyl]-5-hydroxy-6,6-dimethyl-4-oxo-7-(phosphonooxy)heptanoic acid'	399.288	'C13H22NO11P'		'HMDB01016'	'D-4''-Phosphopantothenate'	299.215	'RC29s3.p3_HMDB01016_8'
'HMDB01016'	'D-4''-Phosphopantothenate'	299.215	'C9H18NO8P'		'RC29s4.p4_HMDB01016_2'	'5-[(2-carboxyethyl)carbamoyl]-5-hydroxy-6,6-dimethyl-4-oxo-7-(phosphonooxy)heptanoic acid'	399.288	'RC29s3.p3_HMDB01016_9'
'RC29s4.p4_HMDB01016_2'	'5-[(2-carboxyethyl)carbamoyl]-5-hydroxy-6,6-dimethyl-4-oxo-7-(phosphonooxy)heptanoic acid'	399.288	'C13H22NO11P'		'HMDB01016'	'D-4''-Phosphopantothenate'	299.215	'RC29s3.p3_HMDB01016_9'
'RC29s4.p4_HMDB01016_3'	'4-[N-(2-carboxyethyl)-2-hydroxy-3-methyl-3-[(phosphonooxy)methyl]butanamido]-4-oxobutanoic acid'	399.288	'C13H22NO11P'		'HMDB01016'	'D-4''-Phosphopantothenate'	299.215	'HMDB01016'
'RC29s4.p4_HMDB01016_3'	'4-[N-(2-carboxyethyl)-2-hydroxy-3-methyl-3-[(phosphonooxy)methyl]butanamido]-4-oxobutanoic acid'	399.288	'C13H22NO11P'		'HMDB01016'	'D-4''-Phosphopantothenate'	299.215	'RC29s3.p3_HMDB01016_9'
'HMDB01016'	'D-4''-Phosphopantothenate'	299.215	'C9H18NO8P'		'RC29s4.p4_HMDB01016_3'	'4-[N-(2-carboxyethyl)-2-hydroxy-3-methyl-3-[(phosphonooxy)methyl]butanamido]-4-oxobutanoic acid'	399.288	'RC29s4.p4_HMDB01016_1'
'RC29s4.p4_HMDB01016_3'	'4-[N-(2-carboxyethyl)-2-hydroxy-3-methyl-3-[(phosphonooxy)methyl]butanamido]-4-oxobutanoic acid'	399.288	'C13H22NO11P'		'HMDB01016'	'D-4''-Phosphopantothenate'	299.215	'RC29s4.p4_HMDB01016_1'
'RC29s4.p4_HMDB01016_4'	'3-{2-hydroxy-3-methyl-3-[(phosphonooxy)methyl]butanamido}-4-oxoheptanedioic acid'	399.288	'C13H22NO11P'		'HMDB01016'	'D-4''-Phosphopantothenate'	299.215	'HMDB01016'
'RC29s4.p4_HMDB01016_4'	'3-{2-hydroxy-3-methyl-3-[(phosphonooxy)methyl]butanamido}-4-oxoheptanedioic acid'	399.288	'C13H22NO11P'		'HMDB01016'	'D-4''-Phosphopantothenate'	299.215	'RC29s4.p4_HMDB01016_1'
'HMDB01016'	'D-4''-Phosphopantothenate'	299.215	'C9H18NO8P'		'RC29s4.p4_HMDB01016_4'	'3-{2-hydroxy-3-methyl-3-[(phosphonooxy)methyl]butanamido}-4-oxoheptanedioic acid'	399.288	'RC29s4.p4_HMDB01016_2'
'RC29s4.p4_HMDB01016_4'	'3-{2-hydroxy-3-methyl-3-[(phosphonooxy)methyl]butanamido}-4-oxoheptanedioic acid'	399.288	'C13H22NO11P'		'HMDB01016'	'D-4''-Phosphopantothenate'	299.215	'RC29s4.p4_HMDB01016_2'
'RC29s4.p4_HMDB01016_5'	'2-({2-hydroxy-3-methyl-3-[(phosphonooxy)methyl]butanamido}methyl)-3-oxohexanedioic acid'	399.288	'C13H22NO11P'		'HMDB01016'	'D-4''-Phosphopantothenate'	299.215	'HMDB01016'
'RC29s4.p4_HMDB01016_5'	'2-({2-hydroxy-3-methyl-3-[(phosphonooxy)methyl]butanamido}methyl)-3-oxohexanedioic acid'	399.288	'C13H22NO11P'		'HMDB01016'	'D-4''-Phosphopantothenate'	299.215	'RC29s4.p4_HMDB01016_2'
'HMDB01016'	'D-4''-Phosphopantothenate'	299.215	'C9H18NO8P'		'RC29s4.p4_HMDB01016_5'	'2-({2-hydroxy-3-methyl-3-[(phosphonooxy)methyl]butanamido}methyl)-3-oxohexanedioic acid'	399.288	'RC29s4.p4_HMDB01016_3'
'RC29s4.p4_HMDB01016_5'	'2-({2-hydroxy-3-methyl-3-[(phosphonooxy)methyl]butanamido}methyl)-3-oxohexanedioic acid'	399.288	'C13H22NO11P'		'HMDB01016'	'D-4''-Phosphopantothenate'	299.215	'RC29s4.p4_HMDB01016_3'
'RC29s4.p4_HMDB01016_6'	'7-[(2-carboxyethyl)carbamoyl]-7-hydroxy-6-methyl-4-oxo-6-[(phosphonooxy)methyl]heptanoic acid'	399.288	'C13H22NO11P'		'HMDB01016'	'D-4''-Phosphopantothenate'	299.215	'HMDB01016'
'RC29s4.p4_HMDB01016_6'	'7-[(2-carboxyethyl)carbamoyl]-7-hydroxy-6-methyl-4-oxo-6-[(phosphonooxy)methyl]heptanoic acid'	399.288	'C13H22NO11P'		'HMDB01016'	'D-4''-Phosphopantothenate'	299.215	'RC29s4.p4_HMDB01016_3'
'HMDB01016'	'D-4''-Phosphopantothenate'	299.215	'C9H18NO8P'		'RC29s4.p4_HMDB01016_6'	'7-[(2-carboxyethyl)carbamoyl]-7-hydroxy-6-methyl-4-oxo-6-[(phosphonooxy)methyl]heptanoic acid'	399.288	'RC29s4.p4_HMDB01016_4'
'RC29s4.p4_HMDB01016_6'	'7-[(2-carboxyethyl)carbamoyl]-7-hydroxy-6-methyl-4-oxo-6-[(phosphonooxy)methyl]heptanoic acid'	399.288	'C13H22NO11P'		'HMDB01016'	'D-4''-Phosphopantothenate'	299.215	'RC29s4.p4_HMDB01016_4'
'RC29s4.p4_HMDB01016_7'	'4-{1-[(2-carboxyethyl)carbamoyl]-2,2-dimethyl-3-(phosphonooxy)propoxy}-4-oxobutanoic acid'	399.288	'C13H22NO11P'		'HMDB01016'	'D-4''-Phosphopantothenate'	299.215	'HMDB01016'
'RC29s4.p4_HMDB01016_7'	'4-{1-[(2-carboxyethyl)carbamoyl]-2,2-dimethyl-3-(phosphonooxy)propoxy}-4-oxobutanoic acid'	399.288	'C13H22NO11P'		'HMDB01016'	'D-4''-Phosphopantothenate'	299.215	'RC29s4.p4_HMDB01016_4'
'HMDB01016'	'D-4''-Phosphopantothenate'	299.215	'C9H18NO8P'		'RC29s4.p4_HMDB01016_7'	'4-{1-[(2-carboxyethyl)carbamoyl]-2,2-dimethyl-3-(phosphonooxy)propoxy}-4-oxobutanoic acid'	399.288	'RC29s4.p4_HMDB01016_5'
'RC29s4.p4_HMDB01016_7'	'4-{1-[(2-carboxyethyl)carbamoyl]-2,2-dimethyl-3-(phosphonooxy)propoxy}-4-oxobutanoic acid'	399.288	'C13H22NO11P'		'HMDB01016'	'D-4''-Phosphopantothenate'	299.215	'RC29s4.p4_HMDB01016_5'
'RC29s4.p4_HMDB01016_8'	'4-[(3-{2-hydroxy-3-methyl-3-[(phosphonooxy)methyl]butanamido}propanoyl)oxy]-4-oxobutanoic acid'	399.288	'C13H22NO11P'		'HMDB01016'	'D-4''-Phosphopantothenate'	299.215	'HMDB01016'
'RC29s4.p4_HMDB01016_8'	'4-[(3-{2-hydroxy-3-methyl-3-[(phosphonooxy)methyl]butanamido}propanoyl)oxy]-4-oxobutanoic acid'	399.288	'C13H22NO11P'		'HMDB01016'	'D-4''-Phosphopantothenate'	299.215	'RC29s4.p4_HMDB01016_5'
'HMDB01016'	'D-4''-Phosphopantothenate'	299.215	'C9H18NO8P'		'RC29s4.p4_HMDB01016_8'	'4-[(3-{2-hydroxy-3-methyl-3-[(phosphonooxy)methyl]butanamido}propanoyl)oxy]-4-oxobutanoic acid'	399.288	'RC29s4.p4_HMDB01016_6'
'RC29s4.p4_HMDB01016_8'	'4-[(3-{2-hydroxy-3-methyl-3-[(phosphonooxy)methyl]butanamido}propanoyl)oxy]-4-oxobutanoic acid'	399.288	'C13H22NO11P'		'HMDB01016'	'D-4''-Phosphopantothenate'	299.215	'RC29s4.p4_HMDB01016_6'
'RC29s4.p4_HMDB01016_9'	'4-({3-[(2-carboxyethyl)carbamoyl]-3-hydroxy-2,2-dimethylpropoxy(hydroxy)phosphoryl}oxy)-4-oxobutanoic acid'	399.288	'C13H22NO11P'		'HMDB01016'	'D-4''-Phosphopantothenate'	299.215	'HMDB01016'
'RC29s4.p4_HMDB01016_9'	'4-({3-[(2-carboxyethyl)carbamoyl]-3-hydroxy-2,2-dimethylpropoxy(hydroxy)phosphoryl}oxy)-4-oxobutanoic acid'	399.288	'C13H22NO11P'		'HMDB01016'	'D-4''-Phosphopantothenate'	299.215	'RC29s4.p4_HMDB01016_6'
'HMDB01016'	'D-4''-Phosphopantothenate'	299.215	'C9H18NO8P'		'RC29s4.p4_HMDB01016_9'	'4-({3-[(2-carboxyethyl)carbamoyl]-3-hydroxy-2,2-dimethylpropoxy(hydroxy)phosphoryl}oxy)-4-oxobutanoic acid'	399.288	'RC29s4.p4_HMDB01016_7'
'RC29s4.p4_HMDB01016_9'	'4-({3-[(2-carboxyethyl)carbamoyl]-3-hydroxy-2,2-dimethylpropoxy(hydroxy)phosphoryl}oxy)-4-oxobutanoic acid'	399.288	'C13H22NO11P'		'HMDB01016'	'D-4''-Phosphopantothenate'	299.215	'RC29s4.p4_HMDB01016_7'
'RC29s5.p5_HMDB01016_1'	'6-[(2-carboxyethyl)carbamoyl]-6-hydroxy-5,5-dimethyl-3-oxo-4-(phosphonooxy)hexanoic acid'	385.261	'C12H20NO11P'		'HMDB01016'	'D-4''-Phosphopantothenate'	299.215	'HMDB01016'
'RC29s5.p5_HMDB01016_1'	'6-[(2-carboxyethyl)carbamoyl]-6-hydroxy-5,5-dimethyl-3-oxo-4-(phosphonooxy)hexanoic acid'	385.261	'C12H20NO11P'		'HMDB01016'	'D-4''-Phosphopantothenate'	299.215	'RC29s4.p4_HMDB01016_7'
'HMDB01016'	'D-4''-Phosphopantothenate'	299.215	'C9H18NO8P'		'RC29s5.p5_HMDB01016_1'	'6-[(2-carboxyethyl)carbamoyl]-6-hydroxy-5,5-dimethyl-3-oxo-4-(phosphonooxy)hexanoic acid'	385.261	'RC29s4.p4_HMDB01016_8'
'RC29s5.p5_HMDB01016_1'	'6-[(2-carboxyethyl)carbamoyl]-6-hydroxy-5,5-dimethyl-3-oxo-4-(phosphonooxy)hexanoic acid'	385.261	'C12H20NO11P'		'HMDB01016'	'D-4''-Phosphopantothenate'	299.215	'RC29s4.p4_HMDB01016_8'
'RC29s5.p5_HMDB01016_2'	'4-[(2-carboxyethyl)carbamoyl]-4-hydroxy-5,5-dimethyl-3-oxo-6-(phosphonooxy)hexanoic acid'	385.261	'C12H20NO11P'		'HMDB01016'	'D-4''-Phosphopantothenate'	299.215	'HMDB01016'
'RC29s5.p5_HMDB01016_2'	'4-[(2-carboxyethyl)carbamoyl]-4-hydroxy-5,5-dimethyl-3-oxo-6-(phosphonooxy)hexanoic acid'	385.261	'C12H20NO11P'		'HMDB01016'	'D-4''-Phosphopantothenate'	299.215	'RC29s4.p4_HMDB01016_8'
'HMDB01016'	'D-4''-Phosphopantothenate'	299.215	'C9H18NO8P'		'RC29s5.p5_HMDB01016_2'	'4-[(2-carboxyethyl)carbamoyl]-4-hydroxy-5,5-dimethyl-3-oxo-6-(phosphonooxy)hexanoic acid'	385.261	'RC29s4.p4_HMDB01016_9'
'RC29s5.p5_HMDB01016_2'	'4-[(2-carboxyethyl)carbamoyl]-4-hydroxy-5,5-dimethyl-3-oxo-6-(phosphonooxy)hexanoic acid'	385.261	'C12H20NO11P'		'HMDB01016'	'D-4''-Phosphopantothenate'	299.215	'RC29s4.p4_HMDB01016_9'
'RC29s5.p5_HMDB01016_3'	'3-[N-(2-carboxyacetyl)-2-hydroxy-3-methyl-3-[(phosphonooxy)methyl]butanamido]propanoic acid'	385.261	'C12H20NO11P'		'HMDB01016'	'D-4''-Phosphopantothenate'	299.215	'HMDB01016'
'RC29s5.p5_HMDB01016_3'	'3-[N-(2-carboxyacetyl)-2-hydroxy-3-methyl-3-[(phosphonooxy)methyl]butanamido]propanoic acid'	385.261	'C12H20NO11P'		'HMDB01016'	'D-4''-Phosphopantothenate'	299.215	'RC29s4.p4_HMDB01016_9'
'HMDB01016'	'D-4''-Phosphopantothenate'	299.215	'C9H18NO8P'		'RC29s5.p5_HMDB01016_3'	'3-[N-(2-carboxyacetyl)-2-hydroxy-3-methyl-3-[(phosphonooxy)methyl]butanamido]propanoic acid'	385.261	'RC29s5.p5_HMDB01016_1'
'RC29s5.p5_HMDB01016_3'	'3-[N-(2-carboxyacetyl)-2-hydroxy-3-methyl-3-[(phosphonooxy)methyl]butanamido]propanoic acid'	385.261	'C12H20NO11P'		'HMDB01016'	'D-4''-Phosphopantothenate'	299.215	'RC29s5.p5_HMDB01016_1'
'RC29s5.p5_HMDB01016_4'	'3-{2-hydroxy-3-methyl-3-[(phosphonooxy)methyl]butanamido}-4-oxohexanedioic acid'	385.261	'C12H20NO11P'		'HMDB01016'	'D-4''-Phosphopantothenate'	299.215	'HMDB01016'
'RC29s5.p5_HMDB01016_4'	'3-{2-hydroxy-3-methyl-3-[(phosphonooxy)methyl]butanamido}-4-oxohexanedioic acid'	385.261	'C12H20NO11P'		'HMDB01016'	'D-4''-Phosphopantothenate'	299.215	'RC29s5.p5_HMDB01016_1'
'HMDB01016'	'D-4''-Phosphopantothenate'	299.215	'C9H18NO8P'		'RC29s5.p5_HMDB01016_4'	'3-{2-hydroxy-3-methyl-3-[(phosphonooxy)methyl]butanamido}-4-oxohexanedioic acid'	385.261	'RC29s5.p5_HMDB01016_2'
'RC29s5.p5_HMDB01016_4'	'3-{2-hydroxy-3-methyl-3-[(phosphonooxy)methyl]butanamido}-4-oxohexanedioic acid'	385.261	'C12H20NO11P'		'HMDB01016'	'D-4''-Phosphopantothenate'	299.215	'RC29s5.p5_HMDB01016_2'
'RC29s5.p5_HMDB01016_5'	'2-({2-hydroxy-3-methyl-3-[(phosphonooxy)methyl]butanamido}methyl)-3-oxopentanedioic acid'	385.261	'C12H20NO11P'		'HMDB01016'	'D-4''-Phosphopantothenate'	299.215	'HMDB01016'
'RC29s5.p5_HMDB01016_5'	'2-({2-hydroxy-3-methyl-3-[(phosphonooxy)methyl]butanamido}methyl)-3-oxopentanedioic acid'	385.261	'C12H20NO11P'		'HMDB01016'	'D-4''-Phosphopantothenate'	299.215	'RC29s5.p5_HMDB01016_2'
'HMDB01016'	'D-4''-Phosphopantothenate'	299.215	'C9H18NO8P'		'RC29s5.p5_HMDB01016_5'	'2-({2-hydroxy-3-methyl-3-[(phosphonooxy)methyl]butanamido}methyl)-3-oxopentanedioic acid'	385.261	'RC29s5.p5_HMDB01016_3'
'RC29s5.p5_HMDB01016_5'	'2-({2-hydroxy-3-methyl-3-[(phosphonooxy)methyl]butanamido}methyl)-3-oxopentanedioic acid'	385.261	'C12H20NO11P'		'HMDB01016'	'D-4''-Phosphopantothenate'	299.215	'RC29s5.p5_HMDB01016_3'
'RC29s5.p5_HMDB01016_6'	'6-[(2-carboxyethyl)carbamoyl]-6-hydroxy-5-methyl-3-oxo-5-[(phosphonooxy)methyl]hexanoic acid'	385.261	'C12H20NO11P'		'HMDB01016'	'D-4''-Phosphopantothenate'	299.215	'HMDB01016'
'RC29s5.p5_HMDB01016_6'	'6-[(2-carboxyethyl)carbamoyl]-6-hydroxy-5-methyl-3-oxo-5-[(phosphonooxy)methyl]hexanoic acid'	385.261	'C12H20NO11P'		'HMDB01016'	'D-4''-Phosphopantothenate'	299.215	'RC29s5.p5_HMDB01016_3'
'HMDB01016'	'D-4''-Phosphopantothenate'	299.215	'C9H18NO8P'		'RC29s5.p5_HMDB01016_6'	'6-[(2-carboxyethyl)carbamoyl]-6-hydroxy-5-methyl-3-oxo-5-[(phosphonooxy)methyl]hexanoic acid'	385.261	'RC29s5.p5_HMDB01016_4'
'RC29s5.p5_HMDB01016_6'	'6-[(2-carboxyethyl)carbamoyl]-6-hydroxy-5-methyl-3-oxo-5-[(phosphonooxy)methyl]hexanoic acid'	385.261	'C12H20NO11P'		'HMDB01016'	'D-4''-Phosphopantothenate'	299.215	'RC29s5.p5_HMDB01016_4'
'RC29s5.p5_HMDB01016_7'	'3-{2-[(2-carboxyacetyl)oxy]-3-methyl-3-[(phosphonooxy)methyl]butanamido}propanoic acid'	385.261	'C12H20NO11P'		'HMDB01016'	'D-4''-Phosphopantothenate'	299.215	'HMDB01016'
'RC29s5.p5_HMDB01016_7'	'3-{2-[(2-carboxyacetyl)oxy]-3-methyl-3-[(phosphonooxy)methyl]butanamido}propanoic acid'	385.261	'C12H20NO11P'		'HMDB01016'	'D-4''-Phosphopantothenate'	299.215	'RC29s5.p5_HMDB01016_4'
'HMDB01016'	'D-4''-Phosphopantothenate'	299.215	'C9H18NO8P'		'RC29s5.p5_HMDB01016_7'	'3-{2-[(2-carboxyacetyl)oxy]-3-methyl-3-[(phosphonooxy)methyl]butanamido}propanoic acid'	385.261	'RC29s5.p5_HMDB01016_5'
'RC29s5.p5_HMDB01016_7'	'3-{2-[(2-carboxyacetyl)oxy]-3-methyl-3-[(phosphonooxy)methyl]butanamido}propanoic acid'	385.261	'C12H20NO11P'		'HMDB01016'	'D-4''-Phosphopantothenate'	299.215	'RC29s5.p5_HMDB01016_5'
'RC29s5.p5_HMDB01016_8'	'3-[(3-{2-hydroxy-3-methyl-3-[(phosphonooxy)methyl]butanamido}propanoyl)oxy]-3-oxopropanoic acid'	385.261	'C12H20NO11P'		'HMDB01016'	'D-4''-Phosphopantothenate'	299.215	'HMDB01016'
'RC29s5.p5_HMDB01016_8'	'3-[(3-{2-hydroxy-3-methyl-3-[(phosphonooxy)methyl]butanamido}propanoyl)oxy]-3-oxopropanoic acid'	385.261	'C12H20NO11P'		'HMDB01016'	'D-4''-Phosphopantothenate'	299.215	'RC29s5.p5_HMDB01016_5'
'HMDB01016'	'D-4''-Phosphopantothenate'	299.215	'C9H18NO8P'		'RC29s5.p5_HMDB01016_8'	'3-[(3-{2-hydroxy-3-methyl-3-[(phosphonooxy)methyl]butanamido}propanoyl)oxy]-3-oxopropanoic acid'	385.261	'RC29s5.p5_HMDB01016_6'
'RC29s5.p5_HMDB01016_8'	'3-[(3-{2-hydroxy-3-methyl-3-[(phosphonooxy)methyl]butanamido}propanoyl)oxy]-3-oxopropanoic acid'	385.261	'C12H20NO11P'		'HMDB01016'	'D-4''-Phosphopantothenate'	299.215	'RC29s5.p5_HMDB01016_6'
'RC29s5.p5_HMDB01016_9'	'3-[3-({[(2-carboxyacetyl)oxy(hydroxy)phosphoryl]oxy}methyl)-2-hydroxy-3-methylbutanamido]propanoic acid'	385.261	'C12H20NO11P'		'HMDB01016'	'D-4''-Phosphopantothenate'	299.215	'HMDB01016'
'RC29s5.p5_HMDB01016_9'	'3-[3-({[(2-carboxyacetyl)oxy(hydroxy)phosphoryl]oxy}methyl)-2-hydroxy-3-methylbutanamido]propanoic acid'	385.261	'C12H20NO11P'		'HMDB01016'	'D-4''-Phosphopantothenate'	299.215	'RC29s5.p5_HMDB01016_6'
'HMDB01016'	'D-4''-Phosphopantothenate'	299.215	'C9H18NO8P'		'RC29s5.p5_HMDB01016_9'	'3-[3-({[(2-carboxyacetyl)oxy(hydroxy)phosphoryl]oxy}methyl)-2-hydroxy-3-methylbutanamido]propanoic acid'	385.261	'RC29s5.p5_HMDB01016_7'
'RC29s5.p5_HMDB01016_9'	'3-[3-({[(2-carboxyacetyl)oxy(hydroxy)phosphoryl]oxy}methyl)-2-hydroxy-3-methylbutanamido]propanoic acid'	385.261	'C12H20NO11P'		'HMDB01016'	'D-4''-Phosphopantothenate'	299.215	'RC29s5.p5_HMDB01016_7'
'HMDB01016'	'D-4''-Phosphopantothenate'	299.215	'C9H18NO8P'		'RC34s1.p1_HMDB01016_1'	'3-{3-methyl-3-[(phosphonooxy)methyl]-2-{[3,4,5-trihydroxy-6-(hydroxymethyl)oxan-2-yl]oxy}butanamido}propanoic acid'	461.356	'HMDB01016'
'HMDB01016'	'D-4''-Phosphopantothenate'	299.215	'C9H18NO8P'		'RC34s1.p1_HMDB01016_2'	'3-hydroxy-2,2-dimethyl-3-[(3-oxo-3-{[3,4,5-trihydroxy-6-(hydroxymethyl)oxan-2-yl]oxy}propyl)carbamoyl]propoxyphosphonic acid'	461.356	'RC29s5.p5_HMDB01016_7'
'HMDB01016'	'D-4''-Phosphopantothenate'	299.215	'C9H18NO8P'		'RC34s1.p1_HMDB01016_3'	'''3-{2-hydroxy-3-[({hydroxy[3,4,5-trihydroxy-6-(hydroxymethyl)oxan-2-yl]oxyphosphoryl}oxy)methyl]-3-methylbutanamido}propanoic aci...'' <Preview truncated at 128 characters>'	461.356	'RC29s5.p5_HMDB01016_8'
'RC41s1.p1_HMDB01016_1'	'(3-{2-hydroxy-3-methyl-3-[(phosphonooxy)methyl]butanamido}propanoyl)oxyphosphonic acid'	379.195	'C9H19NO11P2'		'HMDB01016'	'D-4''-Phosphopantothenate'	299.215	'RC29s5.p5_HMDB01016_8'
'RC41s1.p1_HMDB01016_1'	'(3-{2-hydroxy-3-methyl-3-[(phosphonooxy)methyl]butanamido}propanoyl)oxyphosphonic acid'	379.195	'C9H19NO11P2'		'HMDB01016'	'D-4''-Phosphopantothenate'	299.215	'HMDB01016'
'HMDB01016'	'D-4''-Phosphopantothenate'	299.215	'C9H18NO8P'		'RC41s1.p1_HMDB01016_1'	'(3-{2-hydroxy-3-methyl-3-[(phosphonooxy)methyl]butanamido}propanoyl)oxyphosphonic acid'	379.195	'RC29s5.p5_HMDB01016_8'
'RC41s1.p1_HMDB01016_1'	'(3-{2-hydroxy-3-methyl-3-[(phosphonooxy)methyl]butanamido}propanoyl)oxyphosphonic acid'	379.195	'C9H19NO11P2'		'HMDB01016'	'D-4''-Phosphopantothenate'	299.215	'RC29s5.p5_HMDB01016_9'
'RC42s1.p1_HMDB01016_1'	'3-{2-hydroxy-3-methyl-N-phosphono-3-[(phosphonooxy)methyl]butanamido}propanoic acid'	379.195	'C9H19NO11P2'		'HMDB01016'	'D-4''-Phosphopantothenate'	299.215	'RC29s5.p5_HMDB01016_9'
'RC42s1.p1_HMDB01016_1'	'3-{2-hydroxy-3-methyl-N-phosphono-3-[(phosphonooxy)methyl]butanamido}propanoic acid'	379.195	'C9H19NO11P2'		'HMDB01016'	'D-4''-Phosphopantothenate'	299.215	'HMDB01016'
'HMDB01016'	'D-4''-Phosphopantothenate'	299.215	'C9H18NO8P'		'RC42s1.p1_HMDB01016_1'	'3-{2-hydroxy-3-methyl-N-phosphono-3-[(phosphonooxy)methyl]butanamido}propanoic acid'	379.195	'RC29s5.p5_HMDB01016_9'
'RC42s1.p1_HMDB01016_1'	'3-{2-hydroxy-3-methyl-N-phosphono-3-[(phosphonooxy)methyl]butanamido}propanoic acid'	379.195	'C9H19NO11P2'		'HMDB01016'	'D-4''-Phosphopantothenate'	299.215	'HMDB01016'
'RC43s1.p1_HMDB01016_1'	'3-[2-hydroxy-3-({[hydroxy(phosphonooxy)phosphoryl]oxy}methyl)-3-methylbutanamido]propanoic acid'	379.195	'C9H19NO11P2'		'HMDB01016'	'D-4''-Phosphopantothenate'	299.215	'HMDB01016'
'RC43s1.p1_HMDB01016_1'	'3-[2-hydroxy-3-({[hydroxy(phosphonooxy)phosphoryl]oxy}methyl)-3-methylbutanamido]propanoic acid'	379.195	'C9H19NO11P2'		'HMDB01016'	'D-4''-Phosphopantothenate'	299.215	'HMDB01016'
'HMDB01016'	'D-4''-Phosphopantothenate'	299.215	'C9H18NO8P'		'RC43s1.p1_HMDB01016_1'	'3-[2-hydroxy-3-({[hydroxy(phosphonooxy)phosphoryl]oxy}methyl)-3-methylbutanamido]propanoic acid'	379.195	'RC41s1.p1_HMDB01016_1'
'RC43s1.p1_HMDB01016_1'	'3-[2-hydroxy-3-({[hydroxy(phosphonooxy)phosphoryl]oxy}methyl)-3-methylbutanamido]propanoic acid'	379.195	'C9H19NO11P2'		'HMDB01016'	'D-4''-Phosphopantothenate'	299.215	'RC41s1.p1_HMDB01016_1'
'RC1p2.s2_HMDB01117_1'	'''(3R)-3-[(2-{[(2R)-1,1-dihydrogenio-1-hydroxy-3-sulfanylpropan-2-yl]carbamoyl}ethyl)carbamoyl]-3-hydroxy-2,2-dimethylpropoxyphosp...'' <Preview truncated at 128 characters>'	388.374	'C12H25N2O8PS'		'HMDB01117'	'4-Phosphopantothenoylcysteine'	402.358	'HMDB01016'
'RC1p2.s2_HMDB01117_1'	'''(3R)-3-[(2-{[(2R)-1,1-dihydrogenio-1-hydroxy-3-sulfanylpropan-2-yl]carbamoyl}ethyl)carbamoyl]-3-hydroxy-2,2-dimethylpropoxyphosp...'' <Preview truncated at 128 characters>'	388.374	'C12H25N2O8PS'		'HMDB01117'	'4-Phosphopantothenoylcysteine'	402.358	'RC41s1.p1_HMDB01016_1'
'HMDB01117'	'4-Phosphopantothenoylcysteine'	402.358	'C12H23N2O9PS'		'RC1p2.s2_HMDB01117_1'	'''(3R)-3-[(2-{[(2R)-1,1-dihydrogenio-1-hydroxy-3-sulfanylpropan-2-yl]carbamoyl}ethyl)carbamoyl]-3-hydroxy-2,2-dimethylpropoxyphosp...'' <Preview truncated at 128 characters>'	388.374	'RC42s1.p1_HMDB01016_1'
'RC1p2.s2_HMDB01117_1'	'''(3R)-3-[(2-{[(2R)-1,1-dihydrogenio-1-hydroxy-3-sulfanylpropan-2-yl]carbamoyl}ethyl)carbamoyl]-3-hydroxy-2,2-dimethylpropoxyphosp...'' <Preview truncated at 128 characters>'	388.374	'C12H25N2O8PS'		'HMDB01117'	'4-Phosphopantothenoylcysteine'	402.358	'RC42s1.p1_HMDB01016_1'
'RC1p2.s2_HMDB01117_1'	'''(3R)-3-[(2-{[(2R)-1,1-dihydrogenio-1-hydroxy-3-sulfanylpropan-2-yl]carbamoyl}ethyl)carbamoyl]-3-hydroxy-2,2-dimethylpropoxyphosp...'' <Preview truncated at 128 characters>'	388.374	'C12H25N2O8PS'		'HMDB01117'	'4-Phosphopantothenoylcysteine'	402.358	'HMDB01016'
'RC1p2.s2_HMDB01117_1'	'''(3R)-3-[(2-{[(2R)-1,1-dihydrogenio-1-hydroxy-3-sulfanylpropan-2-yl]carbamoyl}ethyl)carbamoyl]-3-hydroxy-2,2-dimethylpropoxyphosp...'' <Preview truncated at 128 characters>'	388.374	'C12H25N2O8PS'		'HMDB01117'	'4-Phosphopantothenoylcysteine'	402.358	'RC42s1.p1_HMDB01016_1'
'HMDB01117'	'4-Phosphopantothenoylcysteine'	402.358	'C12H23N2O9PS'		'RC1p2.s2_HMDB01117_1'	'''(3R)-3-[(2-{[(2R)-1,1-dihydrogenio-1-hydroxy-3-sulfanylpropan-2-yl]carbamoyl}ethyl)carbamoyl]-3-hydroxy-2,2-dimethylpropoxyphosp...'' <Preview truncated at 128 characters>'	388.374	'RC43s1.p1_HMDB01016_1'
'RC1p2.s2_HMDB01117_1'	'''(3R)-3-[(2-{[(2R)-1,1-dihydrogenio-1-hydroxy-3-sulfanylpropan-2-yl]carbamoyl}ethyl)carbamoyl]-3-hydroxy-2,2-dimethylpropoxyphosp...'' <Preview truncated at 128 characters>'	388.374	'C12H25N2O8PS'		'HMDB01117'	'4-Phosphopantothenoylcysteine'	402.358	'RC43s1.p1_HMDB01016_1'
'HMDB01117'	'4-Phosphopantothenoylcysteine'	402.358	'C12H23N2O9PS'		'RC8s1.p1_HMDB01117_1'	'(2R)-2-(3-{[(2R)-2-hydroxy-3,3-dimethyl-4-(phosphonooxy)butanoyl]imino}propanamido)-3-sulfanylpropanoic acid'	400.342	'HMDB01016'
'HMDB01117'	'4-Phosphopantothenoylcysteine'	402.358	'C12H23N2O9PS'		'RC8s1.p1_HMDB01117_1'	'(2R)-2-(3-{[(2R)-2-hydroxy-3,3-dimethyl-4-(phosphonooxy)butanoyl]imino}propanamido)-3-sulfanylpropanoic acid'	400.342	'RC43s1.p1_HMDB01016_1'
'HMDB01117'	'4-Phosphopantothenoylcysteine'	402.358	'C12H23N2O9PS'		'RC8s1.p1_HMDB01117_2'	'2-({3-[(2R)-2-hydroxy-3-methyl-3-[(phosphonooxy)methyl]butanamido]propanoyl}imino)-3-sulfanylpropanoic acid'	400.342	'RC1p2.s2_HMDB01117_1'
'HMDB01117'	'4-Phosphopantothenoylcysteine'	402.358	'C12H23N2O9PS'		'RC8s1.p1_HMDB01117_2'	'2-({3-[(2R)-2-hydroxy-3-methyl-3-[(phosphonooxy)methyl]butanamido]propanoyl}imino)-3-sulfanylpropanoic acid'	400.342	'RC1p2.s2_HMDB01117_1'
'RC9s1.p1_HMDB01117_1'	'(2R)-2-{3-[(2R)-2,4-dihydroxy-3-methyl-3-[(phosphonooxy)methyl]butanamido]propanamido}-3-sulfanylpropanoic acid'	418.357	'C12H23N2O10PS'		'HMDB01117'	'4-Phosphopantothenoylcysteine'	402.358	'HMDB01117'
'RC9s1.p1_HMDB01117_1'	'(2R)-2-{3-[(2R)-2,4-dihydroxy-3-methyl-3-[(phosphonooxy)methyl]butanamido]propanamido}-3-sulfanylpropanoic acid'	418.357	'C12H23N2O10PS'		'HMDB01117'	'4-Phosphopantothenoylcysteine'	402.358	'RC1p2.s2_HMDB01117_1'
'HMDB01117'	'4-Phosphopantothenoylcysteine'	402.358	'C12H23N2O9PS'		'RC9s1.p1_HMDB01117_1'	'(2R)-2-{3-[(2R)-2,4-dihydroxy-3-methyl-3-[(phosphonooxy)methyl]butanamido]propanamido}-3-sulfanylpropanoic acid'	418.357	'RC1p2.s2_HMDB01117_1'
'RC9s1.p1_HMDB01117_1'	'(2R)-2-{3-[(2R)-2,4-dihydroxy-3-methyl-3-[(phosphonooxy)methyl]butanamido]propanamido}-3-sulfanylpropanoic acid'	418.357	'C12H23N2O10PS'		'HMDB01117'	'4-Phosphopantothenoylcysteine'	402.358	'RC1p2.s2_HMDB01117_1'
'RC9s1.p1_HMDB01117_1'	'(2R)-2-{3-[(2R)-2,4-dihydroxy-3-methyl-3-[(phosphonooxy)methyl]butanamido]propanamido}-3-sulfanylpropanoic acid'	418.357	'C12H23N2O10PS'		'HMDB01117'	'4-Phosphopantothenoylcysteine'	402.358	'HMDB01117'
'RC9s1.p1_HMDB01117_1'	'(2R)-2-{3-[(2R)-2,4-dihydroxy-3-methyl-3-[(phosphonooxy)methyl]butanamido]propanamido}-3-sulfanylpropanoic acid'	418.357	'C12H23N2O10PS'		'HMDB01117'	'4-Phosphopantothenoylcysteine'	402.358	'RC1p2.s2_HMDB01117_1'
'HMDB01117'	'4-Phosphopantothenoylcysteine'	402.358	'C12H23N2O9PS'		'RC9s1.p1_HMDB01117_1'	'(2R)-2-{3-[(2R)-2,4-dihydroxy-3-methyl-3-[(phosphonooxy)methyl]butanamido]propanamido}-3-sulfanylpropanoic acid'	418.357	'HMDB01117'
'RC9s1.p1_HMDB01117_1'	'(2R)-2-{3-[(2R)-2,4-dihydroxy-3-methyl-3-[(phosphonooxy)methyl]butanamido]propanamido}-3-sulfanylpropanoic acid'	418.357	'C12H23N2O10PS'		'HMDB01117'	'4-Phosphopantothenoylcysteine'	402.358	'HMDB01117'
'RC9s1.p1_HMDB01117_1'	'(2R)-2-{3-[(2R)-2,4-dihydroxy-3-methyl-3-[(phosphonooxy)methyl]butanamido]propanamido}-3-sulfanylpropanoic acid'	418.357	'C12H23N2O10PS'		'HMDB01117'	'4-Phosphopantothenoylcysteine'	402.358	'HMDB01117'
'HMDB01117'	'4-Phosphopantothenoylcysteine'	402.358	'C12H23N2O9PS'		'RC9s1.p1_HMDB01117_1'	'(2R)-2-{3-[(2R)-2,4-dihydroxy-3-methyl-3-[(phosphonooxy)methyl]butanamido]propanamido}-3-sulfanylpropanoic acid'	418.357	'HMDB01117'
'RC9s1.p1_HMDB01117_1'	'(2R)-2-{3-[(2R)-2,4-dihydroxy-3-methyl-3-[(phosphonooxy)methyl]butanamido]propanamido}-3-sulfanylpropanoic acid'	418.357	'C12H23N2O10PS'		'HMDB01117'	'4-Phosphopantothenoylcysteine'	402.358	'RC9s1.p1_HMDB01117_1'
'RC9s1.p1_HMDB01117_1'	'(2R)-2-{3-[(2R)-2,4-dihydroxy-3-methyl-3-[(phosphonooxy)methyl]butanamido]propanamido}-3-sulfanylpropanoic acid'	418.357	'C12H23N2O10PS'		'HMDB01117'	'4-Phosphopantothenoylcysteine'	402.358	'RC9s1.p1_HMDB01117_1'
'RC9s1.p1_HMDB01117_1'	'(2R)-2-{3-[(2R)-2,4-dihydroxy-3-methyl-3-[(phosphonooxy)methyl]butanamido]propanamido}-3-sulfanylpropanoic acid'	418.357	'C12H23N2O10PS'		'HMDB01117'	'4-Phosphopantothenoylcysteine'	402.358	'HMDB01117'
'HMDB01117'	'4-Phosphopantothenoylcysteine'	402.358	'C12H23N2O9PS'		'RC9s1.p1_HMDB01117_1'	'(2R)-2-{3-[(2R)-2,4-dihydroxy-3-methyl-3-[(phosphonooxy)methyl]butanamido]propanamido}-3-sulfanylpropanoic acid'	418.357	'RC9s1.p1_HMDB01117_1'
'RC9s1.p1_HMDB01117_1'	'(2R)-2-{3-[(2R)-2,4-dihydroxy-3-methyl-3-[(phosphonooxy)methyl]butanamido]propanamido}-3-sulfanylpropanoic acid'	418.357	'C12H23N2O10PS'		'HMDB01117'	'4-Phosphopantothenoylcysteine'	402.358	'RC9s1.p1_HMDB01117_1'
'RC9s1.p1_HMDB01117_2'	'(2R)-2-{3-hydroxy-3-[(2R)-2-hydroxy-3-methyl-3-[(phosphonooxy)methyl]butanamido]propanamido}-3-sulfanylpropanoic acid'	418.357	'C12H23N2O10PS'		'HMDB01117'	'4-Phosphopantothenoylcysteine'	402.358	'RC9s1.p1_HMDB01117_1'
'RC9s1.p1_HMDB01117_2'	'(2R)-2-{3-hydroxy-3-[(2R)-2-hydroxy-3-methyl-3-[(phosphonooxy)methyl]butanamido]propanamido}-3-sulfanylpropanoic acid'	418.357	'C12H23N2O10PS'		'HMDB01117'	'4-Phosphopantothenoylcysteine'	402.358	'HMDB01117'
'HMDB01117'	'4-Phosphopantothenoylcysteine'	402.358	'C12H23N2O9PS'		'RC9s1.p1_HMDB01117_2'	'(2R)-2-{3-hydroxy-3-[(2R)-2-hydroxy-3-methyl-3-[(phosphonooxy)methyl]butanamido]propanamido}-3-sulfanylpropanoic acid'	418.357	'RC9s1.p1_HMDB01117_1'
'RC9s1.p1_HMDB01117_2'	'(2R)-2-{3-hydroxy-3-[(2R)-2-hydroxy-3-methyl-3-[(phosphonooxy)methyl]butanamido]propanamido}-3-sulfanylpropanoic acid'	418.357	'C12H23N2O10PS'		'HMDB01117'	'4-Phosphopantothenoylcysteine'	402.358	'RC9s1.p1_HMDB01117_1'
'RC9s1.p1_HMDB01117_2'	'(2R)-2-{3-hydroxy-3-[(2R)-2-hydroxy-3-methyl-3-[(phosphonooxy)methyl]butanamido]propanamido}-3-sulfanylpropanoic acid'	418.357	'C12H23N2O10PS'		'HMDB01117'	'4-Phosphopantothenoylcysteine'	402.358	'HMDB01117'
'RC9s1.p1_HMDB01117_2'	'(2R)-2-{3-hydroxy-3-[(2R)-2-hydroxy-3-methyl-3-[(phosphonooxy)methyl]butanamido]propanamido}-3-sulfanylpropanoic acid'	418.357	'C12H23N2O10PS'		'HMDB01117'	'4-Phosphopantothenoylcysteine'	402.358	'RC9s1.p1_HMDB01117_1'
'HMDB01117'	'4-Phosphopantothenoylcysteine'	402.358	'C12H23N2O9PS'		'RC9s1.p1_HMDB01117_2'	'(2R)-2-{3-hydroxy-3-[(2R)-2-hydroxy-3-methyl-3-[(phosphonooxy)methyl]butanamido]propanamido}-3-sulfanylpropanoic acid'	418.357	'RC9s1.p1_HMDB01117_1'
'RC9s1.p1_HMDB01117_2'	'(2R)-2-{3-hydroxy-3-[(2R)-2-hydroxy-3-methyl-3-[(phosphonooxy)methyl]butanamido]propanamido}-3-sulfanylpropanoic acid'	418.357	'C12H23N2O10PS'		'HMDB01117'	'4-Phosphopantothenoylcysteine'	402.358	'RC9s1.p1_HMDB01117_1'
'RC9s1.p1_HMDB01117_2'	'(2R)-2-{3-hydroxy-3-[(2R)-2-hydroxy-3-methyl-3-[(phosphonooxy)methyl]butanamido]propanamido}-3-sulfanylpropanoic acid'	418.357	'C12H23N2O10PS'		'HMDB01117'	'4-Phosphopantothenoylcysteine'	402.358	'HMDB01117'
'HMDB01117'	'4-Phosphopantothenoylcysteine'	402.358	'C12H23N2O9PS'		'RC9s1.p1_HMDB01117_2'	'(2R)-2-{3-hydroxy-3-[(2R)-2-hydroxy-3-methyl-3-[(phosphonooxy)methyl]butanamido]propanamido}-3-sulfanylpropanoic acid'	418.357	'RC9s1.p1_HMDB01117_1'
'RC9s1.p1_HMDB01117_2'	'(2R)-2-{3-hydroxy-3-[(2R)-2-hydroxy-3-methyl-3-[(phosphonooxy)methyl]butanamido]propanamido}-3-sulfanylpropanoic acid'	418.357	'C12H23N2O10PS'		'HMDB01117'	'4-Phosphopantothenoylcysteine'	402.358	'RC9s1.p1_HMDB01117_2'
'RC9s1.p1_HMDB01117_2'	'(2R)-2-{3-hydroxy-3-[(2R)-2-hydroxy-3-methyl-3-[(phosphonooxy)methyl]butanamido]propanamido}-3-sulfanylpropanoic acid'	418.357	'C12H23N2O10PS'		'HMDB01117'	'4-Phosphopantothenoylcysteine'	402.358	'RC9s1.p1_HMDB01117_2'
'RC9s1.p1_HMDB01117_2'	'(2R)-2-{3-hydroxy-3-[(2R)-2-hydroxy-3-methyl-3-[(phosphonooxy)methyl]butanamido]propanamido}-3-sulfanylpropanoic acid'	418.357	'C12H23N2O10PS'		'HMDB01117'	'4-Phosphopantothenoylcysteine'	402.358	'HMDB01117'
'HMDB01117'	'4-Phosphopantothenoylcysteine'	402.358	'C12H23N2O9PS'		'RC9s1.p1_HMDB01117_2'	'(2R)-2-{3-hydroxy-3-[(2R)-2-hydroxy-3-methyl-3-[(phosphonooxy)methyl]butanamido]propanamido}-3-sulfanylpropanoic acid'	418.357	'RC9s1.p1_HMDB01117_2'
'RC9s1.p1_HMDB01117_2'	'(2R)-2-{3-hydroxy-3-[(2R)-2-hydroxy-3-methyl-3-[(phosphonooxy)methyl]butanamido]propanamido}-3-sulfanylpropanoic acid'	418.357	'C12H23N2O10PS'		'HMDB01117'	'4-Phosphopantothenoylcysteine'	402.358	'RC9s1.p1_HMDB01117_2'
'RC9s1.p1_HMDB01117_3'	'(2R)-2-{2-hydroxy-3-[(2R)-2-hydroxy-3-methyl-3-[(phosphonooxy)methyl]butanamido]propanamido}-3-sulfanylpropanoic acid'	418.357	'C12H23N2O10PS'		'HMDB01117'	'4-Phosphopantothenoylcysteine'	402.358	'RC9s1.p1_HMDB01117_2'
'RC9s1.p1_HMDB01117_3'	'(2R)-2-{2-hydroxy-3-[(2R)-2-hydroxy-3-methyl-3-[(phosphonooxy)methyl]butanamido]propanamido}-3-sulfanylpropanoic acid'	418.357	'C12H23N2O10PS'		'HMDB01117'	'4-Phosphopantothenoylcysteine'	402.358	'HMDB01117'
'HMDB01117'	'4-Phosphopantothenoylcysteine'	402.358	'C12H23N2O9PS'		'RC9s1.p1_HMDB01117_3'	'(2R)-2-{2-hydroxy-3-[(2R)-2-hydroxy-3-methyl-3-[(phosphonooxy)methyl]butanamido]propanamido}-3-sulfanylpropanoic acid'	418.357	'RC9s1.p1_HMDB01117_2'
'RC9s1.p1_HMDB01117_3'	'(2R)-2-{2-hydroxy-3-[(2R)-2-hydroxy-3-methyl-3-[(phosphonooxy)methyl]butanamido]propanamido}-3-sulfanylpropanoic acid'	418.357	'C12H23N2O10PS'		'HMDB01117'	'4-Phosphopantothenoylcysteine'	402.358	'RC9s1.p1_HMDB01117_2'
'RC9s1.p1_HMDB01117_3'	'(2R)-2-{2-hydroxy-3-[(2R)-2-hydroxy-3-methyl-3-[(phosphonooxy)methyl]butanamido]propanamido}-3-sulfanylpropanoic acid'	418.357	'C12H23N2O10PS'		'HMDB01117'	'4-Phosphopantothenoylcysteine'	402.358	'HMDB01117'
'RC9s1.p1_HMDB01117_3'	'(2R)-2-{2-hydroxy-3-[(2R)-2-hydroxy-3-methyl-3-[(phosphonooxy)methyl]butanamido]propanamido}-3-sulfanylpropanoic acid'	418.357	'C12H23N2O10PS'		'HMDB01117'	'4-Phosphopantothenoylcysteine'	402.358	'RC9s1.p1_HMDB01117_2'
'HMDB01117'	'4-Phosphopantothenoylcysteine'	402.358	'C12H23N2O9PS'		'RC9s1.p1_HMDB01117_3'	'(2R)-2-{2-hydroxy-3-[(2R)-2-hydroxy-3-methyl-3-[(phosphonooxy)methyl]butanamido]propanamido}-3-sulfanylpropanoic acid'	418.357	'RC9s1.p1_HMDB01117_2'
'RC9s1.p1_HMDB01117_3'	'(2R)-2-{2-hydroxy-3-[(2R)-2-hydroxy-3-methyl-3-[(phosphonooxy)methyl]butanamido]propanamido}-3-sulfanylpropanoic acid'	418.357	'C12H23N2O10PS'		'HMDB01117'	'4-Phosphopantothenoylcysteine'	402.358	'RC9s1.p1_HMDB01117_2'
'RC9s1.p1_HMDB01117_3'	'(2R)-2-{2-hydroxy-3-[(2R)-2-hydroxy-3-methyl-3-[(phosphonooxy)methyl]butanamido]propanamido}-3-sulfanylpropanoic acid'	418.357	'C12H23N2O10PS'		'HMDB01117'	'4-Phosphopantothenoylcysteine'	402.358	'HMDB01117'
'HMDB01117'	'4-Phosphopantothenoylcysteine'	402.358	'C12H23N2O9PS'		'RC9s1.p1_HMDB01117_3'	'(2R)-2-{2-hydroxy-3-[(2R)-2-hydroxy-3-methyl-3-[(phosphonooxy)methyl]butanamido]propanamido}-3-sulfanylpropanoic acid'	418.357	'RC9s1.p1_HMDB01117_2'
'RC9s1.p1_HMDB01117_3'	'(2R)-2-{2-hydroxy-3-[(2R)-2-hydroxy-3-methyl-3-[(phosphonooxy)methyl]butanamido]propanamido}-3-sulfanylpropanoic acid'	418.357	'C12H23N2O10PS'		'HMDB01117'	'4-Phosphopantothenoylcysteine'	402.358	'RC9s1.p1_HMDB01117_3'
'RC9s1.p1_HMDB01117_3'	'(2R)-2-{2-hydroxy-3-[(2R)-2-hydroxy-3-methyl-3-[(phosphonooxy)methyl]butanamido]propanamido}-3-sulfanylpropanoic acid'	418.357	'C12H23N2O10PS'		'HMDB01117'	'4-Phosphopantothenoylcysteine'	402.358	'RC9s1.p1_HMDB01117_3'
'RC9s1.p1_HMDB01117_3'	'(2R)-2-{2-hydroxy-3-[(2R)-2-hydroxy-3-methyl-3-[(phosphonooxy)methyl]butanamido]propanamido}-3-sulfanylpropanoic acid'	418.357	'C12H23N2O10PS'		'HMDB01117'	'4-Phosphopantothenoylcysteine'	402.358	'HMDB01117'
'HMDB01117'	'4-Phosphopantothenoylcysteine'	402.358	'C12H23N2O9PS'		'RC9s1.p1_HMDB01117_3'	'(2R)-2-{2-hydroxy-3-[(2R)-2-hydroxy-3-methyl-3-[(phosphonooxy)methyl]butanamido]propanamido}-3-sulfanylpropanoic acid'	418.357	'RC9s1.p1_HMDB01117_3'
'RC9s1.p1_HMDB01117_3'	'(2R)-2-{2-hydroxy-3-[(2R)-2-hydroxy-3-methyl-3-[(phosphonooxy)methyl]butanamido]propanamido}-3-sulfanylpropanoic acid'	418.357	'C12H23N2O10PS'		'HMDB01117'	'4-Phosphopantothenoylcysteine'	402.358	'RC9s1.p1_HMDB01117_3'
'RC9s1.p1_HMDB01117_4'	'2-hydroxy-2-{3-[(2R)-2-hydroxy-3-methyl-3-[(phosphonooxy)methyl]butanamido]propanamido}-3-sulfanylpropanoic acid'	418.357	'C12H23N2O10PS'		'HMDB01117'	'4-Phosphopantothenoylcysteine'	402.358	'RC9s1.p1_HMDB01117_3'
'RC9s1.p1_HMDB01117_4'	'2-hydroxy-2-{3-[(2R)-2-hydroxy-3-methyl-3-[(phosphonooxy)methyl]butanamido]propanamido}-3-sulfanylpropanoic acid'	418.357	'C12H23N2O10PS'		'HMDB01117'	'4-Phosphopantothenoylcysteine'	402.358	'HMDB01117'
'HMDB01117'	'4-Phosphopantothenoylcysteine'	402.358	'C12H23N2O9PS'		'RC9s1.p1_HMDB01117_4'	'2-hydroxy-2-{3-[(2R)-2-hydroxy-3-methyl-3-[(phosphonooxy)methyl]butanamido]propanamido}-3-sulfanylpropanoic acid'	418.357	'RC9s1.p1_HMDB01117_3'
'RC9s1.p1_HMDB01117_4'	'2-hydroxy-2-{3-[(2R)-2-hydroxy-3-methyl-3-[(phosphonooxy)methyl]butanamido]propanamido}-3-sulfanylpropanoic acid'	418.357	'C12H23N2O10PS'		'HMDB01117'	'4-Phosphopantothenoylcysteine'	402.358	'RC9s1.p1_HMDB01117_3'
'RC9s1.p1_HMDB01117_4'	'2-hydroxy-2-{3-[(2R)-2-hydroxy-3-methyl-3-[(phosphonooxy)methyl]butanamido]propanamido}-3-sulfanylpropanoic acid'	418.357	'C12H23N2O10PS'		'HMDB01117'	'4-Phosphopantothenoylcysteine'	402.358	'HMDB01117'
'RC9s1.p1_HMDB01117_4'	'2-hydroxy-2-{3-[(2R)-2-hydroxy-3-methyl-3-[(phosphonooxy)methyl]butanamido]propanamido}-3-sulfanylpropanoic acid'	418.357	'C12H23N2O10PS'		'HMDB01117'	'4-Phosphopantothenoylcysteine'	402.358	'RC9s1.p1_HMDB01117_3'
'HMDB01117'	'4-Phosphopantothenoylcysteine'	402.358	'C12H23N2O9PS'		'RC9s1.p1_HMDB01117_4'	'2-hydroxy-2-{3-[(2R)-2-hydroxy-3-methyl-3-[(phosphonooxy)methyl]butanamido]propanamido}-3-sulfanylpropanoic acid'	418.357	'RC9s1.p1_HMDB01117_3'
'RC9s1.p1_HMDB01117_4'	'2-hydroxy-2-{3-[(2R)-2-hydroxy-3-methyl-3-[(phosphonooxy)methyl]butanamido]propanamido}-3-sulfanylpropanoic acid'	418.357	'C12H23N2O10PS'		'HMDB01117'	'4-Phosphopantothenoylcysteine'	402.358	'RC9s1.p1_HMDB01117_3'
'RC9s1.p1_HMDB01117_4'	'2-hydroxy-2-{3-[(2R)-2-hydroxy-3-methyl-3-[(phosphonooxy)methyl]butanamido]propanamido}-3-sulfanylpropanoic acid'	418.357	'C12H23N2O10PS'		'HMDB01117'	'4-Phosphopantothenoylcysteine'	402.358	'HMDB01117'
'HMDB01117'	'4-Phosphopantothenoylcysteine'	402.358	'C12H23N2O9PS'		'RC9s1.p1_HMDB01117_4'	'2-hydroxy-2-{3-[(2R)-2-hydroxy-3-methyl-3-[(phosphonooxy)methyl]butanamido]propanamido}-3-sulfanylpropanoic acid'	418.357	'RC9s1.p1_HMDB01117_3'
'RC9s1.p1_HMDB01117_4'	'2-hydroxy-2-{3-[(2R)-2-hydroxy-3-methyl-3-[(phosphonooxy)methyl]butanamido]propanamido}-3-sulfanylpropanoic acid'	418.357	'C12H23N2O10PS'		'HMDB01117'	'4-Phosphopantothenoylcysteine'	402.358	'RC9s1.p1_HMDB01117_4'
'RC9s1.p1_HMDB01117_4'	'2-hydroxy-2-{3-[(2R)-2-hydroxy-3-methyl-3-[(phosphonooxy)methyl]butanamido]propanamido}-3-sulfanylpropanoic acid'	418.357	'C12H23N2O10PS'		'HMDB01117'	'4-Phosphopantothenoylcysteine'	402.358	'RC9s1.p1_HMDB01117_4'
'RC9s1.p1_HMDB01117_4'	'2-hydroxy-2-{3-[(2R)-2-hydroxy-3-methyl-3-[(phosphonooxy)methyl]butanamido]propanamido}-3-sulfanylpropanoic acid'	418.357	'C12H23N2O10PS'		'HMDB01117'	'4-Phosphopantothenoylcysteine'	402.358	'HMDB01117'
'HMDB01117'	'4-Phosphopantothenoylcysteine'	402.358	'C12H23N2O9PS'		'RC9s1.p1_HMDB01117_4'	'2-hydroxy-2-{3-[(2R)-2-hydroxy-3-methyl-3-[(phosphonooxy)methyl]butanamido]propanamido}-3-sulfanylpropanoic acid'	418.357	'RC9s1.p1_HMDB01117_4'
'RC9s1.p1_HMDB01117_4'	'2-hydroxy-2-{3-[(2R)-2-hydroxy-3-methyl-3-[(phosphonooxy)methyl]butanamido]propanamido}-3-sulfanylpropanoic acid'	418.357	'C12H23N2O10PS'		'HMDB01117'	'4-Phosphopantothenoylcysteine'	402.358	'RC9s1.p1_HMDB01117_4'
'RC9s1.p1_HMDB01117_5'	'(2R)-3-hydroxy-2-{3-[(2R)-2-hydroxy-3-methyl-3-[(phosphonooxy)methyl]butanamido]propanamido}-3-sulfanylpropanoic acid'	418.357	'C12H23N2O10PS'		'HMDB01117'	'4-Phosphopantothenoylcysteine'	402.358	'RC9s1.p1_HMDB01117_4'
'RC9s1.p1_HMDB01117_5'	'(2R)-3-hydroxy-2-{3-[(2R)-2-hydroxy-3-methyl-3-[(phosphonooxy)methyl]butanamido]propanamido}-3-sulfanylpropanoic acid'	418.357	'C12H23N2O10PS'		'HMDB01117'	'4-Phosphopantothenoylcysteine'	402.358	'HMDB01117'
'HMDB01117'	'4-Phosphopantothenoylcysteine'	402.358	'C12H23N2O9PS'		'RC9s1.p1_HMDB01117_5'	'(2R)-3-hydroxy-2-{3-[(2R)-2-hydroxy-3-methyl-3-[(phosphonooxy)methyl]butanamido]propanamido}-3-sulfanylpropanoic acid'	418.357	'RC9s1.p1_HMDB01117_4'
'RC9s1.p1_HMDB01117_5'	'(2R)-3-hydroxy-2-{3-[(2R)-2-hydroxy-3-methyl-3-[(phosphonooxy)methyl]butanamido]propanamido}-3-sulfanylpropanoic acid'	418.357	'C12H23N2O10PS'		'HMDB01117'	'4-Phosphopantothenoylcysteine'	402.358	'RC9s1.p1_HMDB01117_4'
'RC9s1.p1_HMDB01117_5'	'(2R)-3-hydroxy-2-{3-[(2R)-2-hydroxy-3-methyl-3-[(phosphonooxy)methyl]butanamido]propanamido}-3-sulfanylpropanoic acid'	418.357	'C12H23N2O10PS'		'HMDB01117'	'4-Phosphopantothenoylcysteine'	402.358	'HMDB01117'
'RC9s1.p1_HMDB01117_5'	'(2R)-3-hydroxy-2-{3-[(2R)-2-hydroxy-3-methyl-3-[(phosphonooxy)methyl]butanamido]propanamido}-3-sulfanylpropanoic acid'	418.357	'C12H23N2O10PS'		'HMDB01117'	'4-Phosphopantothenoylcysteine'	402.358	'RC9s1.p1_HMDB01117_4'
'HMDB01117'	'4-Phosphopantothenoylcysteine'	402.358	'C12H23N2O9PS'		'RC9s1.p1_HMDB01117_5'	'(2R)-3-hydroxy-2-{3-[(2R)-2-hydroxy-3-methyl-3-[(phosphonooxy)methyl]butanamido]propanamido}-3-sulfanylpropanoic acid'	418.357	'RC9s1.p1_HMDB01117_4'
'RC9s1.p1_HMDB01117_5'	'(2R)-3-hydroxy-2-{3-[(2R)-2-hydroxy-3-methyl-3-[(phosphonooxy)methyl]butanamido]propanamido}-3-sulfanylpropanoic acid'	418.357	'C12H23N2O10PS'		'HMDB01117'	'4-Phosphopantothenoylcysteine'	402.358	'RC9s1.p1_HMDB01117_4'
'RC9s1.p1_HMDB01117_5'	'(2R)-3-hydroxy-2-{3-[(2R)-2-hydroxy-3-methyl-3-[(phosphonooxy)methyl]butanamido]propanamido}-3-sulfanylpropanoic acid'	418.357	'C12H23N2O10PS'		'HMDB01117'	'4-Phosphopantothenoylcysteine'	402.358	'HMDB01117'
'HMDB01117'	'4-Phosphopantothenoylcysteine'	402.358	'C12H23N2O9PS'		'RC9s1.p1_HMDB01117_5'	'(2R)-3-hydroxy-2-{3-[(2R)-2-hydroxy-3-methyl-3-[(phosphonooxy)methyl]butanamido]propanamido}-3-sulfanylpropanoic acid'	418.357	'RC9s1.p1_HMDB01117_4'
'RC9s1.p1_HMDB01117_5'	'(2R)-3-hydroxy-2-{3-[(2R)-2-hydroxy-3-methyl-3-[(phosphonooxy)methyl]butanamido]propanamido}-3-sulfanylpropanoic acid'	418.357	'C12H23N2O10PS'		'HMDB01117'	'4-Phosphopantothenoylcysteine'	402.358	'RC9s1.p1_HMDB01117_5'
'RC9s1.p1_HMDB01117_5'	'(2R)-3-hydroxy-2-{3-[(2R)-2-hydroxy-3-methyl-3-[(phosphonooxy)methyl]butanamido]propanamido}-3-sulfanylpropanoic acid'	418.357	'C12H23N2O10PS'		'HMDB01117'	'4-Phosphopantothenoylcysteine'	402.358	'RC9s1.p1_HMDB01117_5'
'RC9s1.p1_HMDB01117_5'	'(2R)-3-hydroxy-2-{3-[(2R)-2-hydroxy-3-methyl-3-[(phosphonooxy)methyl]butanamido]propanamido}-3-sulfanylpropanoic acid'	418.357	'C12H23N2O10PS'		'HMDB01117'	'4-Phosphopantothenoylcysteine'	402.358	'HMDB01117'
'HMDB01117'	'4-Phosphopantothenoylcysteine'	402.358	'C12H23N2O9PS'		'RC9s1.p1_HMDB01117_5'	'(2R)-3-hydroxy-2-{3-[(2R)-2-hydroxy-3-methyl-3-[(phosphonooxy)methyl]butanamido]propanamido}-3-sulfanylpropanoic acid'	418.357	'RC9s1.p1_HMDB01117_5'
'RC9s1.p1_HMDB01117_5'	'(2R)-3-hydroxy-2-{3-[(2R)-2-hydroxy-3-methyl-3-[(phosphonooxy)methyl]butanamido]propanamido}-3-sulfanylpropanoic acid'	418.357	'C12H23N2O10PS'		'HMDB01117'	'4-Phosphopantothenoylcysteine'	402.358	'RC9s1.p1_HMDB01117_5'
'RC9p1.s1_HMDB01117_1'	'(2R)-2-(3-{3-methyl-3-[(phosphonooxy)methyl]butanamido}propanamido)-3-sulfanylpropanoic acid'	386.358	'C12H23N2O8PS'		'HMDB01117'	'4-Phosphopantothenoylcysteine'	402.358	'RC9s1.p1_HMDB01117_5'
'HMDB01117'	'4-Phosphopantothenoylcysteine'	402.358	'C12H23N2O9PS'		'RC9p1.s1_HMDB01117_1'	'(2R)-2-(3-{3-methyl-3-[(phosphonooxy)methyl]butanamido}propanamido)-3-sulfanylpropanoic acid'	386.358	'HMDB01117'
'RC9p1.s1_HMDB01117_1'	'(2R)-2-(3-{3-methyl-3-[(phosphonooxy)methyl]butanamido}propanamido)-3-sulfanylpropanoic acid'	386.358	'C12H23N2O8PS'		'HMDB01117'	'4-Phosphopantothenoylcysteine'	402.358	'RC9s1.p1_HMDB01117_5'
'RC9p1.s1_HMDB01117_1'	'(2R)-2-(3-{3-methyl-3-[(phosphonooxy)methyl]butanamido}propanamido)-3-sulfanylpropanoic acid'	386.358	'C12H23N2O8PS'		'HMDB01117'	'4-Phosphopantothenoylcysteine'	402.358	'RC9s1.p1_HMDB01117_5'
'RC9p1.s1_HMDB01117_1'	'(2R)-2-(3-{3-methyl-3-[(phosphonooxy)methyl]butanamido}propanamido)-3-sulfanylpropanoic acid'	386.358	'C12H23N2O8PS'		'HMDB01117'	'4-Phosphopantothenoylcysteine'	402.358	'HMDB01117'
'HMDB01117'	'4-Phosphopantothenoylcysteine'	402.358	'C12H23N2O9PS'		'RC9p1.s1_HMDB01117_1'	'(2R)-2-(3-{3-methyl-3-[(phosphonooxy)methyl]butanamido}propanamido)-3-sulfanylpropanoic acid'	386.358	'RC9s1.p1_HMDB01117_5'
'RC9p1.s1_HMDB01117_1'	'(2R)-2-(3-{3-methyl-3-[(phosphonooxy)methyl]butanamido}propanamido)-3-sulfanylpropanoic acid'	386.358	'C12H23N2O8PS'		'HMDB01117'	'4-Phosphopantothenoylcysteine'	402.358	'RC9s1.p1_HMDB01117_5'
'RC9p1.s1_HMDB01117_1'	'(2R)-2-(3-{3-methyl-3-[(phosphonooxy)methyl]butanamido}propanamido)-3-sulfanylpropanoic acid'	386.358	'C12H23N2O8PS'		'HMDB01117'	'4-Phosphopantothenoylcysteine'	402.358	'RC9s1.p1_HMDB01117_5'
'RC9p1.s1_HMDB01117_1'	'(2R)-2-(3-{3-methyl-3-[(phosphonooxy)methyl]butanamido}propanamido)-3-sulfanylpropanoic acid'	386.358	'C12H23N2O8PS'		'HMDB01117'	'4-Phosphopantothenoylcysteine'	402.358	'HMDB01117'
'HMDB01117'	'4-Phosphopantothenoylcysteine'	402.358	'C12H23N2O9PS'		'RC9p1.s1_HMDB01117_1'	'(2R)-2-(3-{3-methyl-3-[(phosphonooxy)methyl]butanamido}propanamido)-3-sulfanylpropanoic acid'	386.358	'RC9s1.p1_HMDB01117_5'
'RC9p1.s1_HMDB01117_1'	'(2R)-2-(3-{3-methyl-3-[(phosphonooxy)methyl]butanamido}propanamido)-3-sulfanylpropanoic acid'	386.358	'C12H23N2O8PS'		'HMDB01117'	'4-Phosphopantothenoylcysteine'	402.358	'RC9p1.s1_HMDB01117_1'
'RC9p1.s1_HMDB01117_1'	'(2R)-2-(3-{3-methyl-3-[(phosphonooxy)methyl]butanamido}propanamido)-3-sulfanylpropanoic acid'	386.358	'C12H23N2O8PS'		'HMDB01117'	'4-Phosphopantothenoylcysteine'	402.358	'HMDB01117'
'RC9p1.s1_HMDB01117_1'	'(2R)-2-(3-{3-methyl-3-[(phosphonooxy)methyl]butanamido}propanamido)-3-sulfanylpropanoic acid'	386.358	'C12H23N2O8PS'		'HMDB01117'	'4-Phosphopantothenoylcysteine'	402.358	'RC9p1.s1_HMDB01117_1'
'HMDB01117'	'4-Phosphopantothenoylcysteine'	402.358	'C12H23N2O9PS'		'RC9p1.s1_HMDB01117_1'	'(2R)-2-(3-{3-methyl-3-[(phosphonooxy)methyl]butanamido}propanamido)-3-sulfanylpropanoic acid'	386.358	'RC9p1.s1_HMDB01117_1'
'RC9p1.s1_HMDB01117_1'	'(2R)-2-(3-{3-methyl-3-[(phosphonooxy)methyl]butanamido}propanamido)-3-sulfanylpropanoic acid'	386.358	'C12H23N2O8PS'		'HMDB01117'	'4-Phosphopantothenoylcysteine'	402.358	'RC9p1.s1_HMDB01117_1'
'RC9p1.s1_HMDB01117_2'	'(3R)-3-hydroxy-2,2-dimethyl-3-[(2-{[(2R)-1-oxo-3-sulfanylpropan-2-yl]carbamoyl}ethyl)carbamoyl]propoxyphosphonic acid'	386.358	'C12H23N2O8PS'		'HMDB01117'	'4-Phosphopantothenoylcysteine'	402.358	'HMDB01117'
'HMDB01117'	'4-Phosphopantothenoylcysteine'	402.358	'C12H23N2O9PS'		'RC9p1.s1_HMDB01117_2'	'(3R)-3-hydroxy-2,2-dimethyl-3-[(2-{[(2R)-1-oxo-3-sulfanylpropan-2-yl]carbamoyl}ethyl)carbamoyl]propoxyphosphonic acid'	386.358	'RC9p1.s1_HMDB01117_1'
'RC9p1.s1_HMDB01117_2'	'(3R)-3-hydroxy-2,2-dimethyl-3-[(2-{[(2R)-1-oxo-3-sulfanylpropan-2-yl]carbamoyl}ethyl)carbamoyl]propoxyphosphonic acid'	386.358	'C12H23N2O8PS'		'HMDB01117'	'4-Phosphopantothenoylcysteine'	402.358	'RC9p1.s1_HMDB01117_1'
'RC9p1.s1_HMDB01117_2'	'(3R)-3-hydroxy-2,2-dimethyl-3-[(2-{[(2R)-1-oxo-3-sulfanylpropan-2-yl]carbamoyl}ethyl)carbamoyl]propoxyphosphonic acid'	386.358	'C12H23N2O8PS'		'HMDB01117'	'4-Phosphopantothenoylcysteine'	402.358	'RC9p1.s1_HMDB01117_1'
'RC9p1.s1_HMDB01117_2'	'(3R)-3-hydroxy-2,2-dimethyl-3-[(2-{[(2R)-1-oxo-3-sulfanylpropan-2-yl]carbamoyl}ethyl)carbamoyl]propoxyphosphonic acid'	386.358	'C12H23N2O8PS'		'HMDB01117'	'4-Phosphopantothenoylcysteine'	402.358	'HMDB01117'
'HMDB01117'	'4-Phosphopantothenoylcysteine'	402.358	'C12H23N2O9PS'		'RC9p1.s1_HMDB01117_2'	'(3R)-3-hydroxy-2,2-dimethyl-3-[(2-{[(2R)-1-oxo-3-sulfanylpropan-2-yl]carbamoyl}ethyl)carbamoyl]propoxyphosphonic acid'	386.358	'RC9p1.s1_HMDB01117_1'
[truncated: 2,091 more rows]

## Sheet: R8
Predicted substrates and products of 36 synthetic promiscuous reactions -- (2194)
[truncated: 825 more rows]

[truncated: 25 more sheets: R9, R10, R11, R12, R13, R14, R15, R16, R17, R18, R19, R20, R21, R22, R23, R24, R25, R26, R27, R28 …]
