# Supplementary material for: A Systems Approach to Predict Oncometabolites via Context-Specific Genome-Scale Metabolic Networks
Source: PLoS Comput Biol. 2014 Sep 18;10(9):e1003837. doi: 10.1371/journal.pcbi.1003837 (PMC4168981; doi:10.1371/journal.pcbi.1003837)
Supplement: File S3 — 18 cancer and normal genome-scale metabolic models in SBML. (ZIP) [file pcbi.1003837.s003.zip]

Archive with 18 entries (18 files):
- pancreas_normal.xml
- kidney(RCC)_normal.xml
- breast_cancer.xml
- gastric_normal.xml
- pancreas_cancer.xml
- breast_normal.xml
- liver(HCC)_cancer.xml
- leukemia(AML)_cancer.xml
- lung(adenocarcinoma)_cancer.xml
- gastric_cancer.xml
- ovarian_normal.xml
- ovarian_cancer.xml
- lung(adenocarcinoma)_normal.xml
- lung(SCC)_cancer.xml
- kidney(RCC)_cancer.xml
- leukemia(AML)_normal.xml
- liver(HCC)_normal.xml
- lung(SCC)_normal.xml
