# Supplementary material for: A Systems Approach to Predict Oncometabolites via Context-Specific Genome-Scale Metabolic Networks
Source: PLoS Comput Biol. 2014 Sep 18;10(9):e1003837. doi: 10.1371/journal.pcbi.1003837 (PMC4168981; doi:10.1371/journal.pcbi.1003837)
Supplement: File S3 — 18 cancer and normal genome-scale metabolic models in SBML. (ZIP) [file pcbi.1003837.s003.zip › pancreas_normal.xml]

<?xml version="1.0" encoding="UTF-8"?>
<sbml xmlns="http://www.sbml.org/sbml/level2" level="2" version="1">
  <model>
    <listOfUnitDefinitions>
      <unitDefinition id="mmol_per_gDW_per_hr">
        <listOfUnits>
          <unit kind="mole" exponent="1" scale="-3" multiplier="1" offset="0"/>
          <unit kind="gram" exponent="-1" scale="0" multiplier="1" offset="0"/>
          <unit kind="second" exponent="-1" scale="0" multiplier="0.000277777777777778" offset="0"/>
        </listOfUnits>
      </unitDefinition>
    </listOfUnitDefinitions>
    <listOfCompartments>
      <compartment id="c" name="Cytoplasm" spatialDimensions="3" constant="false"/>
      <compartment id="e" name="Extracellular" spatialDimensions="3" constant="false"/>
      <compartment id="g" name="Golgi" spatialDimensions="3" constant="false"/>
      <compartment id="l" name="Lysosome" spatialDimensions="3" constant="false"/>
      <compartment id="m" name="Mitochondrion" spatialDimensions="3" constant="false"/>
      <compartment id="n" name="Nucleus" spatialDimensions="3" constant="false"/>
      <compartment id="r" name="Endoplasmic_reticulum" spatialDimensions="3" constant="false"/>
      <compartment id="x" name="Peroxisome" spatialDimensions="3" constant="false"/>
    </listOfCompartments>
    <listOfSpecies>
      <species id="M_10fthf5glu_c" name="10-formyltetrahydrofolate-[Glu](5)" compartment="c" hasOnlySubstanceUnits="false" boundaryCondition="false" constant="false">
        <notes>
          <body xmlns="http://www.w3.org/1999/xhtml">
            <p>FORMULA: C40H45N11O19</p>
            <p>CHARGE: -6</p>
          </body>
        </notes>
      </species>
      <species id="M_10fthf5glu_l" name="10-formyltetrahydrofolate-[Glu](5)" compartment="l" hasOnlySubstanceUnits="false" boundaryCondition="false" constant="false">
        <notes>
          <body xmlns="http://www.w3.org/1999/xhtml">
            <p>FORMULA: C40H45N11O19</p>
            <p>CHARGE: -6</p>
          </body>
        </notes>
      </species>
      <species id="M_10fthf5glu_m" name="10-formyltetrahydrofolate-[Glu](5)" compartment="m" hasOnlySubstanceUnits="false" boundaryCondition="false" constant="false">
        <notes>
          <body xmlns="http://www.w3.org/1999/xhtml">
            <p>FORMULA: C40H45N11O19</p>
            <p>CHARGE: -6</p>
          </body>
        </notes>
      </species>
      <species id="M_10fthf6glu_c" name="10-formyltetrahydrofolate-[Glu](6)" compartment="c" hasOnlySubstanceUnits="false" boundaryCondition="false" constant="false">
        <notes>
          <body xmlns="http://www.w3.org/1999/xhtml">
            <p>FORMULA: C45H51N12O22</p>
            <p>CHARGE: -7</p>
          </body>
        </notes>
      </species>
      <species id="M_10fthf6glu_l" name="10-formyltetrahydrofolate-[Glu](6)" compartment="l" hasOnlySubstanceUnits="false" boundaryCondition="false" constant="false">
        <notes>
          <body xmlns="http://www.w3.org/1999/xhtml">
            <p>FORMULA: C45H51N12O22</p>
            <p>CHARGE: -7</p>
          </body>
        </notes>
      </species>
      <species id="M_10fthf6glu_m" name="10-formyltetrahydrofolate-[Glu](6)" compartment="m" hasOnlySubstanceUnits="false" boundaryCondition="false" constant="false">
        <notes>
          <body xmlns="http://www.w3.org/1999/xhtml">
            <p>FORMULA: C45H51N12O22</p>
            <p>CHARGE: -7</p>
          </body>
        </notes>
      </species>
      <species id="M_10fthf7glu_c" name="10-formyltetrahydrofolate-[Glu](7)" compartment="c" hasOnlySubstanceUnits="false" boundaryCondition="false" constant="false">
        <notes>
          <body xmlns="http://www.w3.org/1999/xhtml">
            <p>FORMULA: C50H57N13O25</p>
            <p>CHARGE: -8</p>
          </body>
        </notes>
      </species>
      <species id="M_10fthf7glu_l" name="10-formyltetrahydrofolate-[Glu](7)" compartment="l" hasOnlySubstanceUnits="false" boundaryCondition="false" constant="false">
        <notes>
          <body xmlns="http://www.w3.org/1999/xhtml">
            <p>FORMULA: C50H57N13O25</p>
            <p>CHARGE: -8</p>
          </body>
        </notes>
      </species>
      <species id="M_10fthf7glu_m" name="10-formyltetrahydrofolate-[Glu](7)" compartment="m" hasOnlySubstanceUnits="false" boundaryCondition="false" constant="false">
        <notes>
          <body xmlns="http://www.w3.org/1999/xhtml">
            <p>FORMULA: C50H57N13O25</p>
            <p>CHARGE: -8</p>
          </body>
        </notes>
      </species>
      <species id="M_10fthf_c" name="10-Formyltetrahydrofolate" compartment="c" hasOnlySubstanceUnits="false" boundaryCondition="false" constant="false">
        <notes>
          <body xmlns="http://www.w3.org/1999/xhtml">
            <p>FORMULA: C20H21N7O7</p>
            <p>CHARGE: -2</p>
          </body>
        </notes>
      </species>
      <species id="M_10fthf_l" name="10-formyltetrahydrofolate(2-)" compartment="l" hasOnlySubstanceUnits="false" boundaryCondition="false" constant="false">
        <notes>
          <body xmlns="http://www.w3.org/1999/xhtml">
            <p>FORMULA: C20H21N7O7</p>
            <p>CHARGE: -2</p>
          </body>
        </notes>
      </species>
      <species id="M_10fthf_m" name="10-formyltetrahydrofolate(2-)" compartment="m" hasOnlySubstanceUnits="false" boundaryCondition="false" constant="false">
        <notes>
          <body xmlns="http://www.w3.org/1999/xhtml">
            <p>FORMULA: C20H21N7O7</p>
            <p>CHARGE: -2</p>
          </body>
        </notes>
      </species>
      <species id="M_11docrtsl_c" name="11-deoxycortisol" compartment="c" hasOnlySubstanceUnits="false" boundaryCondition="false" constant="false">
        <notes>
          <body xmlns="http://www.w3.org/1999/xhtml">
            <p>FORMULA: C21H30O4</p>
            <p>CHARGE: 0</p>
          </body>
        </notes>
      </species>
      <species id="M_11docrtsl_m" name="11-deoxycortisol" compartment="m" hasOnlySubstanceUnits="false" boundaryCondition="false" constant="false">
        <notes>
          <body xmlns="http://www.w3.org/1999/xhtml">
            <p>FORMULA: C21H30O4</p>
            <p>CHARGE: 0</p>
          </body>
        </notes>
      </species>
      <species id="M_11docrtsl_r" name="11-deoxycortisol" compartment="r" hasOnlySubstanceUnits="false" boundaryCondition="false" constant="false">
        <notes>
          <body xmlns="http://www.w3.org/1999/xhtml">
            <p>FORMULA: C21H30O4</p>
            <p>CHARGE: 0</p>
          </body>
        </notes>
      </species>
      <species id="M_11docrtstrn_c" name="11-deoxycorticosterone" compartment="c" hasOnlySubstanceUnits="false" boundaryCondition="false" constant="false">
        <notes>
          <body xmlns="http://www.w3.org/1999/xhtml">
            <p>FORMULA: C21H30O3</p>
            <p>CHARGE: 0</p>
          </body>
        </notes>
      </species>
      <species id="M_11docrtstrn_m" name="11-deoxycorticosterone" compartment="m" hasOnlySubstanceUnits="false" boundaryCondition="false" constant="false">
        <notes>
          <body xmlns="http://www.w3.org/1999/xhtml">
            <p>FORMULA: C21H30O3</p>
            <p>CHARGE: 0</p>
          </body>
        </notes>
      </species>
      <species id="M_11docrtstrn_r" name="11-deoxycorticosterone" compartment="r" hasOnlySubstanceUnits="false" boundaryCondition="false" constant="false">
        <notes>
          <body xmlns="http://www.w3.org/1999/xhtml">
            <p>FORMULA: C21H30O3</p>
            <p>CHARGE: 0</p>
          </body>
        </notes>
      </species>
      <species id="M_13dampp_c" name="trimethylenediaminium" compartment="c" hasOnlySubstanceUnits="false" boundaryCondition="false" constant="false">
        <notes>
          <body xmlns="http://www.w3.org/1999/xhtml">
            <p>FORMULA: C3H12N2</p>
            <p>CHARGE: 2</p>
          </body>
        </notes>
      </species>
      <species id="M_h2o_c" name="H2O" compartment="c" hasOnlySubstanceUnits="false" boundaryCondition="false" constant="false">
        <notes>
          <body xmlns="http://www.w3.org/1999/xhtml">
            <p>FORMULA: H2O</p>
            <p>CHARGE: 0</p>
          </body>
        </notes>
      </species>
      <species id="M_o2_c" name="O2" compartment="c" hasOnlySubstanceUnits="false" boundaryCondition="false" constant="false">
        <notes>
          <body xmlns="http://www.w3.org/1999/xhtml">
            <p>FORMULA: O2</p>
            <p>CHARGE: 0</p>
          </body>
        </notes>
      </species>
      <species id="M_bamppald_c" name="beta-Aminopropion aldehyde" compartment="c" hasOnlySubstanceUnits="false" boundaryCondition="false" constant="false">
        <notes>
          <body xmlns="http://www.w3.org/1999/xhtml">
            <p>FORMULA: C3H8NO</p>
            <p>CHARGE: 1</p>
          </body>
        </notes>
      </species>
      <species id="M_h2o2_c" name="Hydrogen peroxide" compartment="c" hasOnlySubstanceUnits="false" boundaryCondition="false" constant="false">
        <notes>
          <body xmlns="http://www.w3.org/1999/xhtml">
            <p>FORMULA: H2O2</p>
            <p>CHARGE: 0</p>
          </body>
        </notes>
      </species>
      <species id="M_nh4_c" name="Ammonium" compartment="c" hasOnlySubstanceUnits="false" boundaryCondition="false" constant="false">
        <notes>
          <body xmlns="http://www.w3.org/1999/xhtml">
            <p>FORMULA: H4N</p>
            <p>CHARGE: 1</p>
          </body>
        </notes>
      </species>
      <species id="M_2425dhvitd2_m" name="24R,25-Dihyoxyvitamin D2" compartment="m" hasOnlySubstanceUnits="false" boundaryCondition="false" constant="false">
        <notes>
          <body xmlns="http://www.w3.org/1999/xhtml">
            <p>FORMULA: C28H44O3</p>
            <p>CHARGE: 0</p>
          </body>
        </notes>
      </species>
      <species id="M_h_m" name="proton" compartment="m" hasOnlySubstanceUnits="false" boundaryCondition="false" constant="false">
        <notes>
          <body xmlns="http://www.w3.org/1999/xhtml">
            <p>FORMULA: H</p>
            <p>CHARGE: 1</p>
          </body>
        </notes>
      </species>
      <species id="M_nadph_m" name="Nicotinamide adenine dinucleotide phosphate - reduced" compartment="m" hasOnlySubstanceUnits="false" boundaryCondition="false" constant="false">
        <notes>
          <body xmlns="http://www.w3.org/1999/xhtml">
            <p>FORMULA: C21H26N7O17P3</p>
            <p>CHARGE: -4</p>
          </body>
        </notes>
      </species>
      <species id="M_o2_m" name="O2" compartment="m" hasOnlySubstanceUnits="false" boundaryCondition="false" constant="false">
        <notes>
          <body xmlns="http://www.w3.org/1999/xhtml">
            <p>FORMULA: O2</p>
            <p>CHARGE: 0</p>
          </body>
        </notes>
      </species>
      <species id="M_1a2425thvitd2_m" name="1-alpha,24R,25-Trihydroxyvitamin D2" compartment="m" hasOnlySubstanceUnits="false" boundaryCondition="false" constant="false">
        <notes>
          <body xmlns="http://www.w3.org/1999/xhtml">
            <p>FORMULA: C28H44O4</p>
            <p>CHARGE: 0</p>
          </body>
        </notes>
      </species>
      <species id="M_h2o_m" name="H2O" compartment="m" hasOnlySubstanceUnits="false" boundaryCondition="false" constant="false">
        <notes>
          <body xmlns="http://www.w3.org/1999/xhtml">
            <p>FORMULA: H2O</p>
            <p>CHARGE: 0</p>
          </body>
        </notes>
      </species>
      <species id="M_nadp_m" name="Nicotinamide adenine dinucleotide phosphate" compartment="m" hasOnlySubstanceUnits="false" boundaryCondition="false" constant="false">
        <notes>
          <body xmlns="http://www.w3.org/1999/xhtml">
            <p>FORMULA: C21H25N7O17P3</p>
            <p>CHARGE: -3</p>
          </body>
        </notes>
      </species>
      <species id="M_2425dhvitd3_m" name="(24R)-24,25-dihydroxycalciol" compartment="m" hasOnlySubstanceUnits="false" boundaryCondition="false" constant="false">
        <notes>
          <body xmlns="http://www.w3.org/1999/xhtml">
            <p>FORMULA: C27H44O3</p>
            <p>CHARGE: 0</p>
          </body>
        </notes>
      </species>
      <species id="M_1a2425thvitd3_m" name="calcitetrol" compartment="m" hasOnlySubstanceUnits="false" boundaryCondition="false" constant="false">
        <notes>
          <body xmlns="http://www.w3.org/1999/xhtml">
            <p>FORMULA: C27H44O4</p>
            <p>CHARGE: 0</p>
          </body>
        </notes>
      </species>
      <species id="M_1a25dhvitd2_m" name="1-alpha,25-Dihydroxyvitamin D2" compartment="m" hasOnlySubstanceUnits="false" boundaryCondition="false" constant="false">
        <notes>
          <body xmlns="http://www.w3.org/1999/xhtml">
            <p>FORMULA: C28H44O3</p>
            <p>CHARGE: 0</p>
          </body>
        </notes>
      </species>
      <species id="M_1a25dhvitd3_m" name="calcitriol" compartment="m" hasOnlySubstanceUnits="false" boundaryCondition="false" constant="false">
        <notes>
          <body xmlns="http://www.w3.org/1999/xhtml">
            <p>FORMULA: C27H44O3</p>
            <p>CHARGE: 0</p>
          </body>
        </notes>
      </species>
      <species id="M_1mncam_c" name="1-methylnicotinamide" compartment="c" hasOnlySubstanceUnits="false" boundaryCondition="false" constant="false">
        <notes>
          <body xmlns="http://www.w3.org/1999/xhtml">
            <p>FORMULA: C7H9N2O</p>
            <p>CHARGE: 1</p>
          </body>
        </notes>
      </species>
      <species id="M_atp_c" name="ATP(4-)" compartment="c" hasOnlySubstanceUnits="false" boundaryCondition="false" constant="false">
        <notes>
          <body xmlns="http://www.w3.org/1999/xhtml">
            <p>FORMULA: C10H12N5O13P3</p>
            <p>CHARGE: -4</p>
          </body>
        </notes>
      </species>
      <species id="M_1mncam_e" name="1-methylnicotinamide" compartment="e" hasOnlySubstanceUnits="false" boundaryCondition="false" constant="false">
        <notes>
          <body xmlns="http://www.w3.org/1999/xhtml">
            <p>FORMULA: C7H9N2O</p>
            <p>CHARGE: 1</p>
          </body>
        </notes>
      </species>
      <species id="M_adp_c" name="ADP" compartment="c" hasOnlySubstanceUnits="false" boundaryCondition="false" constant="false">
        <notes>
          <body xmlns="http://www.w3.org/1999/xhtml">
            <p>FORMULA: C10H12N5O10P2</p>
            <p>CHARGE: -3</p>
          </body>
        </notes>
      </species>
      <species id="M_h_c" name="proton" compartment="c" hasOnlySubstanceUnits="false" boundaryCondition="false" constant="false">
        <notes>
          <body xmlns="http://www.w3.org/1999/xhtml">
            <p>FORMULA: H</p>
            <p>CHARGE: 1</p>
          </body>
        </notes>
      </species>
      <species id="M_pi_c" name="hydrogenphosphate" compartment="c" hasOnlySubstanceUnits="false" boundaryCondition="false" constant="false">
        <notes>
          <body xmlns="http://www.w3.org/1999/xhtml">
            <p>FORMULA: HO4P</p>
            <p>CHARGE: -2</p>
          </body>
        </notes>
      </species>
      <species id="M_1pipdn2c_x" name="1-piperideine-2-carboxylate" compartment="x" hasOnlySubstanceUnits="false" boundaryCondition="false" constant="false">
        <notes>
          <body xmlns="http://www.w3.org/1999/xhtml">
            <p>FORMULA: C6H9NO2</p>
            <p>CHARGE: 0</p>
          </body>
        </notes>
      </species>
      <species id="M_h_x" name="proton" compartment="x" hasOnlySubstanceUnits="false" boundaryCondition="false" constant="false">
        <notes>
          <body xmlns="http://www.w3.org/1999/xhtml">
            <p>FORMULA: H</p>
            <p>CHARGE: 1</p>
          </body>
        </notes>
      </species>
      <species id="M_nadh_x" name="Nicotinamide adenine dinucleotide - reduced" compartment="x" hasOnlySubstanceUnits="false" boundaryCondition="false" constant="false">
        <notes>
          <body xmlns="http://www.w3.org/1999/xhtml">
            <p>FORMULA: C21H27N7O14P2</p>
            <p>CHARGE: -2</p>
          </body>
        </notes>
      </species>
      <species id="M_Lpipecol_x" name="L-pipecolic acid" compartment="x" hasOnlySubstanceUnits="false" boundaryCondition="false" constant="false">
        <notes>
          <body xmlns="http://www.w3.org/1999/xhtml">
            <p>FORMULA: C6H11NO2</p>
            <p>CHARGE: 0</p>
          </body>
        </notes>
      </species>
      <species id="M_nad_x" name="Nicotinamide adenine dinucleotide" compartment="x" hasOnlySubstanceUnits="false" boundaryCondition="false" constant="false">
        <notes>
          <body xmlns="http://www.w3.org/1999/xhtml">
            <p>FORMULA: C21H26N7O14P2</p>
            <p>CHARGE: -1</p>
          </body>
        </notes>
      </species>
      <species id="M_2425dhvitd2_c" name="24R,25-Dihyoxyvitamin D2" compartment="c" hasOnlySubstanceUnits="false" boundaryCondition="false" constant="false">
        <notes>
          <body xmlns="http://www.w3.org/1999/xhtml">
            <p>FORMULA: C28H44O3</p>
            <p>CHARGE: 0</p>
          </body>
        </notes>
      </species>
      <species id="M_2425dhvitd2_e" name="24R,25-Dihyoxyvitamin D2" compartment="e" hasOnlySubstanceUnits="false" boundaryCondition="false" constant="false">
        <notes>
          <body xmlns="http://www.w3.org/1999/xhtml">
            <p>FORMULA: C28H44O3</p>
            <p>CHARGE: 0</p>
          </body>
        </notes>
      </species>
      <species id="M_2425dhvitd3_c" name="(24R)-24,25-dihydroxycalciol" compartment="c" hasOnlySubstanceUnits="false" boundaryCondition="false" constant="false">
        <notes>
          <body xmlns="http://www.w3.org/1999/xhtml">
            <p>FORMULA: C27H44O3</p>
            <p>CHARGE: 0</p>
          </body>
        </notes>
      </species>
      <species id="M_2425dhvitd3_e" name="(24R)-24,25-dihydroxycalciol" compartment="e" hasOnlySubstanceUnits="false" boundaryCondition="false" constant="false">
        <notes>
          <body xmlns="http://www.w3.org/1999/xhtml">
            <p>FORMULA: C27H44O3</p>
            <p>CHARGE: 0</p>
          </body>
        </notes>
      </species>
      <species id="M_25hvitd2_m" name="25-Hydroxyvitamin D2" compartment="m" hasOnlySubstanceUnits="false" boundaryCondition="false" constant="false">
        <notes>
          <body xmlns="http://www.w3.org/1999/xhtml">
            <p>FORMULA: C28H44O2</p>
            <p>CHARGE: 0</p>
          </body>
        </notes>
      </species>
      <species id="M_25hvitd3_m" name="calcidiol" compartment="m" hasOnlySubstanceUnits="false" boundaryCondition="false" constant="false">
        <notes>
          <body xmlns="http://www.w3.org/1999/xhtml">
            <p>FORMULA: C27H44O2</p>
            <p>CHARGE: 0</p>
          </body>
        </notes>
      </species>
      <species id="M_24nph_e" name="2-hydroxy-4-nitrophenolate" compartment="e" hasOnlySubstanceUnits="false" boundaryCondition="false" constant="false">
        <notes>
          <body xmlns="http://www.w3.org/1999/xhtml">
            <p>FORMULA: C6H5NO4</p>
            <p>CHARGE: 0</p>
          </body>
        </notes>
      </species>
      <species id="M_24nph_c" name="2-hydroxy-4-nitrophenolate" compartment="c" hasOnlySubstanceUnits="false" boundaryCondition="false" constant="false">
        <notes>
          <body xmlns="http://www.w3.org/1999/xhtml">
            <p>FORMULA: C6H5NO4</p>
            <p>CHARGE: 0</p>
          </body>
        </notes>
      </species>
      <species id="M_25hvitd2_c" name="25-Hydroxyvitamin D2" compartment="c" hasOnlySubstanceUnits="false" boundaryCondition="false" constant="false">
        <notes>
          <body xmlns="http://www.w3.org/1999/xhtml">
            <p>FORMULA: C28H44O2</p>
            <p>CHARGE: 0</p>
          </body>
        </notes>
      </species>
      <species id="M_25hvitd2_e" name="25-Hydroxyvitamin D2" compartment="e" hasOnlySubstanceUnits="false" boundaryCondition="false" constant="false">
        <notes>
          <body xmlns="http://www.w3.org/1999/xhtml">
            <p>FORMULA: C28H44O2</p>
            <p>CHARGE: 0</p>
          </body>
        </notes>
      </species>
      <species id="M_25hvitd3_c" name="calcidiol" compartment="c" hasOnlySubstanceUnits="false" boundaryCondition="false" constant="false">
        <notes>
          <body xmlns="http://www.w3.org/1999/xhtml">
            <p>FORMULA: C27H44O2</p>
            <p>CHARGE: 0</p>
          </body>
        </notes>
      </species>
      <species id="M_25hvitd3_e" name="calcidiol" compartment="e" hasOnlySubstanceUnits="false" boundaryCondition="false" constant="false">
        <notes>
          <body xmlns="http://www.w3.org/1999/xhtml">
            <p>FORMULA: C27H44O2</p>
            <p>CHARGE: 0</p>
          </body>
        </notes>
      </species>
      <species id="M_2amac_c" name="2-aminoacrylic acid" compartment="c" hasOnlySubstanceUnits="false" boundaryCondition="false" constant="false">
        <notes>
          <body xmlns="http://www.w3.org/1999/xhtml">
            <p>FORMULA: C3H5NO2</p>
            <p>CHARGE: 0</p>
          </body>
        </notes>
      </species>
      <species id="M_pyr_c" name="pyruvate" compartment="c" hasOnlySubstanceUnits="false" boundaryCondition="false" constant="false">
        <notes>
          <body xmlns="http://www.w3.org/1999/xhtml">
            <p>FORMULA: C3H3O3</p>
            <p>CHARGE: -1</p>
          </body>
        </notes>
      </species>
      <species id="M_nadph_c" name="Nicotinamide adenine dinucleotide phosphate - reduced" compartment="c" hasOnlySubstanceUnits="false" boundaryCondition="false" constant="false">
        <notes>
          <body xmlns="http://www.w3.org/1999/xhtml">
            <p>FORMULA: C21H26N7O17P3</p>
            <p>CHARGE: -4</p>
          </body>
        </notes>
      </species>
      <species id="M_paps_c" name="(2R,3S,4R,5R)-5-(6-amino-9H-purin-9-yl)-4-hydroxy-2-({[(sulfonatooxy)phosphinato]oxy}methyl)oxolan-3-yl phosphate" compartment="c" hasOnlySubstanceUnits="false" boundaryCondition="false" constant="false">
        <notes>
          <body xmlns="http://www.w3.org/1999/xhtml">
            <p>FORMULA: C10H11N5O13P2S</p>
            <p>CHARGE: -4</p>
          </body>
        </notes>
      </species>
      <species id="M_Lcyst_c" name="L-cysteate(1-)" compartment="c" hasOnlySubstanceUnits="false" boundaryCondition="false" constant="false">
        <notes>
          <body xmlns="http://www.w3.org/1999/xhtml">
            <p>FORMULA: C3H6NO5S</p>
            <p>CHARGE: -1</p>
          </body>
        </notes>
      </species>
      <species id="M_nadp_c" name="Nicotinamide adenine dinucleotide phosphate" compartment="c" hasOnlySubstanceUnits="false" boundaryCondition="false" constant="false">
        <notes>
          <body xmlns="http://www.w3.org/1999/xhtml">
            <p>FORMULA: C21H25N7O17P3</p>
            <p>CHARGE: -3</p>
          </body>
        </notes>
      </species>
      <species id="M_pap_c" name="adenosine 3&apos;,5&apos;-bismonophosphate(4-)" compartment="c" hasOnlySubstanceUnits="false" boundaryCondition="false" constant="false">
        <notes>
          <body xmlns="http://www.w3.org/1999/xhtml">
            <p>FORMULA: C10H11N5O10P2</p>
            <p>CHARGE: -4</p>
          </body>
        </notes>
      </species>
      <species id="M_L2aadp_c" name="L-2-aminoadipate(1-)" compartment="c" hasOnlySubstanceUnits="false" boundaryCondition="false" constant="false">
        <notes>
          <body xmlns="http://www.w3.org/1999/xhtml">
            <p>FORMULA: C6H10NO4</p>
            <p>CHARGE: -1</p>
          </body>
        </notes>
      </species>
      <species id="M_akg_m" name="2-Oxoglutarate" compartment="m" hasOnlySubstanceUnits="false" boundaryCondition="false" constant="false">
        <notes>
          <body xmlns="http://www.w3.org/1999/xhtml">
            <p>FORMULA: C5H4O5</p>
            <p>CHARGE: -2</p>
          </body>
        </notes>
      </species>
      <species id="M_L2aadp_m" name="L-2-aminoadipate(1-)" compartment="m" hasOnlySubstanceUnits="false" boundaryCondition="false" constant="false">
        <notes>
          <body xmlns="http://www.w3.org/1999/xhtml">
            <p>FORMULA: C6H10NO4</p>
            <p>CHARGE: -1</p>
          </body>
        </notes>
      </species>
      <species id="M_akg_c" name="2-Oxoglutarate" compartment="c" hasOnlySubstanceUnits="false" boundaryCondition="false" constant="false">
        <notes>
          <body xmlns="http://www.w3.org/1999/xhtml">
            <p>FORMULA: C5H4O5</p>
            <p>CHARGE: -2</p>
          </body>
        </notes>
      </species>
      <species id="M_2dr1p_c" name="2-Deoxy-D-ribose 1-phosphate" compartment="c" hasOnlySubstanceUnits="false" boundaryCondition="false" constant="false">
        <notes>
          <body xmlns="http://www.w3.org/1999/xhtml">
            <p>FORMULA: C5H9O7P</p>
            <p>CHARGE: -2</p>
          </body>
        </notes>
      </species>
      <species id="M_drib_c" name="2-deoxy-D-ribose" compartment="c" hasOnlySubstanceUnits="false" boundaryCondition="false" constant="false">
        <notes>
          <body xmlns="http://www.w3.org/1999/xhtml">
            <p>FORMULA: C5H10O4</p>
            <p>CHARGE: 0</p>
          </body>
        </notes>
      </species>
      <species id="M_2hb_c" name="2-Hydroxybutyrate" compartment="c" hasOnlySubstanceUnits="false" boundaryCondition="false" constant="false">
        <notes>
          <body xmlns="http://www.w3.org/1999/xhtml">
            <p>FORMULA: C4H7O3</p>
            <p>CHARGE: -1</p>
          </body>
        </notes>
      </species>
      <species id="M_nad_c" name="Nicotinamide adenine dinucleotide" compartment="c" hasOnlySubstanceUnits="false" boundaryCondition="false" constant="false">
        <notes>
          <body xmlns="http://www.w3.org/1999/xhtml">
            <p>FORMULA: C21H26N7O14P2</p>
            <p>CHARGE: -1</p>
          </body>
        </notes>
      </species>
      <species id="M_2obut_c" name="2-Oxobutanoate" compartment="c" hasOnlySubstanceUnits="false" boundaryCondition="false" constant="false">
        <notes>
          <body xmlns="http://www.w3.org/1999/xhtml">
            <p>FORMULA: C4H5O3</p>
            <p>CHARGE: -1</p>
          </body>
        </notes>
      </species>
      <species id="M_nadh_c" name="Nicotinamide adenine dinucleotide - reduced" compartment="c" hasOnlySubstanceUnits="false" boundaryCondition="false" constant="false">
        <notes>
          <body xmlns="http://www.w3.org/1999/xhtml">
            <p>FORMULA: C21H27N7O14P2</p>
            <p>CHARGE: -2</p>
          </body>
        </notes>
      </species>
      <species id="M_2hb_e" name="2-Hydroxybutyrate" compartment="e" hasOnlySubstanceUnits="false" boundaryCondition="false" constant="false">
        <notes>
          <body xmlns="http://www.w3.org/1999/xhtml">
            <p>FORMULA: C4H7O3</p>
            <p>CHARGE: -1</p>
          </body>
        </notes>
      </species>
      <species id="M_h_e" name="proton" compartment="e" hasOnlySubstanceUnits="false" boundaryCondition="false" constant="false">
        <notes>
          <body xmlns="http://www.w3.org/1999/xhtml">
            <p>FORMULA: H</p>
            <p>CHARGE: 1</p>
          </body>
        </notes>
      </species>
      <species id="M_hco3_e" name="Bicarbonate" compartment="e" hasOnlySubstanceUnits="false" boundaryCondition="false" constant="false">
        <notes>
          <body xmlns="http://www.w3.org/1999/xhtml">
            <p>FORMULA: CHO3</p>
            <p>CHARGE: -1</p>
          </body>
        </notes>
      </species>
      <species id="M_na1_e" name="Sodium" compartment="e" hasOnlySubstanceUnits="false" boundaryCondition="false" constant="false">
        <notes>
          <body xmlns="http://www.w3.org/1999/xhtml">
            <p>FORMULA: Na</p>
            <p>CHARGE: 1</p>
          </body>
        </notes>
      </species>
      <species id="M_hco3_c" name="Bicarbonate" compartment="c" hasOnlySubstanceUnits="false" boundaryCondition="false" constant="false">
        <notes>
          <body xmlns="http://www.w3.org/1999/xhtml">
            <p>FORMULA: CHO3</p>
            <p>CHARGE: -1</p>
          </body>
        </notes>
      </species>
      <species id="M_na1_c" name="Sodium" compartment="c" hasOnlySubstanceUnits="false" boundaryCondition="false" constant="false">
        <notes>
          <body xmlns="http://www.w3.org/1999/xhtml">
            <p>FORMULA: Na</p>
            <p>CHARGE: 1</p>
          </body>
        </notes>
      </species>
      <species id="M_2mcit_c" name="2-methylcitrate(3-)" compartment="c" hasOnlySubstanceUnits="false" boundaryCondition="false" constant="false">
        <notes>
          <body xmlns="http://www.w3.org/1999/xhtml">
            <p>FORMULA: C7H7O7</p>
            <p>CHARGE: -3</p>
          </body>
        </notes>
      </species>
      <species id="M_2mcit_e" name="2-methylcitrate(3-)" compartment="e" hasOnlySubstanceUnits="false" boundaryCondition="false" constant="false">
        <notes>
          <body xmlns="http://www.w3.org/1999/xhtml">
            <p>FORMULA: C7H7O7</p>
            <p>CHARGE: -3</p>
          </body>
        </notes>
      </species>
      <species id="M_2oxoadp_m" name="2-oxoadipate(2-)" compartment="m" hasOnlySubstanceUnits="false" boundaryCondition="false" constant="false">
        <notes>
          <body xmlns="http://www.w3.org/1999/xhtml">
            <p>FORMULA: C6H6O5</p>
            <p>CHARGE: -2</p>
          </body>
        </notes>
      </species>
      <species id="M_coa_m" name="Coenzyme A" compartment="m" hasOnlySubstanceUnits="false" boundaryCondition="false" constant="false">
        <notes>
          <body xmlns="http://www.w3.org/1999/xhtml">
            <p>FORMULA: C21H32N7O16P3S</p>
            <p>CHARGE: -4</p>
          </body>
        </notes>
      </species>
      <species id="M_nad_m" name="Nicotinamide adenine dinucleotide" compartment="m" hasOnlySubstanceUnits="false" boundaryCondition="false" constant="false">
        <notes>
          <body xmlns="http://www.w3.org/1999/xhtml">
            <p>FORMULA: C21H26N7O14P2</p>
            <p>CHARGE: -1</p>
          </body>
        </notes>
      </species>
      <species id="M_co2_m" name="CO2" compartment="m" hasOnlySubstanceUnits="false" boundaryCondition="false" constant="false">
        <notes>
          <body xmlns="http://www.w3.org/1999/xhtml">
            <p>FORMULA: CO2</p>
            <p>CHARGE: 0</p>
          </body>
        </notes>
      </species>
      <species id="M_glutcoa_m" name="glutaryl-CoA(5-)" compartment="m" hasOnlySubstanceUnits="false" boundaryCondition="false" constant="false">
        <notes>
          <body xmlns="http://www.w3.org/1999/xhtml">
            <p>FORMULA: C26H37N7O19P3S</p>
            <p>CHARGE: -5</p>
          </body>
        </notes>
      </species>
      <species id="M_nadh_m" name="Nicotinamide adenine dinucleotide - reduced" compartment="m" hasOnlySubstanceUnits="false" boundaryCondition="false" constant="false">
        <notes>
          <body xmlns="http://www.w3.org/1999/xhtml">
            <p>FORMULA: C21H27N7O14P2</p>
            <p>CHARGE: -2</p>
          </body>
        </notes>
      </species>
      <species id="M_2oxoadp_c" name="2-oxoadipate(2-)" compartment="c" hasOnlySubstanceUnits="false" boundaryCondition="false" constant="false">
        <notes>
          <body xmlns="http://www.w3.org/1999/xhtml">
            <p>FORMULA: C6H6O5</p>
            <p>CHARGE: -2</p>
          </body>
        </notes>
      </species>
      <species id="M_34dhmald_c" name="3,4-Dihydroxymandelaldehyde" compartment="c" hasOnlySubstanceUnits="false" boundaryCondition="false" constant="false">
        <notes>
          <body xmlns="http://www.w3.org/1999/xhtml">
            <p>FORMULA: C8H8O4</p>
            <p>CHARGE: 0</p>
          </body>
        </notes>
      </species>
      <species id="M_34dhoxpeg_c" name="3,4-Dihydroxyphenylethyleneglycol" compartment="c" hasOnlySubstanceUnits="false" boundaryCondition="false" constant="false">
        <notes>
          <body xmlns="http://www.w3.org/1999/xhtml">
            <p>FORMULA: C8H10O4</p>
            <p>CHARGE: 0</p>
          </body>
        </notes>
      </species>
      <species id="M_34dhoxpeg_e" name="3,4-Dihydroxyphenylethyleneglycol" compartment="e" hasOnlySubstanceUnits="false" boundaryCondition="false" constant="false">
        <notes>
          <body xmlns="http://www.w3.org/1999/xhtml">
            <p>FORMULA: C8H10O4</p>
            <p>CHARGE: 0</p>
          </body>
        </notes>
      </species>
      <species id="M_34dhpha_c" name="(3,4-dihydroxyphenyl)acetate" compartment="c" hasOnlySubstanceUnits="false" boundaryCondition="false" constant="false">
        <notes>
          <body xmlns="http://www.w3.org/1999/xhtml">
            <p>FORMULA: C8H7O4</p>
            <p>CHARGE: -1</p>
          </body>
        </notes>
      </species>
      <species id="M_amet_c" name="S-Adenosyl-L-methionine" compartment="c" hasOnlySubstanceUnits="false" boundaryCondition="false" constant="false">
        <notes>
          <body xmlns="http://www.w3.org/1999/xhtml">
            <p>FORMULA: C15H23N6O5S</p>
            <p>CHARGE: 1</p>
          </body>
        </notes>
      </species>
      <species id="M_ahcys_c" name="S-Adenosyl-L-homocysteine" compartment="c" hasOnlySubstanceUnits="false" boundaryCondition="false" constant="false">
        <notes>
          <body xmlns="http://www.w3.org/1999/xhtml">
            <p>FORMULA: C14H20N6O5S</p>
            <p>CHARGE: 0</p>
          </body>
        </notes>
      </species>
      <species id="M_homoval_c" name="Homovanillate" compartment="c" hasOnlySubstanceUnits="false" boundaryCondition="false" constant="false">
        <notes>
          <body xmlns="http://www.w3.org/1999/xhtml">
            <p>FORMULA: C9H9O4</p>
            <p>CHARGE: -1</p>
          </body>
        </notes>
      </species>
      <species id="M_34dhphe_e" name="L-dopa" compartment="e" hasOnlySubstanceUnits="false" boundaryCondition="false" constant="false">
        <notes>
          <body xmlns="http://www.w3.org/1999/xhtml">
            <p>FORMULA: C9H11NO4</p>
            <p>CHARGE: 0</p>
          </body>
        </notes>
      </species>
      <species id="M_34dhphe_c" name="L-dopa" compartment="c" hasOnlySubstanceUnits="false" boundaryCondition="false" constant="false">
        <notes>
          <body xmlns="http://www.w3.org/1999/xhtml">
            <p>FORMULA: C9H11NO4</p>
            <p>CHARGE: 0</p>
          </body>
        </notes>
      </species>
      <species id="M_34dhpac_c" name="3,4-Dihydroxyphenylacetaldehyde" compartment="c" hasOnlySubstanceUnits="false" boundaryCondition="false" constant="false">
        <notes>
          <body xmlns="http://www.w3.org/1999/xhtml">
            <p>FORMULA: C8H8O3</p>
            <p>CHARGE: 0</p>
          </body>
        </notes>
      </species>
      <species id="M_34dhoxmand_c" name="3,4-Dihydroxymandelate" compartment="c" hasOnlySubstanceUnits="false" boundaryCondition="false" constant="false">
        <notes>
          <body xmlns="http://www.w3.org/1999/xhtml">
            <p>FORMULA: C8H7O5</p>
            <p>CHARGE: -1</p>
          </body>
        </notes>
      </species>
      <species id="M_34hpp_m" name="3-(4-hydroxyphenyl)pyruvate" compartment="m" hasOnlySubstanceUnits="false" boundaryCondition="false" constant="false">
        <notes>
          <body xmlns="http://www.w3.org/1999/xhtml">
            <p>FORMULA: C9H7O4</p>
            <p>CHARGE: -1</p>
          </body>
        </notes>
      </species>
      <species id="M_34hpl_m" name="3-(4-hydroxyphenyl)lactate" compartment="m" hasOnlySubstanceUnits="false" boundaryCondition="false" constant="false">
        <notes>
          <body xmlns="http://www.w3.org/1999/xhtml">
            <p>FORMULA: C9H9O4</p>
            <p>CHARGE: -1</p>
          </body>
        </notes>
      </species>
      <species id="M_34hpp_c" name="3-(4-hydroxyphenyl)pyruvate" compartment="c" hasOnlySubstanceUnits="false" boundaryCondition="false" constant="false">
        <notes>
          <body xmlns="http://www.w3.org/1999/xhtml">
            <p>FORMULA: C9H7O4</p>
            <p>CHARGE: -1</p>
          </body>
        </notes>
      </species>
      <species id="M_co2_c" name="CO2" compartment="c" hasOnlySubstanceUnits="false" boundaryCondition="false" constant="false">
        <notes>
          <body xmlns="http://www.w3.org/1999/xhtml">
            <p>FORMULA: CO2</p>
            <p>CHARGE: 0</p>
          </body>
        </notes>
      </species>
      <species id="M_hgentis_c" name="homogentisate" compartment="c" hasOnlySubstanceUnits="false" boundaryCondition="false" constant="false">
        <notes>
          <body xmlns="http://www.w3.org/1999/xhtml">
            <p>FORMULA: C8H7O4</p>
            <p>CHARGE: -1</p>
          </body>
        </notes>
      </species>
      <species id="M_35cgmp_c" name="3&apos;,5&apos;-cyclic GMP(1-)" compartment="c" hasOnlySubstanceUnits="false" boundaryCondition="false" constant="false">
        <notes>
          <body xmlns="http://www.w3.org/1999/xhtml">
            <p>FORMULA: C10H11N5O7P</p>
            <p>CHARGE: -1</p>
          </body>
        </notes>
      </species>
      <species id="M_35cgmp_n" name="3&apos;,5&apos;-cyclic GMP(1-)" compartment="n" hasOnlySubstanceUnits="false" boundaryCondition="false" constant="false">
        <notes>
          <body xmlns="http://www.w3.org/1999/xhtml">
            <p>FORMULA: C10H11N5O7P</p>
            <p>CHARGE: -1</p>
          </body>
        </notes>
      </species>
      <species id="M_3aib_c" name="(S)-3-aminoisobutyric acid" compartment="c" hasOnlySubstanceUnits="false" boundaryCondition="false" constant="false">
        <notes>
          <body xmlns="http://www.w3.org/1999/xhtml">
            <p>FORMULA: C4H9NO2</p>
            <p>CHARGE: 0</p>
          </body>
        </notes>
      </species>
      <species id="M_3aib_e" name="(S)-3-aminoisobutyric acid" compartment="e" hasOnlySubstanceUnits="false" boundaryCondition="false" constant="false">
        <notes>
          <body xmlns="http://www.w3.org/1999/xhtml">
            <p>FORMULA: C4H9NO2</p>
            <p>CHARGE: 0</p>
          </body>
        </notes>
      </species>
      <species id="M_2mop_m" name="2-methyl-3-oxopropanoate" compartment="m" hasOnlySubstanceUnits="false" boundaryCondition="false" constant="false">
        <notes>
          <body xmlns="http://www.w3.org/1999/xhtml">
            <p>FORMULA: C4H5O3</p>
            <p>CHARGE: -1</p>
          </body>
        </notes>
      </species>
      <species id="M_glu_L_m" name="L-glutamate(1-)" compartment="m" hasOnlySubstanceUnits="false" boundaryCondition="false" constant="false">
        <notes>
          <body xmlns="http://www.w3.org/1999/xhtml">
            <p>FORMULA: C5H8NO4</p>
            <p>CHARGE: -1</p>
          </body>
        </notes>
      </species>
      <species id="M_3aib_m" name="(S)-3-aminoisobutyric acid" compartment="m" hasOnlySubstanceUnits="false" boundaryCondition="false" constant="false">
        <notes>
          <body xmlns="http://www.w3.org/1999/xhtml">
            <p>FORMULA: C4H9NO2</p>
            <p>CHARGE: 0</p>
          </body>
        </notes>
      </species>
      <species id="M_3dphb_m" name="3-Decaprenyl-4-hydroxybenzoate" compartment="m" hasOnlySubstanceUnits="false" boundaryCondition="false" constant="false">
        <notes>
          <body xmlns="http://www.w3.org/1999/xhtml">
            <p>FORMULA: C57H85O3</p>
            <p>CHARGE: -1</p>
          </body>
        </notes>
      </species>
      <species id="M_3dpdhb_m" name="3-Decaprenyl-4,5-dihdydroxybenzoate" compartment="m" hasOnlySubstanceUnits="false" boundaryCondition="false" constant="false">
        <notes>
          <body xmlns="http://www.w3.org/1999/xhtml">
            <p>FORMULA: C57H85O4</p>
            <p>CHARGE: -1</p>
          </body>
        </notes>
      </species>
      <species id="M_3dsphgn_c" name="(2S)-1-hydroxy-3-oxooctadecan-2-aminium" compartment="c" hasOnlySubstanceUnits="false" boundaryCondition="false" constant="false">
        <notes>
          <body xmlns="http://www.w3.org/1999/xhtml">
            <p>FORMULA: C18H38NO2</p>
            <p>CHARGE: 1</p>
          </body>
        </notes>
      </species>
      <species id="M_sphgn_c" name="sphinganine(1+)" compartment="c" hasOnlySubstanceUnits="false" boundaryCondition="false" constant="false">
        <notes>
          <body xmlns="http://www.w3.org/1999/xhtml">
            <p>FORMULA: C18H40NO2</p>
            <p>CHARGE: 1</p>
          </body>
        </notes>
      </species>
      <species id="M_3hanthrn_c" name="3-hydroxyanthranilate" compartment="c" hasOnlySubstanceUnits="false" boundaryCondition="false" constant="false">
        <notes>
          <body xmlns="http://www.w3.org/1999/xhtml">
            <p>FORMULA: C7H7NO3</p>
            <p>CHARGE: 0</p>
          </body>
        </notes>
      </species>
      <species id="M_cmusa_c" name="cis,cis-2-amino-3-(3-oxoprop-1-enyl)but-2-enedioate" compartment="c" hasOnlySubstanceUnits="false" boundaryCondition="false" constant="false">
        <notes>
          <body xmlns="http://www.w3.org/1999/xhtml">
            <p>FORMULA: C7H6NO5</p>
            <p>CHARGE: -1</p>
          </body>
        </notes>
      </species>
      <species id="M_b2coa_m" name="crotonoyl-CoA(4-)" compartment="m" hasOnlySubstanceUnits="false" boundaryCondition="false" constant="false">
        <notes>
          <body xmlns="http://www.w3.org/1999/xhtml">
            <p>FORMULA: C25H36N7O17P3S</p>
            <p>CHARGE: -4</p>
          </body>
        </notes>
      </species>
      <species id="M_3hbcoa_R_m" name="(R)-3-hydroxybutanoyl-CoA(4-)" compartment="m" hasOnlySubstanceUnits="false" boundaryCondition="false" constant="false">
        <notes>
          <body xmlns="http://www.w3.org/1999/xhtml">
            <p>FORMULA: C25H38N7O18P3S</p>
            <p>CHARGE: -4</p>
          </body>
        </notes>
      </species>
      <species id="M_3hibutcoa_m" name="(S)-3-Hydroxyisobutyryl-CoA" compartment="m" hasOnlySubstanceUnits="false" boundaryCondition="false" constant="false">
        <notes>
          <body xmlns="http://www.w3.org/1999/xhtml">
            <p>FORMULA: C25H38N7O18P3S</p>
            <p>CHARGE: -4</p>
          </body>
        </notes>
      </species>
      <species id="M_3hmp_m" name="3-hydroxy-2-methylpropanoate" compartment="m" hasOnlySubstanceUnits="false" boundaryCondition="false" constant="false">
        <notes>
          <body xmlns="http://www.w3.org/1999/xhtml">
            <p>FORMULA: C4H7O3</p>
            <p>CHARGE: -1</p>
          </body>
        </notes>
      </species>
      <species id="M_hLkynr_c" name="3-hydroxy-L-kynurenine" compartment="c" hasOnlySubstanceUnits="false" boundaryCondition="false" constant="false">
        <notes>
          <body xmlns="http://www.w3.org/1999/xhtml">
            <p>FORMULA: C10H12N2O4</p>
            <p>CHARGE: 0</p>
          </body>
        </notes>
      </species>
      <species id="M_42A3HP24DB_c" name="4-(2-Amino-3-hydroxyphenyl)-2,4-dioxobutanoate" compartment="c" hasOnlySubstanceUnits="false" boundaryCondition="false" constant="false">
        <notes>
          <body xmlns="http://www.w3.org/1999/xhtml">
            <p>FORMULA: C10H8NO5</p>
            <p>CHARGE: -1</p>
          </body>
        </notes>
      </species>
      <species id="M_glu_L_c" name="L-glutamate(1-)" compartment="c" hasOnlySubstanceUnits="false" boundaryCondition="false" constant="false">
        <notes>
          <body xmlns="http://www.w3.org/1999/xhtml">
            <p>FORMULA: C5H8NO4</p>
            <p>CHARGE: -1</p>
          </body>
        </notes>
      </species>
      <species id="M_dopa_c" name="dopaminium(1+)" compartment="c" hasOnlySubstanceUnits="false" boundaryCondition="false" constant="false">
        <notes>
          <body xmlns="http://www.w3.org/1999/xhtml">
            <p>FORMULA: C8H12NO2</p>
            <p>CHARGE: 1</p>
          </body>
        </notes>
      </species>
      <species id="M_3hpcoa_c" name="3-hydroxypropanoyl-CoA(4-)" compartment="c" hasOnlySubstanceUnits="false" boundaryCondition="false" constant="false">
        <notes>
          <body xmlns="http://www.w3.org/1999/xhtml">
            <p>FORMULA: C24H36N7O18P3S</p>
            <p>CHARGE: -4</p>
          </body>
        </notes>
      </species>
      <species id="M_3hpp_c" name="3-hydroxypropionate" compartment="c" hasOnlySubstanceUnits="false" boundaryCondition="false" constant="false">
        <notes>
          <body xmlns="http://www.w3.org/1999/xhtml">
            <p>FORMULA: C3H5O3</p>
            <p>CHARGE: -1</p>
          </body>
        </notes>
      </species>
      <species id="M_coa_c" name="Coenzyme A" compartment="c" hasOnlySubstanceUnits="false" boundaryCondition="false" constant="false">
        <notes>
          <body xmlns="http://www.w3.org/1999/xhtml">
            <p>FORMULA: C21H32N7O16P3S</p>
            <p>CHARGE: -4</p>
          </body>
        </notes>
      </species>
      <species id="M_msa_c" name="3-oxopropanoate" compartment="c" hasOnlySubstanceUnits="false" boundaryCondition="false" constant="false">
        <notes>
          <body xmlns="http://www.w3.org/1999/xhtml">
            <p>FORMULA: C3H3O3</p>
            <p>CHARGE: -1</p>
          </body>
        </notes>
      </species>
      <species id="M_3hxkynam_c" name="3-Hydroxykynurenamine" compartment="c" hasOnlySubstanceUnits="false" boundaryCondition="false" constant="false">
        <notes>
          <body xmlns="http://www.w3.org/1999/xhtml">
            <p>FORMULA: C9H13N2O2</p>
            <p>CHARGE: 1</p>
          </body>
        </notes>
      </species>
      <species id="M_48dhoxquin_c" name="quinoline-4,8-diol" compartment="c" hasOnlySubstanceUnits="false" boundaryCondition="false" constant="false">
        <notes>
          <body xmlns="http://www.w3.org/1999/xhtml">
            <p>FORMULA: C9H7NO2</p>
            <p>CHARGE: 0</p>
          </body>
        </notes>
      </species>
      <species id="M_3mox4hpac_c" name="(4-hydroxy-3-methoxyphenyl)acetaldehyde" compartment="c" hasOnlySubstanceUnits="false" boundaryCondition="false" constant="false">
        <notes>
          <body xmlns="http://www.w3.org/1999/xhtml">
            <p>FORMULA: C9H10O3</p>
            <p>CHARGE: 0</p>
          </body>
        </notes>
      </species>
      <species id="M_3mlda_c" name="3-Methylimidazoleacetic acid" compartment="c" hasOnlySubstanceUnits="false" boundaryCondition="false" constant="false">
        <notes>
          <body xmlns="http://www.w3.org/1999/xhtml">
            <p>FORMULA: C6H7N2O2</p>
            <p>CHARGE: -1</p>
          </body>
        </notes>
      </species>
      <species id="M_3mlda_e" name="3-Methylimidazoleacetic acid" compartment="e" hasOnlySubstanceUnits="false" boundaryCondition="false" constant="false">
        <notes>
          <body xmlns="http://www.w3.org/1999/xhtml">
            <p>FORMULA: C6H7N2O2</p>
            <p>CHARGE: -1</p>
          </body>
        </notes>
      </species>
      <species id="M_3mob_c" name="3-methyl-2-oxobutanoate" compartment="c" hasOnlySubstanceUnits="false" boundaryCondition="false" constant="false">
        <notes>
          <body xmlns="http://www.w3.org/1999/xhtml">
            <p>FORMULA: C5H7O3</p>
            <p>CHARGE: -1</p>
          </body>
        </notes>
      </species>
      <species id="M_3mob_m" name="3-methyl-2-oxobutanoate" compartment="m" hasOnlySubstanceUnits="false" boundaryCondition="false" constant="false">
        <notes>
          <body xmlns="http://www.w3.org/1999/xhtml">
            <p>FORMULA: C5H7O3</p>
            <p>CHARGE: -1</p>
          </body>
        </notes>
      </species>
      <species id="M_3mop_c" name="3-methyl-2-oxopentanoate" compartment="c" hasOnlySubstanceUnits="false" boundaryCondition="false" constant="false">
        <notes>
          <body xmlns="http://www.w3.org/1999/xhtml">
            <p>FORMULA: C6H9O3</p>
            <p>CHARGE: -1</p>
          </body>
        </notes>
      </species>
      <species id="M_3mop_m" name="3-methyl-2-oxopentanoate" compartment="m" hasOnlySubstanceUnits="false" boundaryCondition="false" constant="false">
        <notes>
          <body xmlns="http://www.w3.org/1999/xhtml">
            <p>FORMULA: C6H9O3</p>
            <p>CHARGE: -1</p>
          </body>
        </notes>
      </species>
      <species id="M_3m4hpga_c" name="3-Methoxy-4-hydroxyphenylglycolaldehyde" compartment="c" hasOnlySubstanceUnits="false" boundaryCondition="false" constant="false">
        <notes>
          <body xmlns="http://www.w3.org/1999/xhtml">
            <p>FORMULA: C9H10O4</p>
            <p>CHARGE: 0</p>
          </body>
        </notes>
      </species>
      <species id="M_3mox4hoxm_c" name="3-Methoxy-4-hydroxymandelate" compartment="c" hasOnlySubstanceUnits="false" boundaryCondition="false" constant="false">
        <notes>
          <body xmlns="http://www.w3.org/1999/xhtml">
            <p>FORMULA: C9H9O5</p>
            <p>CHARGE: -1</p>
          </body>
        </notes>
      </species>
      <species id="M_3moxtyr_c" name="3-Methoxytyramine" compartment="c" hasOnlySubstanceUnits="false" boundaryCondition="false" constant="false">
        <notes>
          <body xmlns="http://www.w3.org/1999/xhtml">
            <p>FORMULA: C9H14NO2</p>
            <p>CHARGE: 1</p>
          </body>
        </notes>
      </species>
      <species id="M_3amp_l" name="3&apos;-AMP(2-)" compartment="l" hasOnlySubstanceUnits="false" boundaryCondition="false" constant="false">
        <notes>
          <body xmlns="http://www.w3.org/1999/xhtml">
            <p>FORMULA: C10H12N5O7P</p>
            <p>CHARGE: -2</p>
          </body>
        </notes>
      </species>
      <species id="M_h2o_l" name="water" compartment="l" hasOnlySubstanceUnits="false" boundaryCondition="false" constant="false">
        <notes>
          <body xmlns="http://www.w3.org/1999/xhtml">
            <p>FORMULA: H2O</p>
            <p>CHARGE: 0</p>
          </body>
        </notes>
      </species>
      <species id="M_adn_l" name="adenosine" compartment="l" hasOnlySubstanceUnits="false" boundaryCondition="false" constant="false">
        <notes>
          <body xmlns="http://www.w3.org/1999/xhtml">
            <p>FORMULA: C10H13N5O4</p>
            <p>CHARGE: 0</p>
          </body>
        </notes>
      </species>
      <species id="M_pi_l" name="hydrogenphosphate" compartment="l" hasOnlySubstanceUnits="false" boundaryCondition="false" constant="false">
        <notes>
          <body xmlns="http://www.w3.org/1999/xhtml">
            <p>FORMULA: HO4P</p>
            <p>CHARGE: -2</p>
          </body>
        </notes>
      </species>
      <species id="M_3sala_m" name="3-sulfino-L-alanine (1-)" compartment="m" hasOnlySubstanceUnits="false" boundaryCondition="false" constant="false">
        <notes>
          <body xmlns="http://www.w3.org/1999/xhtml">
            <p>FORMULA: C3H5NO4S</p>
            <p>CHARGE: -2</p>
          </body>
        </notes>
      </species>
      <species id="M_asp_L_c" name="L-aspartate(1-)" compartment="c" hasOnlySubstanceUnits="false" boundaryCondition="false" constant="false">
        <notes>
          <body xmlns="http://www.w3.org/1999/xhtml">
            <p>FORMULA: C4H6NO4</p>
            <p>CHARGE: -1</p>
          </body>
        </notes>
      </species>
      <species id="M_3sala_c" name="3-Sulfino-L-alanine" compartment="c" hasOnlySubstanceUnits="false" boundaryCondition="false" constant="false">
        <notes>
          <body xmlns="http://www.w3.org/1999/xhtml">
            <p>FORMULA: C3H5NO4S</p>
            <p>CHARGE: -2</p>
          </body>
        </notes>
      </species>
      <species id="M_asp_L_m" name="L-aspartate(1-)" compartment="m" hasOnlySubstanceUnits="false" boundaryCondition="false" constant="false">
        <notes>
          <body xmlns="http://www.w3.org/1999/xhtml">
            <p>FORMULA: C4H6NO4</p>
            <p>CHARGE: -1</p>
          </body>
        </notes>
      </species>
      <species id="M_hyptaur_c" name="Hypotaurine" compartment="c" hasOnlySubstanceUnits="false" boundaryCondition="false" constant="false">
        <notes>
          <body xmlns="http://www.w3.org/1999/xhtml">
            <p>FORMULA: C2H7NO2S</p>
            <p>CHARGE: 0</p>
          </body>
        </notes>
      </species>
      <species id="M_3snpyr_c" name="3-Sulfinopyruvate" compartment="c" hasOnlySubstanceUnits="false" boundaryCondition="false" constant="false">
        <notes>
          <body xmlns="http://www.w3.org/1999/xhtml">
            <p>FORMULA: C3H2O5S</p>
            <p>CHARGE: -2</p>
          </body>
        </notes>
      </species>
      <species id="M_3snpyr_m" name="3-Sulfinopyruvate" compartment="m" hasOnlySubstanceUnits="false" boundaryCondition="false" constant="false">
        <notes>
          <body xmlns="http://www.w3.org/1999/xhtml">
            <p>FORMULA: C3H2O5S</p>
            <p>CHARGE: -2</p>
          </body>
        </notes>
      </species>
      <species id="M_so3_c" name="Sulfite" compartment="c" hasOnlySubstanceUnits="false" boundaryCondition="false" constant="false">
        <notes>
          <body xmlns="http://www.w3.org/1999/xhtml">
            <p>FORMULA: O3S</p>
            <p>CHARGE: -2</p>
          </body>
        </notes>
      </species>
      <species id="M_pyr_m" name="pyruvate" compartment="m" hasOnlySubstanceUnits="false" boundaryCondition="false" constant="false">
        <notes>
          <body xmlns="http://www.w3.org/1999/xhtml">
            <p>FORMULA: C3H3O3</p>
            <p>CHARGE: -1</p>
          </body>
        </notes>
      </species>
      <species id="M_so3_m" name="hydrogensulfite" compartment="m" hasOnlySubstanceUnits="false" boundaryCondition="false" constant="false">
        <notes>
          <body xmlns="http://www.w3.org/1999/xhtml">
            <p>FORMULA: O3S</p>
            <p>CHARGE: -2</p>
          </body>
        </notes>
      </species>
      <species id="M_adrnl_c" name="Adrenaline" compartment="c" hasOnlySubstanceUnits="false" boundaryCondition="false" constant="false">
        <notes>
          <body xmlns="http://www.w3.org/1999/xhtml">
            <p>FORMULA: C9H14NO3</p>
            <p>CHARGE: 1</p>
          </body>
        </notes>
      </species>
      <species id="M_mma_c" name="methylammonium" compartment="c" hasOnlySubstanceUnits="false" boundaryCondition="false" constant="false">
        <notes>
          <body xmlns="http://www.w3.org/1999/xhtml">
            <p>FORMULA: C1H6N</p>
            <p>CHARGE: 1</p>
          </body>
        </notes>
      </species>
      <species id="M_nrpphr_c" name="Norepinephrine" compartment="c" hasOnlySubstanceUnits="false" boundaryCondition="false" constant="false">
        <notes>
          <body xmlns="http://www.w3.org/1999/xhtml">
            <p>FORMULA: C8H12NO3</p>
            <p>CHARGE: 1</p>
          </body>
        </notes>
      </species>
      <species id="M_4abut_c" name="4-Aminobutanoate" compartment="c" hasOnlySubstanceUnits="false" boundaryCondition="false" constant="false">
        <notes>
          <body xmlns="http://www.w3.org/1999/xhtml">
            <p>FORMULA: C4H9NO2</p>
            <p>CHARGE: 0</p>
          </body>
        </notes>
      </species>
      <species id="M_4abut_m" name="4-Aminobutanoate" compartment="m" hasOnlySubstanceUnits="false" boundaryCondition="false" constant="false">
        <notes>
          <body xmlns="http://www.w3.org/1999/xhtml">
            <p>FORMULA: C4H9NO2</p>
            <p>CHARGE: 0</p>
          </body>
        </notes>
      </species>
      <species id="M_coucoa_m" name="4-coumaroyl-CoA(4-)" compartment="m" hasOnlySubstanceUnits="false" boundaryCondition="false" constant="false">
        <notes>
          <body xmlns="http://www.w3.org/1999/xhtml">
            <p>FORMULA: C30H38N7O18P3S1</p>
            <p>CHARGE: -4</p>
          </body>
        </notes>
      </species>
      <species id="M_4hbzcoa_m" name="4-hydroxybenoyl-CoA" compartment="m" hasOnlySubstanceUnits="false" boundaryCondition="false" constant="false">
        <notes>
          <body xmlns="http://www.w3.org/1999/xhtml">
            <p>FORMULA: C28H36N7O18P3S</p>
            <p>CHARGE: -4</p>
          </body>
        </notes>
      </species>
      <species id="M_accoa_m" name="Acetyl-CoA" compartment="m" hasOnlySubstanceUnits="false" boundaryCondition="false" constant="false">
        <notes>
          <body xmlns="http://www.w3.org/1999/xhtml">
            <p>FORMULA: C23H34N7O17P3S</p>
            <p>CHARGE: -4</p>
          </body>
        </notes>
      </species>
      <species id="M_4hbz_m" name="4-hydroxybenzoate" compartment="m" hasOnlySubstanceUnits="false" boundaryCondition="false" constant="false">
        <notes>
          <body xmlns="http://www.w3.org/1999/xhtml">
            <p>FORMULA: C7H5O3</p>
            <p>CHARGE: -1</p>
          </body>
        </notes>
      </species>
      <species id="M_4hdebrisoquine_e" name="4 hydroxy debrisoquine" compartment="e" hasOnlySubstanceUnits="false" boundaryCondition="false" constant="false">
        <notes>
          <body xmlns="http://www.w3.org/1999/xhtml">
            <p>FORMULA: C10H14N3O</p>
            <p>CHARGE: 1</p>
          </body>
        </notes>
      </species>
      <species id="M_4hdebrisoquine_c" name="4 hydroxy debrisoquine" compartment="c" hasOnlySubstanceUnits="false" boundaryCondition="false" constant="false">
        <notes>
          <body xmlns="http://www.w3.org/1999/xhtml">
            <p>FORMULA: C10H14N3O</p>
            <p>CHARGE: 1</p>
          </body>
        </notes>
      </species>
      <species id="M_4hglusa_m" name="L-4-hydroxyglutamic semialdehyde" compartment="m" hasOnlySubstanceUnits="false" boundaryCondition="false" constant="false">
        <notes>
          <body xmlns="http://www.w3.org/1999/xhtml">
            <p>FORMULA: C5H9NO4</p>
            <p>CHARGE: 0</p>
          </body>
        </notes>
      </species>
      <species id="M_e4hglu_m" name="erythro-4-hydroxy-L-glutamate(1-)" compartment="m" hasOnlySubstanceUnits="false" boundaryCondition="false" constant="false">
        <notes>
          <body xmlns="http://www.w3.org/1999/xhtml">
            <p>FORMULA: C5H8NO5</p>
            <p>CHARGE: -1</p>
          </body>
        </notes>
      </species>
      <species id="M_4hoxpacd_c" name="(4-hydroxyphenyl)acetaldehyde" compartment="c" hasOnlySubstanceUnits="false" boundaryCondition="false" constant="false">
        <notes>
          <body xmlns="http://www.w3.org/1999/xhtml">
            <p>FORMULA: C8H8O2</p>
            <p>CHARGE: 0</p>
          </body>
        </notes>
      </species>
      <species id="M_4hphac_c" name="4-hydroxyphenylacetate" compartment="c" hasOnlySubstanceUnits="false" boundaryCondition="false" constant="false">
        <notes>
          <body xmlns="http://www.w3.org/1999/xhtml">
            <p>FORMULA: C8H7O3</p>
            <p>CHARGE: -1</p>
          </body>
        </notes>
      </species>
      <species id="M_4mop_c" name="4-methyl-2-oxopentanoate" compartment="c" hasOnlySubstanceUnits="false" boundaryCondition="false" constant="false">
        <notes>
          <body xmlns="http://www.w3.org/1999/xhtml">
            <p>FORMULA: C6H9O3</p>
            <p>CHARGE: -1</p>
          </body>
        </notes>
      </species>
      <species id="M_4mop_m" name="4-methyl-2-oxopentanoate" compartment="m" hasOnlySubstanceUnits="false" boundaryCondition="false" constant="false">
        <notes>
          <body xmlns="http://www.w3.org/1999/xhtml">
            <p>FORMULA: C6H9O3</p>
            <p>CHARGE: -1</p>
          </body>
        </notes>
      </species>
      <species id="M_4mptnl_c" name="4-methylpentanal" compartment="c" hasOnlySubstanceUnits="false" boundaryCondition="false" constant="false">
        <notes>
          <body xmlns="http://www.w3.org/1999/xhtml">
            <p>FORMULA: C6H12O</p>
            <p>CHARGE: 0</p>
          </body>
        </notes>
      </species>
      <species id="M_4mptnl_e" name="4-methylpentanal" compartment="e" hasOnlySubstanceUnits="false" boundaryCondition="false" constant="false">
        <notes>
          <body xmlns="http://www.w3.org/1999/xhtml">
            <p>FORMULA: C6H12O</p>
            <p>CHARGE: 0</p>
          </body>
        </notes>
      </species>
      <species id="M_4mptnl_m" name="4-methylpentanal" compartment="m" hasOnlySubstanceUnits="false" boundaryCondition="false" constant="false">
        <notes>
          <body xmlns="http://www.w3.org/1999/xhtml">
            <p>FORMULA: C6H12O</p>
            <p>CHARGE: 0</p>
          </body>
        </notes>
      </species>
      <species id="M_4mptnl_r" name="4-methylpentanal" compartment="r" hasOnlySubstanceUnits="false" boundaryCondition="false" constant="false">
        <notes>
          <body xmlns="http://www.w3.org/1999/xhtml">
            <p>FORMULA: C6H12O</p>
            <p>CHARGE: 0</p>
          </body>
        </notes>
      </species>
      <species id="M_4mtolbutamide_e" name="4 hydroxy tolbutamide" compartment="e" hasOnlySubstanceUnits="false" boundaryCondition="false" constant="false">
        <notes>
          <body xmlns="http://www.w3.org/1999/xhtml">
            <p>FORMULA: C12H18N2O4S</p>
            <p>CHARGE: 0</p>
          </body>
        </notes>
      </species>
      <species id="M_4mtolbutamide_c" name="4 hydroxy tolbutamide" compartment="c" hasOnlySubstanceUnits="false" boundaryCondition="false" constant="false">
        <notes>
          <body xmlns="http://www.w3.org/1999/xhtml">
            <p>FORMULA: C12H18N2O4S</p>
            <p>CHARGE: 0</p>
          </body>
        </notes>
      </species>
      <species id="M_4nphsf_e" name="4-Nitrophenyl sulfate" compartment="e" hasOnlySubstanceUnits="false" boundaryCondition="false" constant="false">
        <notes>
          <body xmlns="http://www.w3.org/1999/xhtml">
            <p>FORMULA: C6H4NO6S</p>
            <p>CHARGE: -1</p>
          </body>
        </notes>
      </species>
      <species id="M_4nphsf_c" name="4-Nitrophenyl sulfate" compartment="c" hasOnlySubstanceUnits="false" boundaryCondition="false" constant="false">
        <notes>
          <body xmlns="http://www.w3.org/1999/xhtml">
            <p>FORMULA: C6H4NO6S</p>
            <p>CHARGE: -1</p>
          </body>
        </notes>
      </species>
      <species id="M_4nph_c" name="4-nitrophenolate" compartment="c" hasOnlySubstanceUnits="false" boundaryCondition="false" constant="false">
        <notes>
          <body xmlns="http://www.w3.org/1999/xhtml">
            <p>FORMULA: C6H5NO3</p>
            <p>CHARGE: 0</p>
          </body>
        </notes>
      </species>
      <species id="M_4nph_e" name="4-nitrophenolate" compartment="e" hasOnlySubstanceUnits="false" boundaryCondition="false" constant="false">
        <notes>
          <body xmlns="http://www.w3.org/1999/xhtml">
            <p>FORMULA: C6H5NO3</p>
            <p>CHARGE: 0</p>
          </body>
        </notes>
      </species>
      <species id="M_4pyrdx_c" name="4-pyridoxate" compartment="c" hasOnlySubstanceUnits="false" boundaryCondition="false" constant="false">
        <notes>
          <body xmlns="http://www.w3.org/1999/xhtml">
            <p>FORMULA: C8H9NO4</p>
            <p>CHARGE: 0</p>
          </body>
        </notes>
      </species>
      <species id="M_4pyrdx_e" name="4-pyridoxate" compartment="e" hasOnlySubstanceUnits="false" boundaryCondition="false" constant="false">
        <notes>
          <body xmlns="http://www.w3.org/1999/xhtml">
            <p>FORMULA: C8H9NO4</p>
            <p>CHARGE: 0</p>
          </body>
        </notes>
      </species>
      <species id="M_5adtststeroneglc_c" name="5alpha-Dihydrotestosterone glucuronide" compartment="c" hasOnlySubstanceUnits="false" boundaryCondition="false" constant="false">
        <notes>
          <body xmlns="http://www.w3.org/1999/xhtml">
            <p>FORMULA: C25H38O8</p>
            <p>CHARGE: 0</p>
          </body>
        </notes>
      </species>
      <species id="M_5adtststeroneglc_e" name="5alpha-Dihydrotestosterone glucuronide" compartment="e" hasOnlySubstanceUnits="false" boundaryCondition="false" constant="false">
        <notes>
          <body xmlns="http://www.w3.org/1999/xhtml">
            <p>FORMULA: C25H38O8</p>
            <p>CHARGE: 0</p>
          </body>
        </notes>
      </species>
      <species id="M_5adtststeroneglc_r" name="5alpha-Dihydrotestosterone glucuronide" compartment="r" hasOnlySubstanceUnits="false" boundaryCondition="false" constant="false">
        <notes>
          <body xmlns="http://www.w3.org/1999/xhtml">
            <p>FORMULA: C25H38O8</p>
            <p>CHARGE: 0</p>
          </body>
        </notes>
      </species>
      <species id="M_5adtststerones_c" name="5alpha-Dihydrotestosterone sulfate" compartment="c" hasOnlySubstanceUnits="false" boundaryCondition="false" constant="false">
        <notes>
          <body xmlns="http://www.w3.org/1999/xhtml">
            <p>FORMULA: C19H29O5S</p>
            <p>CHARGE: -1</p>
          </body>
        </notes>
      </species>
      <species id="M_5adtststerones_e" name="5alpha-Dihydrotestosterone sulfate" compartment="e" hasOnlySubstanceUnits="false" boundaryCondition="false" constant="false">
        <notes>
          <body xmlns="http://www.w3.org/1999/xhtml">
            <p>FORMULA: C19H29O5S</p>
            <p>CHARGE: -1</p>
          </body>
        </notes>
      </species>
      <species id="M_5adtststerone_c" name="17beta-hydroxy-5alpha-androstan-3-one" compartment="c" hasOnlySubstanceUnits="false" boundaryCondition="false" constant="false">
        <notes>
          <body xmlns="http://www.w3.org/1999/xhtml">
            <p>FORMULA: C19H30O2</p>
            <p>CHARGE: 0</p>
          </body>
        </notes>
      </species>
      <species id="M_5adtststerone_e" name="17beta-hydroxy-5alpha-androstan-3-one" compartment="e" hasOnlySubstanceUnits="false" boundaryCondition="false" constant="false">
        <notes>
          <body xmlns="http://www.w3.org/1999/xhtml">
            <p>FORMULA: C19H30O2</p>
            <p>CHARGE: 0</p>
          </body>
        </notes>
      </species>
      <species id="M_5adtststerone_r" name="17beta-hydroxy-5alpha-androstan-3-one" compartment="r" hasOnlySubstanceUnits="false" boundaryCondition="false" constant="false">
        <notes>
          <body xmlns="http://www.w3.org/1999/xhtml">
            <p>FORMULA: C19H30O2</p>
            <p>CHARGE: 0</p>
          </body>
        </notes>
      </species>
      <species id="M_5aop_c" name="5-Amino-4-oxopentanoate" compartment="c" hasOnlySubstanceUnits="false" boundaryCondition="false" constant="false">
        <notes>
          <body xmlns="http://www.w3.org/1999/xhtml">
            <p>FORMULA: C5H9NO3</p>
            <p>CHARGE: 0</p>
          </body>
        </notes>
      </species>
      <species id="M_5aop_m" name="5-Amino-4-oxopentanoate" compartment="m" hasOnlySubstanceUnits="false" boundaryCondition="false" constant="false">
        <notes>
          <body xmlns="http://www.w3.org/1999/xhtml">
            <p>FORMULA: C5H9NO3</p>
            <p>CHARGE: 0</p>
          </body>
        </notes>
      </species>
      <species id="M_5dhf_c" name="pentaglutamyl folate (DHF)" compartment="c" hasOnlySubstanceUnits="false" boundaryCondition="false" constant="false">
        <notes>
          <body xmlns="http://www.w3.org/1999/xhtml">
            <p>FORMULA: C39H43N11O18</p>
            <p>CHARGE: -6</p>
          </body>
        </notes>
      </species>
      <species id="M_5dhf_l" name="pentaglutamyl folate (DHF)" compartment="l" hasOnlySubstanceUnits="false" boundaryCondition="false" constant="false">
        <notes>
          <body xmlns="http://www.w3.org/1999/xhtml">
            <p>FORMULA: C39H43N11O18</p>
            <p>CHARGE: -6</p>
          </body>
        </notes>
      </species>
      <species id="M_5fthf_e" name="5-formyltetrahydrofolate(2-)" compartment="e" hasOnlySubstanceUnits="false" boundaryCondition="false" constant="false">
        <notes>
          <body xmlns="http://www.w3.org/1999/xhtml">
            <p>FORMULA: C20H21N7O7</p>
            <p>CHARGE: -2</p>
          </body>
        </notes>
      </species>
      <species id="M_5fthf_c" name="5-formyltetrahydrofolate(2-)" compartment="c" hasOnlySubstanceUnits="false" boundaryCondition="false" constant="false">
        <notes>
          <body xmlns="http://www.w3.org/1999/xhtml">
            <p>FORMULA: C20H21N7O7</p>
            <p>CHARGE: -2</p>
          </body>
        </notes>
      </species>
      <species id="M_h2o_e" name="H2O" compartment="e" hasOnlySubstanceUnits="false" boundaryCondition="false" constant="false">
        <notes>
          <body xmlns="http://www.w3.org/1999/xhtml">
            <p>FORMULA: H2O</p>
            <p>CHARGE: 0</p>
          </body>
        </notes>
      </species>
      <species id="M_5htrp_c" name="5-hydroxy-L-tryptophan" compartment="c" hasOnlySubstanceUnits="false" boundaryCondition="false" constant="false">
        <notes>
          <body xmlns="http://www.w3.org/1999/xhtml">
            <p>FORMULA: C11H12N2O3</p>
            <p>CHARGE: 0</p>
          </body>
        </notes>
      </species>
      <species id="M_srtn_c" name="serotonin(1+)" compartment="c" hasOnlySubstanceUnits="false" boundaryCondition="false" constant="false">
        <notes>
          <body xmlns="http://www.w3.org/1999/xhtml">
            <p>FORMULA: C10H13N2O</p>
            <p>CHARGE: 1</p>
          </body>
        </notes>
      </species>
      <species id="M_5homeprazole_e" name="5 hydroxy omeprazole" compartment="e" hasOnlySubstanceUnits="false" boundaryCondition="false" constant="false">
        <notes>
          <body xmlns="http://www.w3.org/1999/xhtml">
            <p>FORMULA: C17H19N3O4S</p>
            <p>CHARGE: 0</p>
          </body>
        </notes>
      </species>
      <species id="M_5homeprazole_c" name="5 hydroxy omeprazole" compartment="c" hasOnlySubstanceUnits="false" boundaryCondition="false" constant="false">
        <notes>
          <body xmlns="http://www.w3.org/1999/xhtml">
            <p>FORMULA: C17H19N3O4S</p>
            <p>CHARGE: 0</p>
          </body>
        </notes>
      </species>
      <species id="M_5hoxindact_c" name="(5-hydroxyindol-3-yl)acetaldehyde" compartment="c" hasOnlySubstanceUnits="false" boundaryCondition="false" constant="false">
        <notes>
          <body xmlns="http://www.w3.org/1999/xhtml">
            <p>FORMULA: C10H9NO2</p>
            <p>CHARGE: 0</p>
          </body>
        </notes>
      </species>
      <species id="M_5hoxindoa_c" name="5-Hydroxyindoleacetate" compartment="c" hasOnlySubstanceUnits="false" boundaryCondition="false" constant="false">
        <notes>
          <body xmlns="http://www.w3.org/1999/xhtml">
            <p>FORMULA: C10H8NO3</p>
            <p>CHARGE: -1</p>
          </body>
        </notes>
      </species>
      <species id="M_5hoxindact_m" name="(5-hydroxyindol-3-yl)acetaldehyde" compartment="m" hasOnlySubstanceUnits="false" boundaryCondition="false" constant="false">
        <notes>
          <body xmlns="http://www.w3.org/1999/xhtml">
            <p>FORMULA: C10H9NO2</p>
            <p>CHARGE: 0</p>
          </body>
        </notes>
      </species>
      <species id="M_5hoxindoa_m" name="5-Hydroxyindoleacetate" compartment="m" hasOnlySubstanceUnits="false" boundaryCondition="false" constant="false">
        <notes>
          <body xmlns="http://www.w3.org/1999/xhtml">
            <p>FORMULA: C10H8NO3</p>
            <p>CHARGE: -1</p>
          </body>
        </notes>
      </species>
      <species id="M_5htrp_e" name="5-hydroxy-L-tryptophan" compartment="e" hasOnlySubstanceUnits="false" boundaryCondition="false" constant="false">
        <notes>
          <body xmlns="http://www.w3.org/1999/xhtml">
            <p>FORMULA: C11H12N2O3</p>
            <p>CHARGE: 0</p>
          </body>
        </notes>
      </species>
      <species id="M_5hxkyn_c" name="5-hydroxykynurenine" compartment="c" hasOnlySubstanceUnits="false" boundaryCondition="false" constant="false">
        <notes>
          <body xmlns="http://www.w3.org/1999/xhtml">
            <p>FORMULA: C10H12N2O4</p>
            <p>CHARGE: 0</p>
          </body>
        </notes>
      </species>
      <species id="M_5hxkynam_c" name="5-Hydroxykynurenamine" compartment="c" hasOnlySubstanceUnits="false" boundaryCondition="false" constant="false">
        <notes>
          <body xmlns="http://www.w3.org/1999/xhtml">
            <p>FORMULA: C9H13N2O2</p>
            <p>CHARGE: 1</p>
          </body>
        </notes>
      </species>
      <species id="M_46dhoxquin_c" name="4,6-Dihydroxyquinoline" compartment="c" hasOnlySubstanceUnits="false" boundaryCondition="false" constant="false">
        <notes>
          <body xmlns="http://www.w3.org/1999/xhtml">
            <p>FORMULA: C9H7NO2</p>
            <p>CHARGE: 0</p>
          </body>
        </notes>
      </species>
      <species id="M_5mthf_e" name="5-Methyltetrahydrofolate" compartment="e" hasOnlySubstanceUnits="false" boundaryCondition="false" constant="false">
        <notes>
          <body xmlns="http://www.w3.org/1999/xhtml">
            <p>FORMULA: C20H24N7O6</p>
            <p>CHARGE: -1</p>
          </body>
        </notes>
      </species>
      <species id="M_5mthf_c" name="5-Methyltetrahydrofolate" compartment="c" hasOnlySubstanceUnits="false" boundaryCondition="false" constant="false">
        <notes>
          <body xmlns="http://www.w3.org/1999/xhtml">
            <p>FORMULA: C20H24N7O6</p>
            <p>CHARGE: -1</p>
          </body>
        </notes>
      </species>
      <species id="M_5thf_c" name="pentaglutamyl folate (THF)" compartment="c" hasOnlySubstanceUnits="false" boundaryCondition="false" constant="false">
        <notes>
          <body xmlns="http://www.w3.org/1999/xhtml">
            <p>FORMULA: C39H45N11O18</p>
            <p>CHARGE: -6</p>
          </body>
        </notes>
      </species>
      <species id="M_5thf_l" name="pentaglutamyl folate (THF)" compartment="l" hasOnlySubstanceUnits="false" boundaryCondition="false" constant="false">
        <notes>
          <body xmlns="http://www.w3.org/1999/xhtml">
            <p>FORMULA: C39H45N11O18</p>
            <p>CHARGE: -6</p>
          </body>
        </notes>
      </species>
      <species id="M_5thf_m" name="pentaglutamyl folate (THF)" compartment="m" hasOnlySubstanceUnits="false" boundaryCondition="false" constant="false">
        <notes>
          <body xmlns="http://www.w3.org/1999/xhtml">
            <p>FORMULA: C39H45N11O18</p>
            <p>CHARGE: -6</p>
          </body>
        </notes>
      </species>
      <species id="M_6dhf_c" name="hexaglutamyl folate (DHF)" compartment="c" hasOnlySubstanceUnits="false" boundaryCondition="false" constant="false">
        <notes>
          <body xmlns="http://www.w3.org/1999/xhtml">
            <p>FORMULA: C44H49N12O21</p>
            <p>CHARGE: -7</p>
          </body>
        </notes>
      </species>
      <species id="M_6dhf_l" name="hexaglutamyl folate (DHF)" compartment="l" hasOnlySubstanceUnits="false" boundaryCondition="false" constant="false">
        <notes>
          <body xmlns="http://www.w3.org/1999/xhtml">
            <p>FORMULA: C44H49N12O21</p>
            <p>CHARGE: -7</p>
          </body>
        </notes>
      </species>
      <species id="M_6dhf_m" name="hexaglutamyl folate (DHF)" compartment="m" hasOnlySubstanceUnits="false" boundaryCondition="false" constant="false">
        <notes>
          <body xmlns="http://www.w3.org/1999/xhtml">
            <p>FORMULA: C44H49N12O21</p>
            <p>CHARGE: -7</p>
          </body>
        </notes>
      </species>
      <species id="M_6htststerone_c" name="6 beta hydroxy testosterone" compartment="c" hasOnlySubstanceUnits="false" boundaryCondition="false" constant="false">
        <notes>
          <body xmlns="http://www.w3.org/1999/xhtml">
            <p>FORMULA: C19H28O3</p>
            <p>CHARGE: 0</p>
          </body>
        </notes>
      </species>
      <species id="M_6htststerone_e" name="6 beta hydroxy testosterone" compartment="e" hasOnlySubstanceUnits="false" boundaryCondition="false" constant="false">
        <notes>
          <body xmlns="http://www.w3.org/1999/xhtml">
            <p>FORMULA: C19H28O3</p>
            <p>CHARGE: 0</p>
          </body>
        </notes>
      </species>
      <species id="M_6htststerone_r" name="6 beta hydroxy testosterone" compartment="r" hasOnlySubstanceUnits="false" boundaryCondition="false" constant="false">
        <notes>
          <body xmlns="http://www.w3.org/1999/xhtml">
            <p>FORMULA: C19H28O3</p>
            <p>CHARGE: 0</p>
          </body>
        </notes>
      </species>
      <species id="M_6thf_c" name="hexaglutamyl folate  (THF)" compartment="c" hasOnlySubstanceUnits="false" boundaryCondition="false" constant="false">
        <notes>
          <body xmlns="http://www.w3.org/1999/xhtml">
            <p>FORMULA: C44H51N12O21</p>
            <p>CHARGE: -7</p>
          </body>
        </notes>
      </species>
      <species id="M_6thf_l" name="hexaglutamyl folate  (THF)" compartment="l" hasOnlySubstanceUnits="false" boundaryCondition="false" constant="false">
        <notes>
          <body xmlns="http://www.w3.org/1999/xhtml">
            <p>FORMULA: C44H51N12O21</p>
            <p>CHARGE: -7</p>
          </body>
        </notes>
      </species>
      <species id="M_6thf_m" name="hexaglutamyl folate  (THF)" compartment="m" hasOnlySubstanceUnits="false" boundaryCondition="false" constant="false">
        <notes>
          <body xmlns="http://www.w3.org/1999/xhtml">
            <p>FORMULA: C44H51N12O21</p>
            <p>CHARGE: -7</p>
          </body>
        </notes>
      </species>
      <species id="M_7dhchsterol_r" name="cholesta-5,7-dien-3beta-ol" compartment="r" hasOnlySubstanceUnits="false" boundaryCondition="false" constant="false">
        <notes>
          <body xmlns="http://www.w3.org/1999/xhtml">
            <p>FORMULA: C27H44O</p>
            <p>CHARGE: 0</p>
          </body>
        </notes>
      </species>
      <species id="M_7dhchsterol_c" name="cholesta-5,7-dien-3beta-ol" compartment="c" hasOnlySubstanceUnits="false" boundaryCondition="false" constant="false">
        <notes>
          <body xmlns="http://www.w3.org/1999/xhtml">
            <p>FORMULA: C27H44O</p>
            <p>CHARGE: 0</p>
          </body>
        </notes>
      </species>
      <species id="M_7dhf_c" name="heptaglutamyl folate (DHF)" compartment="c" hasOnlySubstanceUnits="false" boundaryCondition="false" constant="false">
        <notes>
          <body xmlns="http://www.w3.org/1999/xhtml">
            <p>FORMULA: C49H55N13O24</p>
            <p>CHARGE: -8</p>
          </body>
        </notes>
      </species>
      <species id="M_7dhf_l" name="heptaglutamyl folate (DHF)" compartment="l" hasOnlySubstanceUnits="false" boundaryCondition="false" constant="false">
        <notes>
          <body xmlns="http://www.w3.org/1999/xhtml">
            <p>FORMULA: C49H55N13O24</p>
            <p>CHARGE: -8</p>
          </body>
        </notes>
      </species>
      <species id="M_7dhf_m" name="heptaglutamyl folate (DHF)" compartment="m" hasOnlySubstanceUnits="false" boundaryCondition="false" constant="false">
        <notes>
          <body xmlns="http://www.w3.org/1999/xhtml">
            <p>FORMULA: C49H55N13O24</p>
            <p>CHARGE: -8</p>
          </body>
        </notes>
      </species>
      <species id="M_7thf_c" name="heptaglutamyl folate (THF)" compartment="c" hasOnlySubstanceUnits="false" boundaryCondition="false" constant="false">
        <notes>
          <body xmlns="http://www.w3.org/1999/xhtml">
            <p>FORMULA: C49H57N13O24</p>
            <p>CHARGE: -8</p>
          </body>
        </notes>
      </species>
      <species id="M_7thf_l" name="heptaglutamyl folate (THF)" compartment="l" hasOnlySubstanceUnits="false" boundaryCondition="false" constant="false">
        <notes>
          <body xmlns="http://www.w3.org/1999/xhtml">
            <p>FORMULA: C49H57N13O24</p>
            <p>CHARGE: -8</p>
          </body>
        </notes>
      </species>
      <species id="M_7thf_m" name="heptaglutamyl folate (THF)" compartment="m" hasOnlySubstanceUnits="false" boundaryCondition="false" constant="false">
        <notes>
          <body xmlns="http://www.w3.org/1999/xhtml">
            <p>FORMULA: C49H57N13O24</p>
            <p>CHARGE: -8</p>
          </body>
        </notes>
      </species>
      <species id="M_m2mn_c" name="(alpha-D-mannosyl)2-beta-D-mannosyl-N-acetylglucosamine" compartment="c" hasOnlySubstanceUnits="false" boundaryCondition="false" constant="false">
        <notes>
          <body xmlns="http://www.w3.org/1999/xhtml">
            <p>FORMULA: C26H45NO21</p>
            <p>CHARGE: 0</p>
          </body>
        </notes>
      </species>
      <species id="M_man_c" name="D-Mannose" compartment="c" hasOnlySubstanceUnits="false" boundaryCondition="false" constant="false">
        <notes>
          <body xmlns="http://www.w3.org/1999/xhtml">
            <p>FORMULA: C6H12O6</p>
            <p>CHARGE: 0</p>
          </body>
        </notes>
      </species>
      <species id="M_mn_c" name="beta-1,4-mannose-N-acetylglucosamine" compartment="c" hasOnlySubstanceUnits="false" boundaryCondition="false" constant="false">
        <notes>
          <body xmlns="http://www.w3.org/1999/xhtml">
            <p>FORMULA: C14H25NO11</p>
            <p>CHARGE: 0</p>
          </body>
        </notes>
      </species>
      <species id="M_m2mn_l" name="(alpha-D-mannosyl)2-beta-D-mannosyl-N-acetylglucosamine" compartment="l" hasOnlySubstanceUnits="false" boundaryCondition="false" constant="false">
        <notes>
          <body xmlns="http://www.w3.org/1999/xhtml">
            <p>FORMULA: C26H45NO21</p>
            <p>CHARGE: 0</p>
          </body>
        </notes>
      </species>
      <species id="M_man_l" name="D-mannose" compartment="l" hasOnlySubstanceUnits="false" boundaryCondition="false" constant="false">
        <notes>
          <body xmlns="http://www.w3.org/1999/xhtml">
            <p>FORMULA: C6H12O6</p>
            <p>CHARGE: 0</p>
          </body>
        </notes>
      </species>
      <species id="M_mn_l" name="beta-1,4-mannose-N-acetylglucosamine" compartment="l" hasOnlySubstanceUnits="false" boundaryCondition="false" constant="false">
        <notes>
          <body xmlns="http://www.w3.org/1999/xhtml">
            <p>FORMULA: C14H25NO11</p>
            <p>CHARGE: 0</p>
          </body>
        </notes>
      </species>
      <species id="M_galgluside_hs_c" name="galactosyl glucosyl ceramide" compartment="c" hasOnlySubstanceUnits="false" boundaryCondition="false" constant="false">
        <notes>
          <body xmlns="http://www.w3.org/1999/xhtml">
            <p>FORMULA: C30H56NO12FULLRCO</p>
            <p>CHARGE: 0</p>
          </body>
        </notes>
      </species>
      <species id="M_udpgal_c" name="UDP-D-galactose(2-)" compartment="c" hasOnlySubstanceUnits="false" boundaryCondition="false" constant="false">
        <notes>
          <body xmlns="http://www.w3.org/1999/xhtml">
            <p>FORMULA: C15H22N2O17P2</p>
            <p>CHARGE: -2</p>
          </body>
        </notes>
      </species>
      <species id="M_udp_c" name="UDP" compartment="c" hasOnlySubstanceUnits="false" boundaryCondition="false" constant="false">
        <notes>
          <body xmlns="http://www.w3.org/1999/xhtml">
            <p>FORMULA: C9H11N2O12P2</p>
            <p>CHARGE: -3</p>
          </body>
        </notes>
      </species>
      <species id="M_galgluside_hs_g" name="galactosyl glucosyl ceramide" compartment="g" hasOnlySubstanceUnits="false" boundaryCondition="false" constant="false">
        <notes>
          <body xmlns="http://www.w3.org/1999/xhtml">
            <p>FORMULA: C30H56NO12FULLRCO</p>
            <p>CHARGE: 0</p>
          </body>
        </notes>
      </species>
      <species id="M_udpgal_g" name="UDP-D-galactose(2-)" compartment="g" hasOnlySubstanceUnits="false" boundaryCondition="false" constant="false">
        <notes>
          <body xmlns="http://www.w3.org/1999/xhtml">
            <p>FORMULA: C15H22N2O17P2</p>
            <p>CHARGE: -2</p>
          </body>
        </notes>
      </species>
      <species id="M_h_g" name="proton" compartment="g" hasOnlySubstanceUnits="false" boundaryCondition="false" constant="false">
        <notes>
          <body xmlns="http://www.w3.org/1999/xhtml">
            <p>FORMULA: H</p>
            <p>CHARGE: 1</p>
          </body>
        </notes>
      </species>
      <species id="M_thcrm_hs_g" name="trihexosyl ceramide" compartment="g" hasOnlySubstanceUnits="false" boundaryCondition="false" constant="false">
        <notes>
          <body xmlns="http://www.w3.org/1999/xhtml">
            <p>FORMULA: C36H66NO17FULLRCO</p>
            <p>CHARGE: 0</p>
          </body>
        </notes>
      </species>
      <species id="M_udp_g" name="UDP(3-)" compartment="g" hasOnlySubstanceUnits="false" boundaryCondition="false" constant="false">
        <notes>
          <body xmlns="http://www.w3.org/1999/xhtml">
            <p>FORMULA: C9H11N2O12P2</p>
            <p>CHARGE: -3</p>
          </body>
        </notes>
      </species>
      <species id="M_T_antigen_g" name="T antigen (core 1)" compartment="g" hasOnlySubstanceUnits="false" boundaryCondition="false" constant="false">
        <notes>
          <body xmlns="http://www.w3.org/1999/xhtml">
            <p>FORMULA: C14H24NO10X</p>
            <p>CHARGE: 0</p>
          </body>
        </notes>
      </species>
      <species id="M_uacgam_g" name="UDP-N-acetyl-alpha-D-glucosamine(2-)" compartment="g" hasOnlySubstanceUnits="false" boundaryCondition="false" constant="false">
        <notes>
          <body xmlns="http://www.w3.org/1999/xhtml">
            <p>FORMULA: C17H25N3O17P2</p>
            <p>CHARGE: -2</p>
          </body>
        </notes>
      </species>
      <species id="M_gncore2_g" name="GlcNAc-alpha-1,4-Core 2" compartment="g" hasOnlySubstanceUnits="false" boundaryCondition="false" constant="false">
        <notes>
          <body xmlns="http://www.w3.org/1999/xhtml">
            <p>FORMULA: C30H50N3O20X</p>
            <p>CHARGE: 0</p>
          </body>
        </notes>
      </species>
      <species id="M_acac_c" name="acetoacetate" compartment="c" hasOnlySubstanceUnits="false" boundaryCondition="false" constant="false">
        <notes>
          <body xmlns="http://www.w3.org/1999/xhtml">
            <p>FORMULA: C4H5O3</p>
            <p>CHARGE: -1</p>
          </body>
        </notes>
      </species>
      <species id="M_aacoa_c" name="Acetoacetyl-CoA" compartment="c" hasOnlySubstanceUnits="false" boundaryCondition="false" constant="false">
        <notes>
          <body xmlns="http://www.w3.org/1999/xhtml">
            <p>FORMULA: C25H36N7O18P3S</p>
            <p>CHARGE: -4</p>
          </body>
        </notes>
      </species>
      <species id="M_amp_c" name="AMP" compartment="c" hasOnlySubstanceUnits="false" boundaryCondition="false" constant="false">
        <notes>
          <body xmlns="http://www.w3.org/1999/xhtml">
            <p>FORMULA: C10H12N5O7P</p>
            <p>CHARGE: -2</p>
          </body>
        </notes>
      </species>
      <species id="M_ppi_c" name="Diphosphate" compartment="c" hasOnlySubstanceUnits="false" boundaryCondition="false" constant="false">
        <notes>
          <body xmlns="http://www.w3.org/1999/xhtml">
            <p>FORMULA: HO7P2</p>
            <p>CHARGE: -3</p>
          </body>
        </notes>
      </species>
      <species id="M_aact_c" name="ammonioacetone" compartment="c" hasOnlySubstanceUnits="false" boundaryCondition="false" constant="false">
        <notes>
          <body xmlns="http://www.w3.org/1999/xhtml">
            <p>FORMULA: C3H8NO</p>
            <p>CHARGE: 1</p>
          </body>
        </notes>
      </species>
      <species id="M_mthgxl_c" name="methylglyoxal" compartment="c" hasOnlySubstanceUnits="false" boundaryCondition="false" constant="false">
        <notes>
          <body xmlns="http://www.w3.org/1999/xhtml">
            <p>FORMULA: C3H4O2</p>
            <p>CHARGE: 0</p>
          </body>
        </notes>
      </species>
      <species id="M_aact_m" name="ammonioacetone" compartment="m" hasOnlySubstanceUnits="false" boundaryCondition="false" constant="false">
        <notes>
          <body xmlns="http://www.w3.org/1999/xhtml">
            <p>FORMULA: C3H8NO</p>
            <p>CHARGE: 1</p>
          </body>
        </notes>
      </species>
      <species id="M_L2aadp6sa_m" name="L-allysine" compartment="m" hasOnlySubstanceUnits="false" boundaryCondition="false" constant="false">
        <notes>
          <body xmlns="http://www.w3.org/1999/xhtml">
            <p>FORMULA: C6H11NO3</p>
            <p>CHARGE: 0</p>
          </body>
        </notes>
      </species>
      <species id="M_udpacgal_g" name="UDP-N-acetyl-D-galactosamine(2-)" compartment="g" hasOnlySubstanceUnits="false" boundaryCondition="false" constant="false">
        <notes>
          <body xmlns="http://www.w3.org/1999/xhtml">
            <p>FORMULA: C17H25N3O17P2</p>
            <p>CHARGE: -2</p>
          </body>
        </notes>
      </species>
      <species id="M_galfuc12gal14acglcgalgluside_hs_g" name="(Gal)3 (Glc)1 (GlcNAc)1 (LFuc)1 (Cer)1" compartment="g" hasOnlySubstanceUnits="false" boundaryCondition="false" constant="false">
        <notes>
          <body xmlns="http://www.w3.org/1999/xhtml">
            <p>FORMULA: C56H99N2O31FULLRCO</p>
            <p>CHARGE: 0</p>
          </body>
        </notes>
      </species>
      <species id="M_acgalfucgalacgalfuc12gal14acglcgalgluside_hs_g" name="Type IIIA glycolipid" compartment="g" hasOnlySubstanceUnits="false" boundaryCondition="false" constant="false">
        <notes>
          <body xmlns="http://www.w3.org/1999/xhtml">
            <p>FORMULA: C78H135N4O45FULLRCO</p>
            <p>CHARGE: 0</p>
          </body>
        </notes>
      </species>
      <species id="M_acgalfucgalacgalfucgalacglcgal14acglcgalgluside_hs_g" name="Type IIIAb" compartment="g" hasOnlySubstanceUnits="false" boundaryCondition="false" constant="false">
        <notes>
          <body xmlns="http://www.w3.org/1999/xhtml">
            <p>FORMULA: C92H158N5O55FULLRCO</p>
            <p>CHARGE: 0</p>
          </body>
        </notes>
      </species>
      <species id="M_galfucgalacglcgal14acglcgalgluside_hs_g" name="(Gal)4 (Glc)1 (GlcNAc)2 (LFuc)1 (Cer)1" compartment="g" hasOnlySubstanceUnits="false" boundaryCondition="false" constant="false">
        <notes>
          <body xmlns="http://www.w3.org/1999/xhtml">
            <p>FORMULA: C70H122N3O41FULLRCO</p>
            <p>CHARGE: 0</p>
          </body>
        </notes>
      </species>
      <species id="M_galgalfucfucgalacglcgalacglcgal14acglcgalgluside_hs_g" name="(Gal)6 (Glc)1 (GlcNAc)3 (LFuc)2 (Cer)1" compartment="g" hasOnlySubstanceUnits="false" boundaryCondition="false" constant="false">
        <notes>
          <body xmlns="http://www.w3.org/1999/xhtml">
            <p>FORMULA: C96H165N4O60FULLRCO</p>
            <p>CHARGE: 0</p>
          </body>
        </notes>
      </species>
      <species id="M_sucsal_m" name="Succinic semialdehyde" compartment="m" hasOnlySubstanceUnits="false" boundaryCondition="false" constant="false">
        <notes>
          <body xmlns="http://www.w3.org/1999/xhtml">
            <p>FORMULA: C4H5O3</p>
            <p>CHARGE: -1</p>
          </body>
        </notes>
      </species>
      <species id="M_abt_c" name="L-arabinitol" compartment="c" hasOnlySubstanceUnits="false" boundaryCondition="false" constant="false">
        <notes>
          <body xmlns="http://www.w3.org/1999/xhtml">
            <p>FORMULA: C5H12O5</p>
            <p>CHARGE: 0</p>
          </body>
        </notes>
      </species>
      <species id="M_xylu_L_c" name="L-xylulose" compartment="c" hasOnlySubstanceUnits="false" boundaryCondition="false" constant="false">
        <notes>
          <body xmlns="http://www.w3.org/1999/xhtml">
            <p>FORMULA: C5H10O5</p>
            <p>CHARGE: 0</p>
          </body>
        </notes>
      </species>
      <species id="M_abt_e" name="L-arabinitol" compartment="e" hasOnlySubstanceUnits="false" boundaryCondition="false" constant="false">
        <notes>
          <body xmlns="http://www.w3.org/1999/xhtml">
            <p>FORMULA: C5H12O5</p>
            <p>CHARGE: 0</p>
          </body>
        </notes>
      </species>
      <species id="M_4abutn_c" name="4-Aminobutanal" compartment="c" hasOnlySubstanceUnits="false" boundaryCondition="false" constant="false">
        <notes>
          <body xmlns="http://www.w3.org/1999/xhtml">
            <p>FORMULA: C4H10NO</p>
            <p>CHARGE: 1</p>
          </body>
        </notes>
      </species>
      <species id="M_4abut_e" name="4-Aminobutanoate" compartment="e" hasOnlySubstanceUnits="false" boundaryCondition="false" constant="false">
        <notes>
          <body xmlns="http://www.w3.org/1999/xhtml">
            <p>FORMULA: C4H9NO2</p>
            <p>CHARGE: 0</p>
          </body>
        </notes>
      </species>
      <species id="M_h_l" name="proton" compartment="l" hasOnlySubstanceUnits="false" boundaryCondition="false" constant="false">
        <notes>
          <body xmlns="http://www.w3.org/1999/xhtml">
            <p>FORMULA: H</p>
            <p>CHARGE: 1</p>
          </body>
        </notes>
      </species>
      <species id="M_2maacoa_m" name="2-methylacetoacetyl-CoA(4-)" compartment="m" hasOnlySubstanceUnits="false" boundaryCondition="false" constant="false">
        <notes>
          <body xmlns="http://www.w3.org/1999/xhtml">
            <p>FORMULA: C26H38N7O18P3S</p>
            <p>CHARGE: -4</p>
          </body>
        </notes>
      </species>
      <species id="M_ppcoa_m" name="Propanoyl-CoA" compartment="m" hasOnlySubstanceUnits="false" boundaryCondition="false" constant="false">
        <notes>
          <body xmlns="http://www.w3.org/1999/xhtml">
            <p>FORMULA: C24H36N7O17P3S</p>
            <p>CHARGE: -4</p>
          </body>
        </notes>
      </species>
      <species id="M_accoa_c" name="Acetyl-CoA" compartment="c" hasOnlySubstanceUnits="false" boundaryCondition="false" constant="false">
        <notes>
          <body xmlns="http://www.w3.org/1999/xhtml">
            <p>FORMULA: C23H34N7O17P3S</p>
            <p>CHARGE: -4</p>
          </body>
        </notes>
      </species>
      <species id="M_aacoa_m" name="acetoacetyl-CoA(4-)" compartment="m" hasOnlySubstanceUnits="false" boundaryCondition="false" constant="false">
        <notes>
          <body xmlns="http://www.w3.org/1999/xhtml">
            <p>FORMULA: C25H36N7O18P3S</p>
            <p>CHARGE: -4</p>
          </body>
        </notes>
      </species>
      <species id="M_accoa_x" name="Acetyl-CoA" compartment="x" hasOnlySubstanceUnits="false" boundaryCondition="false" constant="false">
        <notes>
          <body xmlns="http://www.w3.org/1999/xhtml">
            <p>FORMULA: C23H34N7O17P3S</p>
            <p>CHARGE: -4</p>
          </body>
        </notes>
      </species>
      <species id="M_aacoa_x" name="acetoacetyl-CoA(4-)" compartment="x" hasOnlySubstanceUnits="false" boundaryCondition="false" constant="false">
        <notes>
          <body xmlns="http://www.w3.org/1999/xhtml">
            <p>FORMULA: C25H36N7O18P3S</p>
            <p>CHARGE: -4</p>
          </body>
        </notes>
      </species>
      <species id="M_coa_x" name="Coenzyme A" compartment="x" hasOnlySubstanceUnits="false" boundaryCondition="false" constant="false">
        <notes>
          <body xmlns="http://www.w3.org/1999/xhtml">
            <p>FORMULA: C21H32N7O16P3S</p>
            <p>CHARGE: -4</p>
          </body>
        </notes>
      </species>
      <species id="M_acac_e" name="acetoacetate" compartment="e" hasOnlySubstanceUnits="false" boundaryCondition="false" constant="false">
        <notes>
          <body xmlns="http://www.w3.org/1999/xhtml">
            <p>FORMULA: C4H5O3</p>
            <p>CHARGE: -1</p>
          </body>
        </notes>
      </species>
      <species id="M_acac_m" name="acetoacetate" compartment="m" hasOnlySubstanceUnits="false" boundaryCondition="false" constant="false">
        <notes>
          <body xmlns="http://www.w3.org/1999/xhtml">
            <p>FORMULA: C4H5O3</p>
            <p>CHARGE: -1</p>
          </body>
        </notes>
      </species>
      <species id="M_3odcoa_x" name="3-Oxodecanoyl-CoA" compartment="x" hasOnlySubstanceUnits="false" boundaryCondition="false" constant="false">
        <notes>
          <body xmlns="http://www.w3.org/1999/xhtml">
            <p>FORMULA: C31H48N7O18P3S</p>
            <p>CHARGE: -4</p>
          </body>
        </notes>
      </species>
      <species id="M_occoa_x" name="Octanoyl-CoA (n-C8:0CoA)" compartment="x" hasOnlySubstanceUnits="false" boundaryCondition="false" constant="false">
        <notes>
          <body xmlns="http://www.w3.org/1999/xhtml">
            <p>FORMULA: C29H46N7O17P3S</p>
            <p>CHARGE: -4</p>
          </body>
        </notes>
      </species>
      <species id="M_3oddcoa_x" name="3-Oxododecanoyl-CoA" compartment="x" hasOnlySubstanceUnits="false" boundaryCondition="false" constant="false">
        <notes>
          <body xmlns="http://www.w3.org/1999/xhtml">
            <p>FORMULA: C33H52N7O18P3S</p>
            <p>CHARGE: -4</p>
          </body>
        </notes>
      </species>
      <species id="M_dcacoa_x" name="Decanoyl-CoA (n-C10:0CoA)" compartment="x" hasOnlySubstanceUnits="false" boundaryCondition="false" constant="false">
        <notes>
          <body xmlns="http://www.w3.org/1999/xhtml">
            <p>FORMULA: C31H50N7O17P3S</p>
            <p>CHARGE: -4</p>
          </body>
        </notes>
      </species>
      <species id="M_3otdcoa_x" name="3-Oxotetradecanoyl-CoA" compartment="x" hasOnlySubstanceUnits="false" boundaryCondition="false" constant="false">
        <notes>
          <body xmlns="http://www.w3.org/1999/xhtml">
            <p>FORMULA: C35H56N7O18P3S</p>
            <p>CHARGE: -4</p>
          </body>
        </notes>
      </species>
      <species id="M_ddcacoa_x" name="Dodecanoyl-CoA (n-C12:0CoA)" compartment="x" hasOnlySubstanceUnits="false" boundaryCondition="false" constant="false">
        <notes>
          <body xmlns="http://www.w3.org/1999/xhtml">
            <p>FORMULA: C33H54N7O17P3S</p>
            <p>CHARGE: -4</p>
          </body>
        </notes>
      </species>
      <species id="M_3ohdcoa_x" name="3-oxopalmitoyl-CoA(4-)" compartment="x" hasOnlySubstanceUnits="false" boundaryCondition="false" constant="false">
        <notes>
          <body xmlns="http://www.w3.org/1999/xhtml">
            <p>FORMULA: C37H60N7O18P3S</p>
            <p>CHARGE: -4</p>
          </body>
        </notes>
      </species>
      <species id="M_tdcoa_x" name="Tetradecanoyl-CoA (n-C14:0CoA)" compartment="x" hasOnlySubstanceUnits="false" boundaryCondition="false" constant="false">
        <notes>
          <body xmlns="http://www.w3.org/1999/xhtml">
            <p>FORMULA: C35H58N7O17P3S</p>
            <p>CHARGE: -4</p>
          </body>
        </notes>
      </species>
      <species id="M_3ohodcoa_x" name="3-Oxooctadecanoyl-CoA" compartment="x" hasOnlySubstanceUnits="false" boundaryCondition="false" constant="false">
        <notes>
          <body xmlns="http://www.w3.org/1999/xhtml">
            <p>FORMULA: C39H64N7O18P3S</p>
            <p>CHARGE: -4</p>
          </body>
        </notes>
      </species>
      <species id="M_pmtcoa_x" name="Palmitoyl-CoA (n-C16:0CoA)" compartment="x" hasOnlySubstanceUnits="false" boundaryCondition="false" constant="false">
        <notes>
          <body xmlns="http://www.w3.org/1999/xhtml">
            <p>FORMULA: C37H62N7O17P3S</p>
            <p>CHARGE: -4</p>
          </body>
        </notes>
      </species>
      <species id="M_3ohxccoa_x" name="3-Oxohexacosyl-CoA" compartment="x" hasOnlySubstanceUnits="false" boundaryCondition="false" constant="false">
        <notes>
          <body xmlns="http://www.w3.org/1999/xhtml">
            <p>FORMULA: C47H80N7O18P3S</p>
            <p>CHARGE: -4</p>
          </body>
        </notes>
      </species>
      <species id="M_ttccoa_x" name="tetracosanoyl-CoA  (n-C24:0CoA)" compartment="x" hasOnlySubstanceUnits="false" boundaryCondition="false" constant="false">
        <notes>
          <body xmlns="http://www.w3.org/1999/xhtml">
            <p>FORMULA: C45H78N7O17P3S</p>
            <p>CHARGE: -4</p>
          </body>
        </notes>
      </species>
      <species id="M_acac_x" name="acetoacetate" compartment="x" hasOnlySubstanceUnits="false" boundaryCondition="false" constant="false">
        <notes>
          <body xmlns="http://www.w3.org/1999/xhtml">
            <p>FORMULA: C4H5O3</p>
            <p>CHARGE: -1</p>
          </body>
        </notes>
      </species>
      <species id="M_acald_e" name="acetaldehyde" compartment="e" hasOnlySubstanceUnits="false" boundaryCondition="false" constant="false">
        <notes>
          <body xmlns="http://www.w3.org/1999/xhtml">
            <p>FORMULA: C2H4O</p>
            <p>CHARGE: 0</p>
          </body>
        </notes>
      </species>
      <species id="M_acald_c" name="acetaldehyde" compartment="c" hasOnlySubstanceUnits="false" boundaryCondition="false" constant="false">
        <notes>
          <body xmlns="http://www.w3.org/1999/xhtml">
            <p>FORMULA: C2H4O</p>
            <p>CHARGE: 0</p>
          </body>
        </notes>
      </species>
      <species id="M_acald_m" name="acetaldehyde" compartment="m" hasOnlySubstanceUnits="false" boundaryCondition="false" constant="false">
        <notes>
          <body xmlns="http://www.w3.org/1999/xhtml">
            <p>FORMULA: C2H4O</p>
            <p>CHARGE: 0</p>
          </body>
        </notes>
      </species>
      <species id="M_acald_r" name="acetaldehyde" compartment="r" hasOnlySubstanceUnits="false" boundaryCondition="false" constant="false">
        <notes>
          <body xmlns="http://www.w3.org/1999/xhtml">
            <p>FORMULA: C2H4O</p>
            <p>CHARGE: 0</p>
          </body>
        </notes>
      </species>
      <species id="M_acald_x" name="acetaldehyde" compartment="x" hasOnlySubstanceUnits="false" boundaryCondition="false" constant="false">
        <notes>
          <body xmlns="http://www.w3.org/1999/xhtml">
            <p>FORMULA: C2H4O</p>
            <p>CHARGE: 0</p>
          </body>
        </notes>
      </species>
      <species id="M_malcoa_c" name="Malonyl-CoA" compartment="c" hasOnlySubstanceUnits="false" boundaryCondition="false" constant="false">
        <notes>
          <body xmlns="http://www.w3.org/1999/xhtml">
            <p>FORMULA: C24H33N7O19P3S</p>
            <p>CHARGE: -5</p>
          </body>
        </notes>
      </species>
      <species id="M_atp_m" name="ATP(4-)" compartment="m" hasOnlySubstanceUnits="false" boundaryCondition="false" constant="false">
        <notes>
          <body xmlns="http://www.w3.org/1999/xhtml">
            <p>FORMULA: C10H12N5O13P3</p>
            <p>CHARGE: -4</p>
          </body>
        </notes>
      </species>
      <species id="M_hco3_m" name="Bicarbonate" compartment="m" hasOnlySubstanceUnits="false" boundaryCondition="false" constant="false">
        <notes>
          <body xmlns="http://www.w3.org/1999/xhtml">
            <p>FORMULA: CHO3</p>
            <p>CHARGE: -1</p>
          </body>
        </notes>
      </species>
      <species id="M_adp_m" name="ADP" compartment="m" hasOnlySubstanceUnits="false" boundaryCondition="false" constant="false">
        <notes>
          <body xmlns="http://www.w3.org/1999/xhtml">
            <p>FORMULA: C10H12N5O10P2</p>
            <p>CHARGE: -3</p>
          </body>
        </notes>
      </species>
      <species id="M_malcoa_m" name="malonyl-CoA(4-)" compartment="m" hasOnlySubstanceUnits="false" boundaryCondition="false" constant="false">
        <notes>
          <body xmlns="http://www.w3.org/1999/xhtml">
            <p>FORMULA: C24H33N7O19P3S</p>
            <p>CHARGE: -5</p>
          </body>
        </notes>
      </species>
      <species id="M_pi_m" name="hydrogenphosphate" compartment="m" hasOnlySubstanceUnits="false" boundaryCondition="false" constant="false">
        <notes>
          <body xmlns="http://www.w3.org/1999/xhtml">
            <p>FORMULA: HO4P</p>
            <p>CHARGE: -2</p>
          </body>
        </notes>
      </species>
      <species id="M_accoa_g" name="acetyl-CoA(4-)" compartment="g" hasOnlySubstanceUnits="false" boundaryCondition="false" constant="false">
        <notes>
          <body xmlns="http://www.w3.org/1999/xhtml">
            <p>FORMULA: C23H34N7O17P3S</p>
            <p>CHARGE: -4</p>
          </body>
        </notes>
      </species>
      <species id="M_ppa_c" name="propionate" compartment="c" hasOnlySubstanceUnits="false" boundaryCondition="false" constant="false">
        <notes>
          <body xmlns="http://www.w3.org/1999/xhtml">
            <p>FORMULA: C3H5O2</p>
            <p>CHARGE: -1</p>
          </body>
        </notes>
      </species>
      <species id="M_ppcoa_c" name="Propanoyl-CoA" compartment="c" hasOnlySubstanceUnits="false" boundaryCondition="false" constant="false">
        <notes>
          <body xmlns="http://www.w3.org/1999/xhtml">
            <p>FORMULA: C24H36N7O17P3S</p>
            <p>CHARGE: -4</p>
          </body>
        </notes>
      </species>
      <species id="M_ppa_m" name="propionate" compartment="m" hasOnlySubstanceUnits="false" boundaryCondition="false" constant="false">
        <notes>
          <body xmlns="http://www.w3.org/1999/xhtml">
            <p>FORMULA: C3H5O2</p>
            <p>CHARGE: -1</p>
          </body>
        </notes>
      </species>
      <species id="M_amp_m" name="AMP(2-)" compartment="m" hasOnlySubstanceUnits="false" boundaryCondition="false" constant="false">
        <notes>
          <body xmlns="http://www.w3.org/1999/xhtml">
            <p>FORMULA: C10H12N5O7P</p>
            <p>CHARGE: -2</p>
          </body>
        </notes>
      </species>
      <species id="M_ppi_m" name="Diphosphate" compartment="m" hasOnlySubstanceUnits="false" boundaryCondition="false" constant="false">
        <notes>
          <body xmlns="http://www.w3.org/1999/xhtml">
            <p>FORMULA: HO7P2</p>
            <p>CHARGE: -3</p>
          </body>
        </notes>
      </species>
      <species id="M_accoa_n" name="acetyl-CoA(4-)" compartment="n" hasOnlySubstanceUnits="false" boundaryCondition="false" constant="false">
        <notes>
          <body xmlns="http://www.w3.org/1999/xhtml">
            <p>FORMULA: C23H34N7O17P3S</p>
            <p>CHARGE: -4</p>
          </body>
        </notes>
      </species>
      <species id="M_accoa_r" name="acetyl-CoA(4-)" compartment="r" hasOnlySubstanceUnits="false" boundaryCondition="false" constant="false">
        <notes>
          <body xmlns="http://www.w3.org/1999/xhtml">
            <p>FORMULA: C23H34N7O17P3S</p>
            <p>CHARGE: -4</p>
          </body>
        </notes>
      </species>
      <species id="M_acetone_e" name="acetone" compartment="e" hasOnlySubstanceUnits="false" boundaryCondition="false" constant="false">
        <notes>
          <body xmlns="http://www.w3.org/1999/xhtml">
            <p>FORMULA: C3H6O</p>
            <p>CHARGE: 0</p>
          </body>
        </notes>
      </species>
      <species id="M_acetone_c" name="acetone" compartment="c" hasOnlySubstanceUnits="false" boundaryCondition="false" constant="false">
        <notes>
          <body xmlns="http://www.w3.org/1999/xhtml">
            <p>FORMULA: C3H6O</p>
            <p>CHARGE: 0</p>
          </body>
        </notes>
      </species>
      <species id="M_acetone_m" name="acetone" compartment="m" hasOnlySubstanceUnits="false" boundaryCondition="false" constant="false">
        <notes>
          <body xmlns="http://www.w3.org/1999/xhtml">
            <p>FORMULA: C3H6O</p>
            <p>CHARGE: 0</p>
          </body>
        </notes>
      </species>
      <species id="M_acgagbside_hs_c" name="alpha GalNAc globoside" compartment="c" hasOnlySubstanceUnits="false" boundaryCondition="false" constant="false">
        <notes>
          <body xmlns="http://www.w3.org/1999/xhtml">
            <p>FORMULA: C52H92N3O27FULLRCO</p>
            <p>CHARGE: 0</p>
          </body>
        </notes>
      </species>
      <species id="M_acgagbside_hs_g" name="alpha GalNAc globoside" compartment="g" hasOnlySubstanceUnits="false" boundaryCondition="false" constant="false">
        <notes>
          <body xmlns="http://www.w3.org/1999/xhtml">
            <p>FORMULA: C52H92N3O27FULLRCO</p>
            <p>CHARGE: 0</p>
          </body>
        </notes>
      </species>
      <species id="M_acgagbside_hs_l" name="alpha GalNAc globoside" compartment="l" hasOnlySubstanceUnits="false" boundaryCondition="false" constant="false">
        <notes>
          <body xmlns="http://www.w3.org/1999/xhtml">
            <p>FORMULA: C52H92N3O27FULLRCO</p>
            <p>CHARGE: 0</p>
          </body>
        </notes>
      </species>
      <species id="M_acgalfucgalacgalfuc12gal14acglcgalgluside_hs_e" name="Type IIIA glycolipid" compartment="e" hasOnlySubstanceUnits="false" boundaryCondition="false" constant="false">
        <notes>
          <body xmlns="http://www.w3.org/1999/xhtml">
            <p>FORMULA: C78H135N4O45FULLRCO</p>
            <p>CHARGE: 0</p>
          </body>
        </notes>
      </species>
      <species id="M_acgalfucgalacgalfuc12gal14acglcgalgluside_hs_c" name="Type IIIA glycolipid" compartment="c" hasOnlySubstanceUnits="false" boundaryCondition="false" constant="false">
        <notes>
          <body xmlns="http://www.w3.org/1999/xhtml">
            <p>FORMULA: C78H135N4O45FULLRCO</p>
            <p>CHARGE: 0</p>
          </body>
        </notes>
      </species>
      <species id="M_acgalfucgalacgalfucgalacglcgal14acglcgalgluside_hs_e" name="Type IIIAb" compartment="e" hasOnlySubstanceUnits="false" boundaryCondition="false" constant="false">
        <notes>
          <body xmlns="http://www.w3.org/1999/xhtml">
            <p>FORMULA: C92H158N5O55FULLRCO</p>
            <p>CHARGE: 0</p>
          </body>
        </notes>
      </species>
      <species id="M_acgalfucgalacgalfucgalacglcgal14acglcgalgluside_hs_c" name="Type IIIAb" compartment="c" hasOnlySubstanceUnits="false" boundaryCondition="false" constant="false">
        <notes>
          <body xmlns="http://www.w3.org/1999/xhtml">
            <p>FORMULA: C92H158N5O55FULLRCO</p>
            <p>CHARGE: 0</p>
          </body>
        </notes>
      </species>
      <species id="M_acgal_c" name="N-acetyl-D-galactosamine" compartment="c" hasOnlySubstanceUnits="false" boundaryCondition="false" constant="false">
        <notes>
          <body xmlns="http://www.w3.org/1999/xhtml">
            <p>FORMULA: C8H15NO6</p>
            <p>CHARGE: 0</p>
          </body>
        </notes>
      </species>
      <species id="M_acgal1p_c" name="N-Acetyl-D-galactosamine 1-phosphate" compartment="c" hasOnlySubstanceUnits="false" boundaryCondition="false" constant="false">
        <notes>
          <body xmlns="http://www.w3.org/1999/xhtml">
            <p>FORMULA: C8H14NO9P</p>
            <p>CHARGE: -2</p>
          </body>
        </notes>
      </species>
      <species id="M_itp_c" name="ITP(3-)" compartment="c" hasOnlySubstanceUnits="false" boundaryCondition="false" constant="false">
        <notes>
          <body xmlns="http://www.w3.org/1999/xhtml">
            <p>FORMULA: C10H11N4O14P3</p>
            <p>CHARGE: -4</p>
          </body>
        </notes>
      </species>
      <species id="M_idp_c" name="IDP(3-)" compartment="c" hasOnlySubstanceUnits="false" boundaryCondition="false" constant="false">
        <notes>
          <body xmlns="http://www.w3.org/1999/xhtml">
            <p>FORMULA: C10H11N4O11P2</p>
            <p>CHARGE: -3</p>
          </body>
        </notes>
      </species>
      <species id="M_acgal_g" name="N-acetyl-D-galactosamine" compartment="g" hasOnlySubstanceUnits="false" boundaryCondition="false" constant="false">
        <notes>
          <body xmlns="http://www.w3.org/1999/xhtml">
            <p>FORMULA: C8H15NO6</p>
            <p>CHARGE: 0</p>
          </body>
        </notes>
      </species>
      <species id="M_acgal_l" name="N-acetyl-D-galactosamine" compartment="l" hasOnlySubstanceUnits="false" boundaryCondition="false" constant="false">
        <notes>
          <body xmlns="http://www.w3.org/1999/xhtml">
            <p>FORMULA: C8H15NO6</p>
            <p>CHARGE: 0</p>
          </body>
        </notes>
      </species>
      <species id="M_acgam_c" name="N-acetyl-D-glucosamine" compartment="c" hasOnlySubstanceUnits="false" boundaryCondition="false" constant="false">
        <notes>
          <body xmlns="http://www.w3.org/1999/xhtml">
            <p>FORMULA: C8H15NO6</p>
            <p>CHARGE: 0</p>
          </body>
        </notes>
      </species>
      <species id="M_acmana_c" name="N-acetyl-D-mannosamine" compartment="c" hasOnlySubstanceUnits="false" boundaryCondition="false" constant="false">
        <notes>
          <body xmlns="http://www.w3.org/1999/xhtml">
            <p>FORMULA: C8H15NO6</p>
            <p>CHARGE: 0</p>
          </body>
        </notes>
      </species>
      <species id="M_gam6p_c" name="D-Glucosamine 6-phosphate" compartment="c" hasOnlySubstanceUnits="false" boundaryCondition="false" constant="false">
        <notes>
          <body xmlns="http://www.w3.org/1999/xhtml">
            <p>FORMULA: C6H13NO8P</p>
            <p>CHARGE: -1</p>
          </body>
        </notes>
      </species>
      <species id="M_acgam6p_c" name="N-acetyl-D-glucosamine 6-phosphate(2-)" compartment="c" hasOnlySubstanceUnits="false" boundaryCondition="false" constant="false">
        <notes>
          <body xmlns="http://www.w3.org/1999/xhtml">
            <p>FORMULA: C8H14NO9P</p>
            <p>CHARGE: -2</p>
          </body>
        </notes>
      </species>
      <species id="M_acgam1p_c" name="N-Acetyl-D-glucosamine 1-phosphate" compartment="c" hasOnlySubstanceUnits="false" boundaryCondition="false" constant="false">
        <notes>
          <body xmlns="http://www.w3.org/1999/xhtml">
            <p>FORMULA: C8H14NO9P</p>
            <p>CHARGE: -2</p>
          </body>
        </notes>
      </species>
      <species id="M_acgam_l" name="N-acetyl-D-glucosamine" compartment="l" hasOnlySubstanceUnits="false" boundaryCondition="false" constant="false">
        <notes>
          <body xmlns="http://www.w3.org/1999/xhtml">
            <p>FORMULA: C8H15NO6</p>
            <p>CHARGE: 0</p>
          </body>
        </notes>
      </species>
      <species id="M_acgbgbside_hs_c" name="beta GalNAc globoside" compartment="c" hasOnlySubstanceUnits="false" boundaryCondition="false" constant="false">
        <notes>
          <body xmlns="http://www.w3.org/1999/xhtml">
            <p>FORMULA: C52H92N3O27FULLRCO</p>
            <p>CHARGE: 0</p>
          </body>
        </notes>
      </species>
      <species id="M_acgbgbside_hs_g" name="beta GalNAc globoside" compartment="g" hasOnlySubstanceUnits="false" boundaryCondition="false" constant="false">
        <notes>
          <body xmlns="http://www.w3.org/1999/xhtml">
            <p>FORMULA: C52H92N3O27FULLRCO</p>
            <p>CHARGE: 0</p>
          </body>
        </notes>
      </species>
      <species id="M_acgbgbside_hs_l" name="beta GalNAc globoside" compartment="l" hasOnlySubstanceUnits="false" boundaryCondition="false" constant="false">
        <notes>
          <body xmlns="http://www.w3.org/1999/xhtml">
            <p>FORMULA: C52H92N3O27FULLRCO</p>
            <p>CHARGE: 0</p>
          </body>
        </notes>
      </species>
      <species id="M_ac_c" name="acetate" compartment="c" hasOnlySubstanceUnits="false" boundaryCondition="false" constant="false">
        <notes>
          <body xmlns="http://www.w3.org/1999/xhtml">
            <p>FORMULA: C2H3O2</p>
            <p>CHARGE: -1</p>
          </body>
        </notes>
      </species>
      <species id="M_gpail_hs_c" name="6-(alpha-D-glucosaminyl)-1-phosphatidyl-1D-myo-inositol" compartment="c" hasOnlySubstanceUnits="false" boundaryCondition="false" constant="false">
        <notes>
          <body xmlns="http://www.w3.org/1999/xhtml">
            <p>FORMULA: C15H28NO13PFULLRCO2FULLR2CO2</p>
            <p>CHARGE: 0</p>
          </body>
        </notes>
      </species>
      <species id="M_ach_e" name="acetylcholine" compartment="e" hasOnlySubstanceUnits="false" boundaryCondition="false" constant="false">
        <notes>
          <body xmlns="http://www.w3.org/1999/xhtml">
            <p>FORMULA: C7H16NO2</p>
            <p>CHARGE: 1</p>
          </body>
        </notes>
      </species>
      <species id="M_ac_e" name="acetate" compartment="e" hasOnlySubstanceUnits="false" boundaryCondition="false" constant="false">
        <notes>
          <body xmlns="http://www.w3.org/1999/xhtml">
            <p>FORMULA: C2H3O2</p>
            <p>CHARGE: -1</p>
          </body>
        </notes>
      </species>
      <species id="M_chol_e" name="Choline" compartment="e" hasOnlySubstanceUnits="false" boundaryCondition="false" constant="false">
        <notes>
          <body xmlns="http://www.w3.org/1999/xhtml">
            <p>FORMULA: C5H14NO</p>
            <p>CHARGE: 1</p>
          </body>
        </notes>
      </species>
      <species id="M_ach_n" name="acetylcholine" compartment="n" hasOnlySubstanceUnits="false" boundaryCondition="false" constant="false">
        <notes>
          <body xmlns="http://www.w3.org/1999/xhtml">
            <p>FORMULA: C7H16NO2</p>
            <p>CHARGE: 1</p>
          </body>
        </notes>
      </species>
      <species id="M_ach_c" name="acetylcholine" compartment="c" hasOnlySubstanceUnits="false" boundaryCondition="false" constant="false">
        <notes>
          <body xmlns="http://www.w3.org/1999/xhtml">
            <p>FORMULA: C7H16NO2</p>
            <p>CHARGE: 1</p>
          </body>
        </notes>
      </species>
      <species id="M_cit_c" name="Citrate" compartment="c" hasOnlySubstanceUnits="false" boundaryCondition="false" constant="false">
        <notes>
          <body xmlns="http://www.w3.org/1999/xhtml">
            <p>FORMULA: C6H5O7</p>
            <p>CHARGE: -3</p>
          </body>
        </notes>
      </species>
      <species id="M_oaa_c" name="Oxaloacetate" compartment="c" hasOnlySubstanceUnits="false" boundaryCondition="false" constant="false">
        <notes>
          <body xmlns="http://www.w3.org/1999/xhtml">
            <p>FORMULA: C4H2O5</p>
            <p>CHARGE: -2</p>
          </body>
        </notes>
      </species>
      <species id="M_acn13acngalgbside_hs_c" name="sialyl (1,3) sialyl (2,6) galactosylgloboside" compartment="c" hasOnlySubstanceUnits="false" boundaryCondition="false" constant="false">
        <notes>
          <body xmlns="http://www.w3.org/1999/xhtml">
            <p>FORMULA: C72H121N4O43FULLRCO</p>
            <p>CHARGE: -2</p>
          </body>
        </notes>
      </species>
      <species id="M_acn13acngalgbside_hs_e" name="sialyl (1,3) sialyl (2,6) galactosylgloboside" compartment="e" hasOnlySubstanceUnits="false" boundaryCondition="false" constant="false">
        <notes>
          <body xmlns="http://www.w3.org/1999/xhtml">
            <p>FORMULA: C72H121N4O43FULLRCO</p>
            <p>CHARGE: -2</p>
          </body>
        </notes>
      </species>
      <species id="M_acn13acngalgbside_hs_g" name="sialyl (1,3) sialyl (2,6) galactosylgloboside" compartment="g" hasOnlySubstanceUnits="false" boundaryCondition="false" constant="false">
        <notes>
          <body xmlns="http://www.w3.org/1999/xhtml">
            <p>FORMULA: C72H121N4O43FULLRCO</p>
            <p>CHARGE: -2</p>
          </body>
        </notes>
      </species>
      <species id="M_acn23acngalgbside_hs_c" name="sialyl (2,3) sialyl (2,6) galactosylgloboside" compartment="c" hasOnlySubstanceUnits="false" boundaryCondition="false" constant="false">
        <notes>
          <body xmlns="http://www.w3.org/1999/xhtml">
            <p>FORMULA: C72H121N4O43FULLRCO</p>
            <p>CHARGE: -2</p>
          </body>
        </notes>
      </species>
      <species id="M_acn23acngalgbside_hs_e" name="sialyl (2,3) sialyl (2,6) galactosylgloboside" compartment="e" hasOnlySubstanceUnits="false" boundaryCondition="false" constant="false">
        <notes>
          <body xmlns="http://www.w3.org/1999/xhtml">
            <p>FORMULA: C72H121N4O43FULLRCO</p>
            <p>CHARGE: -2</p>
          </body>
        </notes>
      </species>
      <species id="M_acn23acngalgbside_hs_g" name="sialyl (2,3) sialyl (2,6) galactosylgloboside" compartment="g" hasOnlySubstanceUnits="false" boundaryCondition="false" constant="false">
        <notes>
          <body xmlns="http://www.w3.org/1999/xhtml">
            <p>FORMULA: C72H121N4O43FULLRCO</p>
            <p>CHARGE: -2</p>
          </body>
        </notes>
      </species>
      <species id="M_acnacngal14acglcgalgluside_hs_e" name="3&apos;,8&apos;-LD1" compartment="e" hasOnlySubstanceUnits="false" boundaryCondition="false" constant="false">
        <notes>
          <body xmlns="http://www.w3.org/1999/xhtml">
            <p>FORMULA: C66H111N4O38FULLRCO</p>
            <p>CHARGE: -2</p>
          </body>
        </notes>
      </species>
      <species id="M_acnacngal14acglcgalgluside_hs_c" name="3&apos;,8&apos;-LD1" compartment="c" hasOnlySubstanceUnits="false" boundaryCondition="false" constant="false">
        <notes>
          <body xmlns="http://www.w3.org/1999/xhtml">
            <p>FORMULA: C66H111N4O38FULLRCO</p>
            <p>CHARGE: -2</p>
          </body>
        </notes>
      </species>
      <species id="M_acnacngal14acglcgalgluside_hs_g" name="3&apos;,8&apos;-LD1" compartment="g" hasOnlySubstanceUnits="false" boundaryCondition="false" constant="false">
        <notes>
          <body xmlns="http://www.w3.org/1999/xhtml">
            <p>FORMULA: C66H111N4O38FULLRCO</p>
            <p>CHARGE: -2</p>
          </body>
        </notes>
      </species>
      <species id="M_acnacngalgbside_hs_c" name="disialyl galactosylgloboside" compartment="c" hasOnlySubstanceUnits="false" boundaryCondition="false" constant="false">
        <notes>
          <body xmlns="http://www.w3.org/1999/xhtml">
            <p>FORMULA: C72H121N4O43FULLRCO</p>
            <p>CHARGE: -2</p>
          </body>
        </notes>
      </species>
      <species id="M_acnacngalgbside_hs_e" name="disialyl galactosylgloboside" compartment="e" hasOnlySubstanceUnits="false" boundaryCondition="false" constant="false">
        <notes>
          <body xmlns="http://www.w3.org/1999/xhtml">
            <p>FORMULA: C72H121N4O43FULLRCO</p>
            <p>CHARGE: -2</p>
          </body>
        </notes>
      </species>
      <species id="M_acnacngalgbside_hs_g" name="disialyl galactosylgloboside" compartment="g" hasOnlySubstanceUnits="false" boundaryCondition="false" constant="false">
        <notes>
          <body xmlns="http://www.w3.org/1999/xhtml">
            <p>FORMULA: C72H121N4O43FULLRCO</p>
            <p>CHARGE: -2</p>
          </body>
        </notes>
      </species>
      <species id="M_acmanap_c" name="N-acetyl-D-mannosamine 6-phosphate(2-)" compartment="c" hasOnlySubstanceUnits="false" boundaryCondition="false" constant="false">
        <notes>
          <body xmlns="http://www.w3.org/1999/xhtml">
            <p>FORMULA: C8H14NO9P</p>
            <p>CHARGE: -2</p>
          </body>
        </notes>
      </species>
      <species id="M_pep_c" name="Phosphoenolpyruvate" compartment="c" hasOnlySubstanceUnits="false" boundaryCondition="false" constant="false">
        <notes>
          <body xmlns="http://www.w3.org/1999/xhtml">
            <p>FORMULA: C3H2O6P</p>
            <p>CHARGE: -3</p>
          </body>
        </notes>
      </species>
      <species id="M_acnamp_c" name="N-Acetylneuraminate 9-phosphate" compartment="c" hasOnlySubstanceUnits="false" boundaryCondition="false" constant="false">
        <notes>
          <body xmlns="http://www.w3.org/1999/xhtml">
            <p>FORMULA: C11H17NO12P</p>
            <p>CHARGE: -3</p>
          </body>
        </notes>
      </species>
      <species id="M_man6p_c" name="D-Mannose 6-phosphate" compartment="c" hasOnlySubstanceUnits="false" boundaryCondition="false" constant="false">
        <notes>
          <body xmlns="http://www.w3.org/1999/xhtml">
            <p>FORMULA: C6H11O9P</p>
            <p>CHARGE: -2</p>
          </body>
        </notes>
      </species>
      <species id="M_kdnp_c" name="2-keto-3-deoxy-D-glycero-D-galactononic acid 9-phosphate" compartment="c" hasOnlySubstanceUnits="false" boundaryCondition="false" constant="false">
        <notes>
          <body xmlns="http://www.w3.org/1999/xhtml">
            <p>FORMULA: C9H14O12P</p>
            <p>CHARGE: -3</p>
          </body>
        </notes>
      </species>
      <species id="M_acnam_c" name="N-acetylneuraminate" compartment="c" hasOnlySubstanceUnits="false" boundaryCondition="false" constant="false">
        <notes>
          <body xmlns="http://www.w3.org/1999/xhtml">
            <p>FORMULA: C11H18NO9</p>
            <p>CHARGE: -1</p>
          </body>
        </notes>
      </species>
      <species id="M_acnam_l" name="N-acetylneuraminate" compartment="l" hasOnlySubstanceUnits="false" boundaryCondition="false" constant="false">
        <notes>
          <body xmlns="http://www.w3.org/1999/xhtml">
            <p>FORMULA: C11H18NO9</p>
            <p>CHARGE: -1</p>
          </body>
        </notes>
      </species>
      <species id="M_acnam_n" name="N-acetylneuraminate" compartment="n" hasOnlySubstanceUnits="false" boundaryCondition="false" constant="false">
        <notes>
          <body xmlns="http://www.w3.org/1999/xhtml">
            <p>FORMULA: C11H18NO9</p>
            <p>CHARGE: -1</p>
          </body>
        </notes>
      </species>
      <species id="M_acngalacglcgal14acglcgalgluside_hs_e" name="VI3NeuAc-nLc6Cer" compartment="e" hasOnlySubstanceUnits="false" boundaryCondition="false" constant="false">
        <notes>
          <body xmlns="http://www.w3.org/1999/xhtml">
            <p>FORMULA: C69H118N4O40FULLRCO</p>
            <p>CHARGE: -1</p>
          </body>
        </notes>
      </species>
      <species id="M_acngalacglcgal14acglcgalgluside_hs_c" name="VI3NeuAc-nLc6Cer" compartment="c" hasOnlySubstanceUnits="false" boundaryCondition="false" constant="false">
        <notes>
          <body xmlns="http://www.w3.org/1999/xhtml">
            <p>FORMULA: C69H118N4O40FULLRCO</p>
            <p>CHARGE: -1</p>
          </body>
        </notes>
      </species>
      <species id="M_acngalacglcgal14acglcgalgluside_hs_g" name="VI3NeuAc-nLc6Cer" compartment="g" hasOnlySubstanceUnits="false" boundaryCondition="false" constant="false">
        <notes>
          <body xmlns="http://www.w3.org/1999/xhtml">
            <p>FORMULA: C69H118N4O40FULLRCO</p>
            <p>CHARGE: -1</p>
          </body>
        </notes>
      </species>
      <species id="M_2mbcoa_m" name="2-methylbutanoyl-CoA(4-)" compartment="m" hasOnlySubstanceUnits="false" boundaryCondition="false" constant="false">
        <notes>
          <body xmlns="http://www.w3.org/1999/xhtml">
            <p>FORMULA: C26H40N7O17P3S</p>
            <p>CHARGE: -4</p>
          </body>
        </notes>
      </species>
      <species id="M_fad_m" name="Flavin adenine dinucleotide oxidized" compartment="m" hasOnlySubstanceUnits="false" boundaryCondition="false" constant="false">
        <notes>
          <body xmlns="http://www.w3.org/1999/xhtml">
            <p>FORMULA: C27H31N9O15P2</p>
            <p>CHARGE: -2</p>
          </body>
        </notes>
      </species>
      <species id="M_2mb2coa_m" name="2-methylcrotonoyl-CoA(4-)" compartment="m" hasOnlySubstanceUnits="false" boundaryCondition="false" constant="false">
        <notes>
          <body xmlns="http://www.w3.org/1999/xhtml">
            <p>FORMULA: C26H38N7O17P3S</p>
            <p>CHARGE: -4</p>
          </body>
        </notes>
      </species>
      <species id="M_fadh2_m" name="Flavin adenine dinucleotide reduced" compartment="m" hasOnlySubstanceUnits="false" boundaryCondition="false" constant="false">
        <notes>
          <body xmlns="http://www.w3.org/1999/xhtml">
            <p>FORMULA: C27H33N9O15P2</p>
            <p>CHARGE: -2</p>
          </body>
        </notes>
      </species>
      <species id="M_btcoa_m" name="Butanoyl-CoA" compartment="m" hasOnlySubstanceUnits="false" boundaryCondition="false" constant="false">
        <notes>
          <body xmlns="http://www.w3.org/1999/xhtml">
            <p>FORMULA: C25H38N7O17P3S</p>
            <p>CHARGE: -4</p>
          </body>
        </notes>
      </species>
      <species id="M_ivcoa_m" name="Isovaleryl-CoA" compartment="m" hasOnlySubstanceUnits="false" boundaryCondition="false" constant="false">
        <notes>
          <body xmlns="http://www.w3.org/1999/xhtml">
            <p>FORMULA: C26H40N7O17P3S</p>
            <p>CHARGE: -4</p>
          </body>
        </notes>
      </species>
      <species id="M_3mb2coa_m" name="3-methylbut-2-enoyl-CoA(4-)" compartment="m" hasOnlySubstanceUnits="false" boundaryCondition="false" constant="false">
        <notes>
          <body xmlns="http://www.w3.org/1999/xhtml">
            <p>FORMULA: C26H38N7O17P3S</p>
            <p>CHARGE: -4</p>
          </body>
        </notes>
      </species>
      <species id="M_ibcoa_m" name="isobutyryl-CoA(4-)" compartment="m" hasOnlySubstanceUnits="false" boundaryCondition="false" constant="false">
        <notes>
          <body xmlns="http://www.w3.org/1999/xhtml">
            <p>FORMULA: C25H38N7O17P3S</p>
            <p>CHARGE: -4</p>
          </body>
        </notes>
      </species>
      <species id="M_2mp2coa_m" name="2-Methylprop-2-enoyl-CoA" compartment="m" hasOnlySubstanceUnits="false" boundaryCondition="false" constant="false">
        <notes>
          <body xmlns="http://www.w3.org/1999/xhtml">
            <p>FORMULA: C25H36N7O17P3S</p>
            <p>CHARGE: -4</p>
          </body>
        </notes>
      </species>
      <species id="M_o2_x" name="O2" compartment="x" hasOnlySubstanceUnits="false" boundaryCondition="false" constant="false">
        <notes>
          <body xmlns="http://www.w3.org/1999/xhtml">
            <p>FORMULA: O2</p>
            <p>CHARGE: 0</p>
          </body>
        </notes>
      </species>
      <species id="M_h2o2_x" name="Hydrogen peroxide" compartment="x" hasOnlySubstanceUnits="false" boundaryCondition="false" constant="false">
        <notes>
          <body xmlns="http://www.w3.org/1999/xhtml">
            <p>FORMULA: H2O2</p>
            <p>CHARGE: 0</p>
          </body>
        </notes>
      </species>
      <species id="M_hdd2coa_x" name="(E)-hexadec-2-enoyl-CoA(4-)" compartment="x" hasOnlySubstanceUnits="false" boundaryCondition="false" constant="false">
        <notes>
          <body xmlns="http://www.w3.org/1999/xhtml">
            <p>FORMULA: C37H60N7O17P3S</p>
            <p>CHARGE: -4</p>
          </body>
        </notes>
      </species>
      <species id="M_ACP_c" name="acyl carrier protein" compartment="c" hasOnlySubstanceUnits="false" boundaryCondition="false" constant="false">
        <notes>
          <body xmlns="http://www.w3.org/1999/xhtml">
            <p>FORMULA: C11H21N2O7PRS</p>
            <p>CHARGE: -1</p>
          </body>
        </notes>
      </species>
      <species id="M_acACP_c" name="Acetyl-ACP" compartment="c" hasOnlySubstanceUnits="false" boundaryCondition="false" constant="false">
        <notes>
          <body xmlns="http://www.w3.org/1999/xhtml">
            <p>FORMULA: C13H23N2O8PRS</p>
            <p>CHARGE: -1</p>
          </body>
        </notes>
      </species>
      <species id="M_acorn_c" name="N(2)-acetyl-L-ornithine" compartment="c" hasOnlySubstanceUnits="false" boundaryCondition="false" constant="false">
        <notes>
          <body xmlns="http://www.w3.org/1999/xhtml">
            <p>FORMULA: C7H14N2O3</p>
            <p>CHARGE: 0</p>
          </body>
        </notes>
      </species>
      <species id="M_orn_c" name="Ornithine" compartment="c" hasOnlySubstanceUnits="false" boundaryCondition="false" constant="false">
        <notes>
          <body xmlns="http://www.w3.org/1999/xhtml">
            <p>FORMULA: C5H13N2O2</p>
            <p>CHARGE: 1</p>
          </body>
        </notes>
      </species>
      <species id="M_icit_c" name="Isocitrate" compartment="c" hasOnlySubstanceUnits="false" boundaryCondition="false" constant="false">
        <notes>
          <body xmlns="http://www.w3.org/1999/xhtml">
            <p>FORMULA: C6H5O7</p>
            <p>CHARGE: -3</p>
          </body>
        </notes>
      </species>
      <species id="M_cit_m" name="Citrate" compartment="m" hasOnlySubstanceUnits="false" boundaryCondition="false" constant="false">
        <notes>
          <body xmlns="http://www.w3.org/1999/xhtml">
            <p>FORMULA: C6H5O7</p>
            <p>CHARGE: -3</p>
          </body>
        </notes>
      </species>
      <species id="M_icit_m" name="Isocitrate" compartment="m" hasOnlySubstanceUnits="false" boundaryCondition="false" constant="false">
        <notes>
          <body xmlns="http://www.w3.org/1999/xhtml">
            <p>FORMULA: C6H5O7</p>
            <p>CHARGE: -3</p>
          </body>
        </notes>
      </species>
      <species id="M_dhcholoylcoa_x" name="3alpha,7alpha-Dihydroxy-5beta-cholest-24-enoyl-CoA" compartment="x" hasOnlySubstanceUnits="false" boundaryCondition="false" constant="false">
        <notes>
          <body xmlns="http://www.w3.org/1999/xhtml">
            <p>FORMULA: C48H74N7O19P3S</p>
            <p>CHARGE: -4</p>
          </body>
        </notes>
      </species>
      <species id="M_fadh2_x" name="FADH2(2-)" compartment="x" hasOnlySubstanceUnits="false" boundaryCondition="false" constant="false">
        <notes>
          <body xmlns="http://www.w3.org/1999/xhtml">
            <p>FORMULA: C27H33N9O15P2</p>
            <p>CHARGE: -2</p>
          </body>
        </notes>
      </species>
      <species id="M_fad_x" name="Flavin adenine dinucleotide oxidized" compartment="x" hasOnlySubstanceUnits="false" boundaryCondition="false" constant="false">
        <notes>
          <body xmlns="http://www.w3.org/1999/xhtml">
            <p>FORMULA: C27H31N9O15P2</p>
            <p>CHARGE: -2</p>
          </body>
        </notes>
      </species>
      <species id="M_thcholoylcoa_x" name="3alpha,7alpha,24-Trihydroxy-5beta-cholestanoyl-CoA" compartment="x" hasOnlySubstanceUnits="false" boundaryCondition="false" constant="false">
        <notes>
          <body xmlns="http://www.w3.org/1999/xhtml">
            <p>FORMULA: C48H76N7O20P3S</p>
            <p>CHARGE: -4</p>
          </body>
        </notes>
      </species>
      <species id="M_h2o_x" name="H2O" compartment="x" hasOnlySubstanceUnits="false" boundaryCondition="false" constant="false">
        <notes>
          <body xmlns="http://www.w3.org/1999/xhtml">
            <p>FORMULA: H2O</p>
            <p>CHARGE: 0</p>
          </body>
        </notes>
      </species>
      <species id="M_cholcoas_x" name="3alpha,7alpha,12alpha-Trihydroxy-5beta-cholestanoyl-CoA(S)" compartment="x" hasOnlySubstanceUnits="false" boundaryCondition="false" constant="false">
        <notes>
          <body xmlns="http://www.w3.org/1999/xhtml">
            <p>FORMULA: C48H76N7O20P3S</p>
            <p>CHARGE: -4</p>
          </body>
        </notes>
      </species>
      <species id="M_cholcoads_x" name="3alpha,7alpha,12alpha-Trihydroxy-5beta-cholest-24-enoyl-CoA" compartment="x" hasOnlySubstanceUnits="false" boundaryCondition="false" constant="false">
        <notes>
          <body xmlns="http://www.w3.org/1999/xhtml">
            <p>FORMULA: C48H74N7O20P3S</p>
            <p>CHARGE: -4</p>
          </body>
        </notes>
      </species>
      <species id="M_fmn_c" name="FMN" compartment="c" hasOnlySubstanceUnits="false" boundaryCondition="false" constant="false">
        <notes>
          <body xmlns="http://www.w3.org/1999/xhtml">
            <p>FORMULA: C17H19N4O9P</p>
            <p>CHARGE: -2</p>
          </body>
        </notes>
      </species>
      <species id="M_ribflv_c" name="Riboflavin" compartment="c" hasOnlySubstanceUnits="false" boundaryCondition="false" constant="false">
        <notes>
          <body xmlns="http://www.w3.org/1999/xhtml">
            <p>FORMULA: C17H20N4O6</p>
            <p>CHARGE: 0</p>
          </body>
        </notes>
      </species>
      <species id="M_acrn_c" name="O-acetylcarnitine" compartment="c" hasOnlySubstanceUnits="false" boundaryCondition="false" constant="false">
        <notes>
          <body xmlns="http://www.w3.org/1999/xhtml">
            <p>FORMULA: C9H17NO4</p>
            <p>CHARGE: 0</p>
          </body>
        </notes>
      </species>
      <species id="M_acrn_m" name="O-acetylcarnitine" compartment="m" hasOnlySubstanceUnits="false" boundaryCondition="false" constant="false">
        <notes>
          <body xmlns="http://www.w3.org/1999/xhtml">
            <p>FORMULA: C9H17NO4</p>
            <p>CHARGE: 0</p>
          </body>
        </notes>
      </species>
      <species id="M_ac_m" name="acetate" compartment="m" hasOnlySubstanceUnits="false" boundaryCondition="false" constant="false">
        <notes>
          <body xmlns="http://www.w3.org/1999/xhtml">
            <p>FORMULA: C2H3O2</p>
            <p>CHARGE: -1</p>
          </body>
        </notes>
      </species>
      <species id="M_melatn_c" name="melatonin" compartment="c" hasOnlySubstanceUnits="false" boundaryCondition="false" constant="false">
        <notes>
          <body xmlns="http://www.w3.org/1999/xhtml">
            <p>FORMULA: C13H16N2O2</p>
            <p>CHARGE: 0</p>
          </body>
        </notes>
      </species>
      <species id="M_ac_g" name="acetate" compartment="g" hasOnlySubstanceUnits="false" boundaryCondition="false" constant="false">
        <notes>
          <body xmlns="http://www.w3.org/1999/xhtml">
            <p>FORMULA: C2H3O2</p>
            <p>CHARGE: -1</p>
          </body>
        </notes>
      </species>
      <species id="M_acetol_c" name="hydroxyacetone" compartment="c" hasOnlySubstanceUnits="false" boundaryCondition="false" constant="false">
        <notes>
          <body xmlns="http://www.w3.org/1999/xhtml">
            <p>FORMULA: C3H6O2</p>
            <p>CHARGE: 0</p>
          </body>
        </notes>
      </species>
      <species id="M_13dpg_c" name="3-Phospho-D-glyceroyl phosphate" compartment="c" hasOnlySubstanceUnits="false" boundaryCondition="false" constant="false">
        <notes>
          <body xmlns="http://www.w3.org/1999/xhtml">
            <p>FORMULA: C3H4O10P2</p>
            <p>CHARGE: -4</p>
          </body>
        </notes>
      </species>
      <species id="M_3pg_c" name="3-Phospho-D-glycerate" compartment="c" hasOnlySubstanceUnits="false" boundaryCondition="false" constant="false">
        <notes>
          <body xmlns="http://www.w3.org/1999/xhtml">
            <p>FORMULA: C3H4O7P</p>
            <p>CHARGE: -3</p>
          </body>
        </notes>
      </species>
      <species id="M_adn_c" name="Adenosine" compartment="c" hasOnlySubstanceUnits="false" boundaryCondition="false" constant="false">
        <notes>
          <body xmlns="http://www.w3.org/1999/xhtml">
            <p>FORMULA: C10H13N5O4</p>
            <p>CHARGE: 0</p>
          </body>
        </notes>
      </species>
      <species id="M_ins_c" name="Inosine" compartment="c" hasOnlySubstanceUnits="false" boundaryCondition="false" constant="false">
        <notes>
          <body xmlns="http://www.w3.org/1999/xhtml">
            <p>FORMULA: C10H12N4O5</p>
            <p>CHARGE: 0</p>
          </body>
        </notes>
      </species>
      <species id="M_adn_e" name="Adenosine" compartment="e" hasOnlySubstanceUnits="false" boundaryCondition="false" constant="false">
        <notes>
          <body xmlns="http://www.w3.org/1999/xhtml">
            <p>FORMULA: C10H13N5O4</p>
            <p>CHARGE: 0</p>
          </body>
        </notes>
      </species>
      <species id="M_ins_e" name="Inosine" compartment="e" hasOnlySubstanceUnits="false" boundaryCondition="false" constant="false">
        <notes>
          <body xmlns="http://www.w3.org/1999/xhtml">
            <p>FORMULA: C10H12N4O5</p>
            <p>CHARGE: 0</p>
          </body>
        </notes>
      </species>
      <species id="M_nh4_e" name="ammonium" compartment="e" hasOnlySubstanceUnits="false" boundaryCondition="false" constant="false">
        <notes>
          <body xmlns="http://www.w3.org/1999/xhtml">
            <p>FORMULA: H4N</p>
            <p>CHARGE: 1</p>
          </body>
        </notes>
      </species>
      <species id="M_ade_e" name="adenine" compartment="e" hasOnlySubstanceUnits="false" boundaryCondition="false" constant="false">
        <notes>
          <body xmlns="http://www.w3.org/1999/xhtml">
            <p>FORMULA: C5H5N5</p>
            <p>CHARGE: 0</p>
          </body>
        </notes>
      </species>
      <species id="M_ade_c" name="Adenine" compartment="c" hasOnlySubstanceUnits="false" boundaryCondition="false" constant="false">
        <notes>
          <body xmlns="http://www.w3.org/1999/xhtml">
            <p>FORMULA: C5H5N5</p>
            <p>CHARGE: 0</p>
          </body>
        </notes>
      </species>
      <species id="M_adhap_hs_c" name="acyl-dihydroxyacetone phosphate" compartment="c" hasOnlySubstanceUnits="false" boundaryCondition="false" constant="false">
        <notes>
          <body xmlns="http://www.w3.org/1999/xhtml">
            <p>FORMULA: C3H4O6PFULLRCO</p>
            <p>CHARGE: -2</p>
          </body>
        </notes>
      </species>
      <species id="M_adhap_hs_x" name="acyl-dihydroxyacetone phosphate" compartment="x" hasOnlySubstanceUnits="false" boundaryCondition="false" constant="false">
        <notes>
          <body xmlns="http://www.w3.org/1999/xhtml">
            <p>FORMULA: C3H4O6PFULLRCO</p>
            <p>CHARGE: -2</p>
          </body>
        </notes>
      </species>
      <species id="M_gtp_c" name="GTP" compartment="c" hasOnlySubstanceUnits="false" boundaryCondition="false" constant="false">
        <notes>
          <body xmlns="http://www.w3.org/1999/xhtml">
            <p>FORMULA: C10H12N5O14P3</p>
            <p>CHARGE: -4</p>
          </body>
        </notes>
      </species>
      <species id="M_gdp_c" name="GDP" compartment="c" hasOnlySubstanceUnits="false" boundaryCondition="false" constant="false">
        <notes>
          <body xmlns="http://www.w3.org/1999/xhtml">
            <p>FORMULA: C10H12N5O11P2</p>
            <p>CHARGE: -3</p>
          </body>
        </notes>
      </species>
      <species id="M_gtp_m" name="GTP" compartment="m" hasOnlySubstanceUnits="false" boundaryCondition="false" constant="false">
        <notes>
          <body xmlns="http://www.w3.org/1999/xhtml">
            <p>FORMULA: C10H12N5O14P3</p>
            <p>CHARGE: -4</p>
          </body>
        </notes>
      </species>
      <species id="M_gdp_m" name="GDP" compartment="m" hasOnlySubstanceUnits="false" boundaryCondition="false" constant="false">
        <notes>
          <body xmlns="http://www.w3.org/1999/xhtml">
            <p>FORMULA: C10H12N5O11P2</p>
            <p>CHARGE: -3</p>
          </body>
        </notes>
      </species>
      <species id="M_damp_c" name="dAMP(2-)" compartment="c" hasOnlySubstanceUnits="false" boundaryCondition="false" constant="false">
        <notes>
          <body xmlns="http://www.w3.org/1999/xhtml">
            <p>FORMULA: C10H12N5O6P</p>
            <p>CHARGE: -2</p>
          </body>
        </notes>
      </species>
      <species id="M_datp_c" name="dATP" compartment="c" hasOnlySubstanceUnits="false" boundaryCondition="false" constant="false">
        <notes>
          <body xmlns="http://www.w3.org/1999/xhtml">
            <p>FORMULA: C10H12N5O12P3</p>
            <p>CHARGE: -4</p>
          </body>
        </notes>
      </species>
      <species id="M_dadp_c" name="dADP" compartment="c" hasOnlySubstanceUnits="false" boundaryCondition="false" constant="false">
        <notes>
          <body xmlns="http://www.w3.org/1999/xhtml">
            <p>FORMULA: C10H12N5O9P2</p>
            <p>CHARGE: -3</p>
          </body>
        </notes>
      </species>
      <species id="M_ametam_c" name="S-Adenosylmethioninamine" compartment="c" hasOnlySubstanceUnits="false" boundaryCondition="false" constant="false">
        <notes>
          <body xmlns="http://www.w3.org/1999/xhtml">
            <p>FORMULA: C14H24N6O3S</p>
            <p>CHARGE: 2</p>
          </body>
        </notes>
      </species>
      <species id="M_camp_c" name="3&apos;,5&apos;-cyclic AMP(1-)" compartment="c" hasOnlySubstanceUnits="false" boundaryCondition="false" constant="false">
        <notes>
          <body xmlns="http://www.w3.org/1999/xhtml">
            <p>FORMULA: C10H11N5O6P</p>
            <p>CHARGE: -1</p>
          </body>
        </notes>
      </species>
      <species id="M_adn_m" name="adenosine" compartment="m" hasOnlySubstanceUnits="false" boundaryCondition="false" constant="false">
        <notes>
          <body xmlns="http://www.w3.org/1999/xhtml">
            <p>FORMULA: C10H13N5O4</p>
            <p>CHARGE: 0</p>
          </body>
        </notes>
      </species>
      <species id="M_g1p_c" name="D-Glucose 1-phosphate" compartment="c" hasOnlySubstanceUnits="false" boundaryCondition="false" constant="false">
        <notes>
          <body xmlns="http://www.w3.org/1999/xhtml">
            <p>FORMULA: C6H11O9P</p>
            <p>CHARGE: -2</p>
          </body>
        </notes>
      </species>
      <species id="M_man1p_c" name="D-Mannose 1-phosphate" compartment="c" hasOnlySubstanceUnits="false" boundaryCondition="false" constant="false">
        <notes>
          <body xmlns="http://www.w3.org/1999/xhtml">
            <p>FORMULA: C6H11O9P</p>
            <p>CHARGE: -2</p>
          </body>
        </notes>
      </species>
      <species id="M_adprib_c" name="ADPribose" compartment="c" hasOnlySubstanceUnits="false" boundaryCondition="false" constant="false">
        <notes>
          <body xmlns="http://www.w3.org/1999/xhtml">
            <p>FORMULA: C15H21N5O14P2</p>
            <p>CHARGE: -2</p>
          </body>
        </notes>
      </species>
      <species id="M_r5p_c" name="alpha-D-Ribose 5-phosphate" compartment="c" hasOnlySubstanceUnits="false" boundaryCondition="false" constant="false">
        <notes>
          <body xmlns="http://www.w3.org/1999/xhtml">
            <p>FORMULA: C5H9O8P</p>
            <p>CHARGE: -2</p>
          </body>
        </notes>
      </species>
      <species id="M_adprib_m" name="D-ribofuranos-5-yl-ADP(2-)" compartment="m" hasOnlySubstanceUnits="false" boundaryCondition="false" constant="false">
        <notes>
          <body xmlns="http://www.w3.org/1999/xhtml">
            <p>FORMULA: C15H21N5O14P2</p>
            <p>CHARGE: -2</p>
          </body>
        </notes>
      </species>
      <species id="M_r5p_m" name="alpha-D-Ribose 5-phosphate" compartment="m" hasOnlySubstanceUnits="false" boundaryCondition="false" constant="false">
        <notes>
          <body xmlns="http://www.w3.org/1999/xhtml">
            <p>FORMULA: C5H9O8P</p>
            <p>CHARGE: -2</p>
          </body>
        </notes>
      </species>
      <species id="M_adprib_e" name="D-ribofuranos-5-yl-ADP(2-)" compartment="e" hasOnlySubstanceUnits="false" boundaryCondition="false" constant="false">
        <notes>
          <body xmlns="http://www.w3.org/1999/xhtml">
            <p>FORMULA: C15H21N5O14P2</p>
            <p>CHARGE: -2</p>
          </body>
        </notes>
      </species>
      <species id="M_prpp_c" name="5-Phospho-alpha-D-ribose 1-diphosphate" compartment="c" hasOnlySubstanceUnits="false" boundaryCondition="false" constant="false">
        <notes>
          <body xmlns="http://www.w3.org/1999/xhtml">
            <p>FORMULA: C5H8O14P3</p>
            <p>CHARGE: -5</p>
          </body>
        </notes>
      </species>
      <species id="M_adp_x" name="ADP(3-)" compartment="x" hasOnlySubstanceUnits="false" boundaryCondition="false" constant="false">
        <notes>
          <body xmlns="http://www.w3.org/1999/xhtml">
            <p>FORMULA: C10H12N5O10P2</p>
            <p>CHARGE: -3</p>
          </body>
        </notes>
      </species>
      <species id="M_adrncoa_c" name="adrenyl coenzyme A" compartment="c" hasOnlySubstanceUnits="false" boundaryCondition="false" constant="false">
        <notes>
          <body xmlns="http://www.w3.org/1999/xhtml">
            <p>FORMULA: C43H66N7O17P3S</p>
            <p>CHARGE: -4</p>
          </body>
        </notes>
      </species>
      <species id="M_adrncoa_x" name="adrenyl coenzyme A" compartment="x" hasOnlySubstanceUnits="false" boundaryCondition="false" constant="false">
        <notes>
          <body xmlns="http://www.w3.org/1999/xhtml">
            <p>FORMULA: C43H66N7O17P3S</p>
            <p>CHARGE: -4</p>
          </body>
        </notes>
      </species>
      <species id="M_crn_c" name="L-Carnitine" compartment="c" hasOnlySubstanceUnits="false" boundaryCondition="false" constant="false">
        <notes>
          <body xmlns="http://www.w3.org/1999/xhtml">
            <p>FORMULA: C7H15NO3</p>
            <p>CHARGE: 0</p>
          </body>
        </notes>
      </species>
      <species id="M_adrncrn_c" name="Adrenyl carnitine" compartment="c" hasOnlySubstanceUnits="false" boundaryCondition="false" constant="false">
        <notes>
          <body xmlns="http://www.w3.org/1999/xhtml">
            <p>FORMULA: C29H49NO4</p>
            <p>CHARGE: 0</p>
          </body>
        </notes>
      </species>
      <species id="M_adrncrn_m" name="Adrenyl carnitine" compartment="m" hasOnlySubstanceUnits="false" boundaryCondition="false" constant="false">
        <notes>
          <body xmlns="http://www.w3.org/1999/xhtml">
            <p>FORMULA: C29H49NO4</p>
            <p>CHARGE: 0</p>
          </body>
        </notes>
      </species>
      <species id="M_adrncoa_m" name="adrenyl coenzyme A" compartment="m" hasOnlySubstanceUnits="false" boundaryCondition="false" constant="false">
        <notes>
          <body xmlns="http://www.w3.org/1999/xhtml">
            <p>FORMULA: C43H66N7O17P3S</p>
            <p>CHARGE: -4</p>
          </body>
        </notes>
      </species>
      <species id="M_crn_m" name="L-Carnitine" compartment="m" hasOnlySubstanceUnits="false" boundaryCondition="false" constant="false">
        <notes>
          <body xmlns="http://www.w3.org/1999/xhtml">
            <p>FORMULA: C7H15NO3</p>
            <p>CHARGE: 0</p>
          </body>
        </notes>
      </species>
      <species id="M_adrnl_e" name="Adrenaline" compartment="e" hasOnlySubstanceUnits="false" boundaryCondition="false" constant="false">
        <notes>
          <body xmlns="http://www.w3.org/1999/xhtml">
            <p>FORMULA: C9H14NO3</p>
            <p>CHARGE: 1</p>
          </body>
        </notes>
      </species>
      <species id="M_adrn_e" name="adrenic acid" compartment="e" hasOnlySubstanceUnits="false" boundaryCondition="false" constant="false">
        <notes>
          <body xmlns="http://www.w3.org/1999/xhtml">
            <p>FORMULA: C22H35O2</p>
            <p>CHARGE: -1</p>
          </body>
        </notes>
      </species>
      <species id="M_adrn_c" name="adrenic acid" compartment="c" hasOnlySubstanceUnits="false" boundaryCondition="false" constant="false">
        <notes>
          <body xmlns="http://www.w3.org/1999/xhtml">
            <p>FORMULA: C22H35O2</p>
            <p>CHARGE: -1</p>
          </body>
        </notes>
      </species>
      <species id="M_adsel_c" name="Adenylylselenate" compartment="c" hasOnlySubstanceUnits="false" boundaryCondition="false" constant="false">
        <notes>
          <body xmlns="http://www.w3.org/1999/xhtml">
            <p>FORMULA: C10H12N5O10PSe</p>
            <p>CHARGE: -2</p>
          </body>
        </notes>
      </species>
      <species id="M_3padsel_c" name="3&apos;-Phosphoadenylylselenate" compartment="c" hasOnlySubstanceUnits="false" boundaryCondition="false" constant="false">
        <notes>
          <body xmlns="http://www.w3.org/1999/xhtml">
            <p>FORMULA: C10H11N5O13P2Se</p>
            <p>CHARGE: -4</p>
          </body>
        </notes>
      </species>
      <species id="M_aps_c" name="5&apos;-adenylyl sulfate(2-)" compartment="c" hasOnlySubstanceUnits="false" boundaryCondition="false" constant="false">
        <notes>
          <body xmlns="http://www.w3.org/1999/xhtml">
            <p>FORMULA: C10H12N5O10PS</p>
            <p>CHARGE: -2</p>
          </body>
        </notes>
      </species>
      <species id="M_dcamp_c" name="N6-(1,2-Dicarboxyethyl)-AMP" compartment="c" hasOnlySubstanceUnits="false" boundaryCondition="false" constant="false">
        <notes>
          <body xmlns="http://www.w3.org/1999/xhtml">
            <p>FORMULA: C14H14N5O11P</p>
            <p>CHARGE: -4</p>
          </body>
        </notes>
      </species>
      <species id="M_fum_c" name="Fumarate" compartment="c" hasOnlySubstanceUnits="false" boundaryCondition="false" constant="false">
        <notes>
          <body xmlns="http://www.w3.org/1999/xhtml">
            <p>FORMULA: C4H2O4</p>
            <p>CHARGE: -2</p>
          </body>
        </notes>
      </species>
      <species id="M_25aics_c" name="(S)-2-[5-Amino-1-(5-phospho-D-ribosyl)imidazole-4-carboxamido]succinate" compartment="c" hasOnlySubstanceUnits="false" boundaryCondition="false" constant="false">
        <notes>
          <body xmlns="http://www.w3.org/1999/xhtml">
            <p>FORMULA: C13H15N4O12P</p>
            <p>CHARGE: -4</p>
          </body>
        </notes>
      </species>
      <species id="M_aicar_c" name="5-Amino-1-(5-Phospho-D-ribosyl)imidazole-4-carboxamide" compartment="c" hasOnlySubstanceUnits="false" boundaryCondition="false" constant="false">
        <notes>
          <body xmlns="http://www.w3.org/1999/xhtml">
            <p>FORMULA: C9H13N4O8P</p>
            <p>CHARGE: -2</p>
          </body>
        </notes>
      </species>
      <species id="M_imp_c" name="IMP" compartment="c" hasOnlySubstanceUnits="false" boundaryCondition="false" constant="false">
        <notes>
          <body xmlns="http://www.w3.org/1999/xhtml">
            <p>FORMULA: C10H11N4O8P</p>
            <p>CHARGE: -2</p>
          </body>
        </notes>
      </species>
      <species id="M_aflatoxin_e" name="aflatoxin B1" compartment="e" hasOnlySubstanceUnits="false" boundaryCondition="false" constant="false">
        <notes>
          <body xmlns="http://www.w3.org/1999/xhtml">
            <p>FORMULA: C17H12O6</p>
            <p>CHARGE: 0</p>
          </body>
        </notes>
      </species>
      <species id="M_aflatoxin_c" name="aflatoxin B1" compartment="c" hasOnlySubstanceUnits="false" boundaryCondition="false" constant="false">
        <notes>
          <body xmlns="http://www.w3.org/1999/xhtml">
            <p>FORMULA: C17H12O6</p>
            <p>CHARGE: 0</p>
          </body>
        </notes>
      </species>
      <species id="M_ksi_pre18_g" name="keratan sulfate I biosynthesis, precursor 18" compartment="g" hasOnlySubstanceUnits="false" boundaryCondition="false" constant="false">
        <notes>
          <body xmlns="http://www.w3.org/1999/xhtml">
            <p>FORMULA: C163H262N11O132S5X</p>
            <p>CHARGE: -6</p>
          </body>
        </notes>
      </species>
      <species id="M_ksi_pre19_g" name="keratan sulfate I biosynthesis, precursor 19" compartment="g" hasOnlySubstanceUnits="false" boundaryCondition="false" constant="false">
        <notes>
          <body xmlns="http://www.w3.org/1999/xhtml">
            <p>FORMULA: C171H275N12O137S5X</p>
            <p>CHARGE: -6</p>
          </body>
        </notes>
      </species>
      <species id="M_ksi_pre21_g" name="keratan sulfate I biosynthesis, precursor 21" compartment="g" hasOnlySubstanceUnits="false" boundaryCondition="false" constant="false">
        <notes>
          <body xmlns="http://www.w3.org/1999/xhtml">
            <p>FORMULA: C177H284N12O145S6X</p>
            <p>CHARGE: -7</p>
          </body>
        </notes>
      </species>
      <species id="M_ksi_pre22_g" name="keratan sulfate I biosynthesis, precursor 22" compartment="g" hasOnlySubstanceUnits="false" boundaryCondition="false" constant="false">
        <notes>
          <body xmlns="http://www.w3.org/1999/xhtml">
            <p>FORMULA: C185H297N13O150S6X</p>
            <p>CHARGE: -7</p>
          </body>
        </notes>
      </species>
      <species id="M_ksi_pre24_g" name="keratan sulfate I biosynthesis, precursor 24" compartment="g" hasOnlySubstanceUnits="false" boundaryCondition="false" constant="false">
        <notes>
          <body xmlns="http://www.w3.org/1999/xhtml">
            <p>FORMULA: C191H306N13O158S7X</p>
            <p>CHARGE: -8</p>
          </body>
        </notes>
      </species>
      <species id="M_ksi_pre25_g" name="keratan sulfate I biosynthesis, precursor 25" compartment="g" hasOnlySubstanceUnits="false" boundaryCondition="false" constant="false">
        <notes>
          <body xmlns="http://www.w3.org/1999/xhtml">
            <p>FORMULA: C199H319N14O163S7X</p>
            <p>CHARGE: -8</p>
          </body>
        </notes>
      </species>
      <species id="M_ksi_pre27_g" name="keratan sulfate I biosynthesis, precursor 27" compartment="g" hasOnlySubstanceUnits="false" boundaryCondition="false" constant="false">
        <notes>
          <body xmlns="http://www.w3.org/1999/xhtml">
            <p>FORMULA: C205H328N14O171S8X</p>
            <p>CHARGE: -9</p>
          </body>
        </notes>
      </species>
      <species id="M_ksi_pre28_g" name="keratan sulfate I biosynthesis, precursor 28" compartment="g" hasOnlySubstanceUnits="false" boundaryCondition="false" constant="false">
        <notes>
          <body xmlns="http://www.w3.org/1999/xhtml">
            <p>FORMULA: C213H341N15O176S8X</p>
            <p>CHARGE: -9</p>
          </body>
        </notes>
      </species>
      <species id="M_ksi_pre30_g" name="keratan sulfate I biosynthesis, precursor 30" compartment="g" hasOnlySubstanceUnits="false" boundaryCondition="false" constant="false">
        <notes>
          <body xmlns="http://www.w3.org/1999/xhtml">
            <p>FORMULA: C219H350N15O184S9X</p>
            <p>CHARGE: -10</p>
          </body>
        </notes>
      </species>
      <species id="M_ksi_pre31_g" name="keratan sulfate I biosynthesis, precursor 31" compartment="g" hasOnlySubstanceUnits="false" boundaryCondition="false" constant="false">
        <notes>
          <body xmlns="http://www.w3.org/1999/xhtml">
            <p>FORMULA: C227H363N16O189S9X</p>
            <p>CHARGE: -10</p>
          </body>
        </notes>
      </species>
      <species id="M_ksi_pre33_g" name="keratan sulfate I biosynthesis, precursor 33" compartment="g" hasOnlySubstanceUnits="false" boundaryCondition="false" constant="false">
        <notes>
          <body xmlns="http://www.w3.org/1999/xhtml">
            <p>FORMULA: C233H372N16O197S10X</p>
            <p>CHARGE: -11</p>
          </body>
        </notes>
      </species>
      <species id="M_ksi_pre34_g" name="keratan sulfate I biosynthesis, precursor 34" compartment="g" hasOnlySubstanceUnits="false" boundaryCondition="false" constant="false">
        <notes>
          <body xmlns="http://www.w3.org/1999/xhtml">
            <p>FORMULA: C241H385N17O202S10X</p>
            <p>CHARGE: -11</p>
          </body>
        </notes>
      </species>
      <species id="M_ksii_core4_pre2_g" name="keratan sulfate II boisynthesis, precursor 2" compartment="g" hasOnlySubstanceUnits="false" boundaryCondition="false" constant="false">
        <notes>
          <body xmlns="http://www.w3.org/1999/xhtml">
            <p>FORMULA: C47H76N4O33X</p>
            <p>CHARGE: -1</p>
          </body>
        </notes>
      </species>
      <species id="M_ksii_core4_pre3_g" name="keratan sulfate II biosynthesis, precursor 3" compartment="g" hasOnlySubstanceUnits="false" boundaryCondition="false" constant="false">
        <notes>
          <body xmlns="http://www.w3.org/1999/xhtml">
            <p>FORMULA: C55H89N5O38X</p>
            <p>CHARGE: -1</p>
          </body>
        </notes>
      </species>
      <species id="M_ksii_core4_pre4_g" name="keratan sulfate II biosynthesis, precursor 4" compartment="g" hasOnlySubstanceUnits="false" boundaryCondition="false" constant="false">
        <notes>
          <body xmlns="http://www.w3.org/1999/xhtml">
            <p>FORMULA: C61H99N5O43X</p>
            <p>CHARGE: -1</p>
          </body>
        </notes>
      </species>
      <species id="M_ksii_core4_pre5_g" name="keratan sulfate II biosynthesis, precursor 5" compartment="g" hasOnlySubstanceUnits="false" boundaryCondition="false" constant="false">
        <notes>
          <body xmlns="http://www.w3.org/1999/xhtml">
            <p>FORMULA: C69H112N6O48X</p>
            <p>CHARGE: -1</p>
          </body>
        </notes>
      </species>
      <species id="M_ksii_core4_pre7_g" name="keratan sulfate II biosynthesis, precursor 7" compartment="g" hasOnlySubstanceUnits="false" boundaryCondition="false" constant="false">
        <notes>
          <body xmlns="http://www.w3.org/1999/xhtml">
            <p>FORMULA: C75H121N6O56SX</p>
            <p>CHARGE: -2</p>
          </body>
        </notes>
      </species>
      <species id="M_ksii_core4_pre8_g" name="keratan sulfate II biosynthesis, precursor 8" compartment="g" hasOnlySubstanceUnits="false" boundaryCondition="false" constant="false">
        <notes>
          <body xmlns="http://www.w3.org/1999/xhtml">
            <p>FORMULA: C83H134N7O61SX</p>
            <p>CHARGE: -2</p>
          </body>
        </notes>
      </species>
      <species id="M_ksii_core2_pre2_g" name="keratan sulfate II biosynthesis, precursor 2" compartment="g" hasOnlySubstanceUnits="false" boundaryCondition="false" constant="false">
        <notes>
          <body xmlns="http://www.w3.org/1999/xhtml">
            <p>FORMULA: C39H63N3O28X</p>
            <p>CHARGE: -1</p>
          </body>
        </notes>
      </species>
      <species id="M_ksii_core2_pre3_g" name="keratan sulfate II biosynthesis, precursor 3" compartment="g" hasOnlySubstanceUnits="false" boundaryCondition="false" constant="false">
        <notes>
          <body xmlns="http://www.w3.org/1999/xhtml">
            <p>FORMULA: C47H76N4O33X</p>
            <p>CHARGE: -1</p>
          </body>
        </notes>
      </species>
      <species id="M_ksii_core2_pre4_g" name="keratan sulfate II biosynthesis, precursor 4" compartment="g" hasOnlySubstanceUnits="false" boundaryCondition="false" constant="false">
        <notes>
          <body xmlns="http://www.w3.org/1999/xhtml">
            <p>FORMULA: C53H86N4O38X</p>
            <p>CHARGE: -1</p>
          </body>
        </notes>
      </species>
      <species id="M_ksii_core2_pre5_g" name="keratan sulfate II biosynthesis, precursor 5" compartment="g" hasOnlySubstanceUnits="false" boundaryCondition="false" constant="false">
        <notes>
          <body xmlns="http://www.w3.org/1999/xhtml">
            <p>FORMULA: C61H99N5O43X</p>
            <p>CHARGE: -1</p>
          </body>
        </notes>
      </species>
      <species id="M_ksii_core2_pre7_g" name="keratan sulfate II biosynthesis, precursor 7" compartment="g" hasOnlySubstanceUnits="false" boundaryCondition="false" constant="false">
        <notes>
          <body xmlns="http://www.w3.org/1999/xhtml">
            <p>FORMULA: C67H108N5O51SX</p>
            <p>CHARGE: -2</p>
          </body>
        </notes>
      </species>
      <species id="M_ksii_core2_pre8_g" name="keratan sulfate II biosynthesis, precursor 8" compartment="g" hasOnlySubstanceUnits="false" boundaryCondition="false" constant="false">
        <notes>
          <body xmlns="http://www.w3.org/1999/xhtml">
            <p>FORMULA: C75H121N6O56SX</p>
            <p>CHARGE: -2</p>
          </body>
        </notes>
      </species>
      <species id="M_ksi_pre1_g" name="keratan sulfate I biosynthesis, precursor 1" compartment="g" hasOnlySubstanceUnits="false" boundaryCondition="false" constant="false">
        <notes>
          <body xmlns="http://www.w3.org/1999/xhtml">
            <p>FORMULA: C79H129N5O57X</p>
            <p>CHARGE: -1</p>
          </body>
        </notes>
      </species>
      <species id="M_ksi_pre2_g" name="keratan sulfate I biosynthesis, precursor 2" compartment="g" hasOnlySubstanceUnits="false" boundaryCondition="false" constant="false">
        <notes>
          <body xmlns="http://www.w3.org/1999/xhtml">
            <p>FORMULA: C87H142N6O62X</p>
            <p>CHARGE: -1</p>
          </body>
        </notes>
      </species>
      <species id="M_ksi_pre3_g" name="keratan sulfate I biosynthesis, precursor 3" compartment="g" hasOnlySubstanceUnits="false" boundaryCondition="false" constant="false">
        <notes>
          <body xmlns="http://www.w3.org/1999/xhtml">
            <p>FORMULA: C93H152N6O67X</p>
            <p>CHARGE: -1</p>
          </body>
        </notes>
      </species>
      <species id="M_ksi_pre4_g" name="keratan sulfate I biosynthesis, precursor 4" compartment="g" hasOnlySubstanceUnits="false" boundaryCondition="false" constant="false">
        <notes>
          <body xmlns="http://www.w3.org/1999/xhtml">
            <p>FORMULA: C101H165N7O72X</p>
            <p>CHARGE: -1</p>
          </body>
        </notes>
      </species>
      <species id="M_ksi_pre6_g" name="keratan sulfate I biosynthesis, precursor 6" compartment="g" hasOnlySubstanceUnits="false" boundaryCondition="false" constant="false">
        <notes>
          <body xmlns="http://www.w3.org/1999/xhtml">
            <p>FORMULA: C107H174N7O80SX</p>
            <p>CHARGE: -2</p>
          </body>
        </notes>
      </species>
      <species id="M_ksi_pre7_g" name="keratan sulfate I biosynthesis, precursor 7" compartment="g" hasOnlySubstanceUnits="false" boundaryCondition="false" constant="false">
        <notes>
          <body xmlns="http://www.w3.org/1999/xhtml">
            <p>FORMULA: C115H187N8O85SX</p>
            <p>CHARGE: -2</p>
          </body>
        </notes>
      </species>
      <species id="M_ksi_pre9_g" name="keratan sulfate I biosynthesis, precursor 9" compartment="g" hasOnlySubstanceUnits="false" boundaryCondition="false" constant="false">
        <notes>
          <body xmlns="http://www.w3.org/1999/xhtml">
            <p>FORMULA: C121H196N8O93S2X</p>
            <p>CHARGE: -3</p>
          </body>
        </notes>
      </species>
      <species id="M_ksi_pre10_g" name="keratan sulfate I biosynthesis, precursor 10" compartment="g" hasOnlySubstanceUnits="false" boundaryCondition="false" constant="false">
        <notes>
          <body xmlns="http://www.w3.org/1999/xhtml">
            <p>FORMULA: C129H209N9O98S2X</p>
            <p>CHARGE: -3</p>
          </body>
        </notes>
      </species>
      <species id="M_ksi_pre12_g" name="keratan sulfate I biosynthesis, precursor 12" compartment="g" hasOnlySubstanceUnits="false" boundaryCondition="false" constant="false">
        <notes>
          <body xmlns="http://www.w3.org/1999/xhtml">
            <p>FORMULA: C135H218N9O106S3X</p>
            <p>CHARGE: -4</p>
          </body>
        </notes>
      </species>
      <species id="M_ksi_pre13_g" name="keratan sulfate I biosynthesis, precursor 13" compartment="g" hasOnlySubstanceUnits="false" boundaryCondition="false" constant="false">
        <notes>
          <body xmlns="http://www.w3.org/1999/xhtml">
            <p>FORMULA: C143H231N10O111S3X</p>
            <p>CHARGE: -4</p>
          </body>
        </notes>
      </species>
      <species id="M_ksi_pre15_g" name="keratan sulfate I biosynthesis, precursor 15" compartment="g" hasOnlySubstanceUnits="false" boundaryCondition="false" constant="false">
        <notes>
          <body xmlns="http://www.w3.org/1999/xhtml">
            <p>FORMULA: C149H240N10O119S4X</p>
            <p>CHARGE: -5</p>
          </body>
        </notes>
      </species>
      <species id="M_ksi_pre16_g" name="keratan sulfate I biosynthesis, precursor 16" compartment="g" hasOnlySubstanceUnits="false" boundaryCondition="false" constant="false">
        <notes>
          <body xmlns="http://www.w3.org/1999/xhtml">
            <p>FORMULA: C157H253N11O124S4X</p>
            <p>CHARGE: -5</p>
          </body>
        </notes>
      </species>
      <species id="M_ak2g_hs_c" name="1-alkyl 2-acylglycerol" compartment="c" hasOnlySubstanceUnits="false" boundaryCondition="false" constant="false">
        <notes>
          <body xmlns="http://www.w3.org/1999/xhtml">
            <p>FORMULA: C5H10O2FULLRFULLR2CO2</p>
            <p>CHARGE: 0</p>
          </body>
        </notes>
      </species>
      <species id="M_cdpchol_c" name="CDPcholine" compartment="c" hasOnlySubstanceUnits="false" boundaryCondition="false" constant="false">
        <notes>
          <body xmlns="http://www.w3.org/1999/xhtml">
            <p>FORMULA: C14H25N4O11P2</p>
            <p>CHARGE: -1</p>
          </body>
        </notes>
      </species>
      <species id="M_ak2gchol_hs_c" name="1-alkyl 2-acylglycerol 3-phosphocholine" compartment="c" hasOnlySubstanceUnits="false" boundaryCondition="false" constant="false">
        <notes>
          <body xmlns="http://www.w3.org/1999/xhtml">
            <p>FORMULA: C10H20O5NPFULLRFULLR2CO</p>
            <p>CHARGE: 0</p>
          </body>
        </notes>
      </species>
      <species id="M_cmp_c" name="CMP" compartment="c" hasOnlySubstanceUnits="false" boundaryCondition="false" constant="false">
        <notes>
          <body xmlns="http://www.w3.org/1999/xhtml">
            <p>FORMULA: C9H12N3O8P</p>
            <p>CHARGE: -2</p>
          </body>
        </notes>
      </species>
      <species id="M_ak2gpe_hs_c" name="1-alkyl 2-acylglycerol 3-phosphoethanolamine" compartment="c" hasOnlySubstanceUnits="false" boundaryCondition="false" constant="false">
        <notes>
          <body xmlns="http://www.w3.org/1999/xhtml">
            <p>FORMULA: C7H16O5NPFULLRFULLR2CO</p>
            <p>CHARGE: 0</p>
          </body>
        </notes>
      </species>
      <species id="M_dak2gpe_hs_c" name="1-alkenyl 2-acylglycerol 3-phosphoethanolamine plasmalogen" compartment="c" hasOnlySubstanceUnits="false" boundaryCondition="false" constant="false">
        <notes>
          <body xmlns="http://www.w3.org/1999/xhtml">
            <p>FORMULA: C7H14O5NPFULLRFULLR2CO</p>
            <p>CHARGE: 0</p>
          </body>
        </notes>
      </species>
      <species id="M_cdpea_c" name="cdpea[c]" compartment="c" hasOnlySubstanceUnits="false" boundaryCondition="false" constant="false">
        <notes>
          <body xmlns="http://www.w3.org/1999/xhtml">
            <p>FORMULA: C11H19N4O11P2</p>
            <p>CHARGE: -1</p>
          </body>
        </notes>
      </species>
      <species id="M_ak2gp_hs_c" name="1-alkyl 2-acylglycerol 3-phosphate" compartment="c" hasOnlySubstanceUnits="false" boundaryCondition="false" constant="false">
        <notes>
          <body xmlns="http://www.w3.org/1999/xhtml">
            <p>FORMULA: C5H9O6PFULLRFULLR2CO</p>
            <p>CHARGE: -2</p>
          </body>
        </notes>
      </species>
      <species id="M_akdhap_hs_c" name="1-alkyldihydroxyacetone phosphate" compartment="c" hasOnlySubstanceUnits="false" boundaryCondition="false" constant="false">
        <notes>
          <body xmlns="http://www.w3.org/1999/xhtml">
            <p>FORMULA: C3H4O6PFULLRC2H4</p>
            <p>CHARGE: -2</p>
          </body>
        </notes>
      </species>
      <species id="M_akgp_hs_c" name="O-alkylglycerone phosphate(2-)" compartment="c" hasOnlySubstanceUnits="false" boundaryCondition="false" constant="false">
        <notes>
          <body xmlns="http://www.w3.org/1999/xhtml">
            <p>FORMULA: C4H10O4PFULLRCO2</p>
            <p>CHARGE: -2</p>
          </body>
        </notes>
      </species>
      <species id="M_Rtotal2_c" name="R total 2 position" compartment="c" hasOnlySubstanceUnits="false" boundaryCondition="false" constant="false">
        <notes>
          <body xmlns="http://www.w3.org/1999/xhtml">
            <p>FORMULA: CO2FULLR2</p>
            <p>CHARGE: -1</p>
          </body>
        </notes>
      </species>
      <species id="M_ptrc_m" name="1,4-butanediammonium" compartment="m" hasOnlySubstanceUnits="false" boundaryCondition="false" constant="false">
        <notes>
          <body xmlns="http://www.w3.org/1999/xhtml">
            <p>FORMULA: C4H14N2</p>
            <p>CHARGE: 2</p>
          </body>
        </notes>
      </species>
      <species id="M_urea_m" name="Urea" compartment="m" hasOnlySubstanceUnits="false" boundaryCondition="false" constant="false">
        <notes>
          <body xmlns="http://www.w3.org/1999/xhtml">
            <p>FORMULA: CH4N2O</p>
            <p>CHARGE: 0</p>
          </body>
        </notes>
      </species>
      <species id="M_Rtotal2coa_c" name="R total 2 coenzyme A" compartment="c" hasOnlySubstanceUnits="false" boundaryCondition="false" constant="false">
        <notes>
          <body xmlns="http://www.w3.org/1999/xhtml">
            <p>FORMULA: CO2FULLR2C21H31N7O15P3S</p>
            <p>CHARGE: -4</p>
          </body>
        </notes>
      </species>
      <species id="M_alpa_hs_c" name="lysophosphatidic acid" compartment="c" hasOnlySubstanceUnits="false" boundaryCondition="false" constant="false">
        <notes>
          <body xmlns="http://www.w3.org/1999/xhtml">
            <p>FORMULA: C3H6O5PFULLRCO2</p>
            <p>CHARGE: -2</p>
          </body>
        </notes>
      </species>
      <species id="M_pa_hs_c" name="phosphatidate(2-)" compartment="c" hasOnlySubstanceUnits="false" boundaryCondition="false" constant="false">
        <notes>
          <body xmlns="http://www.w3.org/1999/xhtml">
            <p>FORMULA: C3H5O4PFULLRCO2FULLR2CO2</p>
            <p>CHARGE: -2</p>
          </body>
        </notes>
      </species>
      <species id="M_akdhap_hs_x" name="1-alkyldihydroxyacetone phosphate" compartment="x" hasOnlySubstanceUnits="false" boundaryCondition="false" constant="false">
        <notes>
          <body xmlns="http://www.w3.org/1999/xhtml">
            <p>FORMULA: C3H4O6PFULLRC2H4</p>
            <p>CHARGE: -2</p>
          </body>
        </notes>
      </species>
      <species id="M_acg5p_m" name="N-acetyl-L-gamma-glutamyl phosphate(3-)" compartment="m" hasOnlySubstanceUnits="false" boundaryCondition="false" constant="false">
        <notes>
          <body xmlns="http://www.w3.org/1999/xhtml">
            <p>FORMULA: C7H9NO8P</p>
            <p>CHARGE: -3</p>
          </body>
        </notes>
      </species>
      <species id="M_acg5sa_m" name="2-acetamido-5-oxopentanoate" compartment="m" hasOnlySubstanceUnits="false" boundaryCondition="false" constant="false">
        <notes>
          <body xmlns="http://www.w3.org/1999/xhtml">
            <p>FORMULA: C7H10NO4</p>
            <p>CHARGE: -1</p>
          </body>
        </notes>
      </species>
      <species id="M_alkylR1oh_x" name="hydroxy alkyl chain" compartment="x" hasOnlySubstanceUnits="false" boundaryCondition="false" constant="false">
        <notes>
          <body xmlns="http://www.w3.org/1999/xhtml">
            <p>FORMULA: C2H5OFULLR</p>
            <p>CHARGE: 0</p>
          </body>
        </notes>
      </species>
      <species id="M_Rtotal_x" name="R total" compartment="x" hasOnlySubstanceUnits="false" boundaryCondition="false" constant="false">
        <notes>
          <body xmlns="http://www.w3.org/1999/xhtml">
            <p>FORMULA: CO2FULLR</p>
            <p>CHARGE: -1</p>
          </body>
        </notes>
      </species>
      <species id="M_ala_L_m" name="L-alanine" compartment="m" hasOnlySubstanceUnits="false" boundaryCondition="false" constant="false">
        <notes>
          <body xmlns="http://www.w3.org/1999/xhtml">
            <p>FORMULA: C3H7NO2</p>
            <p>CHARGE: 0</p>
          </body>
        </notes>
      </species>
      <species id="M_glx_m" name="glyoxylate" compartment="m" hasOnlySubstanceUnits="false" boundaryCondition="false" constant="false">
        <notes>
          <body xmlns="http://www.w3.org/1999/xhtml">
            <p>FORMULA: C2H1O3</p>
            <p>CHARGE: -1</p>
          </body>
        </notes>
      </species>
      <species id="M_gly_m" name="Glycine" compartment="m" hasOnlySubstanceUnits="false" boundaryCondition="false" constant="false">
        <notes>
          <body xmlns="http://www.w3.org/1999/xhtml">
            <p>FORMULA: C2H5NO2</p>
            <p>CHARGE: 0</p>
          </body>
        </notes>
      </species>
      <species id="M_glx_x" name="glyoxylate" compartment="x" hasOnlySubstanceUnits="false" boundaryCondition="false" constant="false">
        <notes>
          <body xmlns="http://www.w3.org/1999/xhtml">
            <p>FORMULA: C2H1O3</p>
            <p>CHARGE: -1</p>
          </body>
        </notes>
      </species>
      <species id="M_gly_x" name="glycine" compartment="x" hasOnlySubstanceUnits="false" boundaryCondition="false" constant="false">
        <notes>
          <body xmlns="http://www.w3.org/1999/xhtml">
            <p>FORMULA: C2H5NO2</p>
            <p>CHARGE: 0</p>
          </body>
        </notes>
      </species>
      <species id="M_pyr_x" name="pyruvate" compartment="x" hasOnlySubstanceUnits="false" boundaryCondition="false" constant="false">
        <notes>
          <body xmlns="http://www.w3.org/1999/xhtml">
            <p>FORMULA: C3H3O3</p>
            <p>CHARGE: -1</p>
          </body>
        </notes>
      </species>
      <species id="M_ahandrostanglc_c" name="3alpha-hydroxy-5beta-androstan-17-one 3-glucosiduronic acid" compartment="c" hasOnlySubstanceUnits="false" boundaryCondition="false" constant="false">
        <notes>
          <body xmlns="http://www.w3.org/1999/xhtml">
            <p>FORMULA: C25H38O8</p>
            <p>CHARGE: 0</p>
          </body>
        </notes>
      </species>
      <species id="M_ahandrostanglc_e" name="3alpha-hydroxy-5beta-androstan-17-one 3-glucosiduronic acid" compartment="e" hasOnlySubstanceUnits="false" boundaryCondition="false" constant="false">
        <notes>
          <body xmlns="http://www.w3.org/1999/xhtml">
            <p>FORMULA: C25H38O8</p>
            <p>CHARGE: 0</p>
          </body>
        </notes>
      </species>
      <species id="M_ahandrostanglc_r" name="3alpha-hydroxy-5beta-androstan-17-one 3-glucosiduronic acid" compartment="r" hasOnlySubstanceUnits="false" boundaryCondition="false" constant="false">
        <notes>
          <body xmlns="http://www.w3.org/1999/xhtml">
            <p>FORMULA: C25H38O8</p>
            <p>CHARGE: 0</p>
          </body>
        </notes>
      </species>
      <species id="M_hcys_L_c" name="L-homocysteine" compartment="c" hasOnlySubstanceUnits="false" boundaryCondition="false" constant="false">
        <notes>
          <body xmlns="http://www.w3.org/1999/xhtml">
            <p>FORMULA: C4H9NO2S</p>
            <p>CHARGE: 0</p>
          </body>
        </notes>
      </species>
      <species id="M_ahcys_n" name="S-adenosyl-L-homocysteine" compartment="n" hasOnlySubstanceUnits="false" boundaryCondition="false" constant="false">
        <notes>
          <body xmlns="http://www.w3.org/1999/xhtml">
            <p>FORMULA: C14H20N6O5S</p>
            <p>CHARGE: 0</p>
          </body>
        </notes>
      </species>
      <species id="M_ahcys_r" name="S-adenosyl-L-homocysteine" compartment="r" hasOnlySubstanceUnits="false" boundaryCondition="false" constant="false">
        <notes>
          <body xmlns="http://www.w3.org/1999/xhtml">
            <p>FORMULA: C14H20N6O5S</p>
            <p>CHARGE: 0</p>
          </body>
        </notes>
      </species>
      <species id="M_n2m2nmn_l" name="reducing GlcNAc removed form of n2m2nmasn (w/o peptide)" compartment="l" hasOnlySubstanceUnits="false" boundaryCondition="false" constant="false">
        <notes>
          <body xmlns="http://www.w3.org/1999/xhtml">
            <p>FORMULA: C50H84N4O36</p>
            <p>CHARGE: 0</p>
          </body>
        </notes>
      </species>
      <species id="M_n2m2mn_l" name="de-Fuc, reducing GlcNAc removed, de-Sia, de-Gal form of PA6 (w/o peptide linkage)" compartment="l" hasOnlySubstanceUnits="false" boundaryCondition="false" constant="false">
        <notes>
          <body xmlns="http://www.w3.org/1999/xhtml">
            <p>FORMULA: C42H71N3O31</p>
            <p>CHARGE: 0</p>
          </body>
        </notes>
      </species>
      <species id="M_fprica_c" name="5-Formamido-1-(5-phospho-D-ribosyl)imidazole-4-carboxamide" compartment="c" hasOnlySubstanceUnits="false" boundaryCondition="false" constant="false">
        <notes>
          <body xmlns="http://www.w3.org/1999/xhtml">
            <p>FORMULA: C10H13N4O9P</p>
            <p>CHARGE: -2</p>
          </body>
        </notes>
      </species>
      <species id="M_thf_c" name="5,6,7,8-Tetrahydrofolate" compartment="c" hasOnlySubstanceUnits="false" boundaryCondition="false" constant="false">
        <notes>
          <body xmlns="http://www.w3.org/1999/xhtml">
            <p>FORMULA: C19H21N7O6</p>
            <p>CHARGE: -2</p>
          </body>
        </notes>
      </species>
      <species id="M_air_c" name="5-amino-1-(5-phospho-D-ribosyl)imidazole" compartment="c" hasOnlySubstanceUnits="false" boundaryCondition="false" constant="false">
        <notes>
          <body xmlns="http://www.w3.org/1999/xhtml">
            <p>FORMULA: C8H12N3O7P</p>
            <p>CHARGE: -2</p>
          </body>
        </notes>
      </species>
      <species id="M_5aizc_c" name="5-amino-1-(5-phospho-D-ribosyl)imidazole-4-carboxylate" compartment="c" hasOnlySubstanceUnits="false" boundaryCondition="false" constant="false">
        <notes>
          <body xmlns="http://www.w3.org/1999/xhtml">
            <p>FORMULA: C9H11N3O9P</p>
            <p>CHARGE: -3</p>
          </body>
        </notes>
      </species>
      <species id="M_ak2lgchol_hs_e" name="1-alkyl 2-lysoglycerol 3-phosphocholine" compartment="e" hasOnlySubstanceUnits="false" boundaryCondition="false" constant="false">
        <notes>
          <body xmlns="http://www.w3.org/1999/xhtml">
            <p>FORMULA: C10H21O5NPFULLR</p>
            <p>CHARGE: 0</p>
          </body>
        </notes>
      </species>
      <species id="M_ak2lgchol_hs_c" name="1-alkyl 2-lysoglycerol 3-phosphocholine" compartment="c" hasOnlySubstanceUnits="false" boundaryCondition="false" constant="false">
        <notes>
          <body xmlns="http://www.w3.org/1999/xhtml">
            <p>FORMULA: C10H21O5NPFULLR</p>
            <p>CHARGE: 0</p>
          </body>
        </notes>
      </species>
      <species id="M_succoa_m" name="Succinyl-CoA" compartment="m" hasOnlySubstanceUnits="false" boundaryCondition="false" constant="false">
        <notes>
          <body xmlns="http://www.w3.org/1999/xhtml">
            <p>FORMULA: C25H35N7O19P3S</p>
            <p>CHARGE: -5</p>
          </body>
        </notes>
      </species>
      <species id="M_mal_L_c" name="(S)-malate(2-)" compartment="c" hasOnlySubstanceUnits="false" boundaryCondition="false" constant="false">
        <notes>
          <body xmlns="http://www.w3.org/1999/xhtml">
            <p>FORMULA: C4H4O5</p>
            <p>CHARGE: -2</p>
          </body>
        </notes>
      </species>
      <species id="M_mal_L_m" name="(S)-malate(2-)" compartment="m" hasOnlySubstanceUnits="false" boundaryCondition="false" constant="false">
        <notes>
          <body xmlns="http://www.w3.org/1999/xhtml">
            <p>FORMULA: C4H4O5</p>
            <p>CHARGE: -2</p>
          </body>
        </notes>
      </species>
      <species id="M_akg_e" name="2-oxoglutarate(2-)" compartment="e" hasOnlySubstanceUnits="false" boundaryCondition="false" constant="false">
        <notes>
          <body xmlns="http://www.w3.org/1999/xhtml">
            <p>FORMULA: C5H4O5</p>
            <p>CHARGE: -2</p>
          </body>
        </notes>
      </species>
      <species id="M_akg_x" name="2-oxoglutarate(2-)" compartment="x" hasOnlySubstanceUnits="false" boundaryCondition="false" constant="false">
        <notes>
          <body xmlns="http://www.w3.org/1999/xhtml">
            <p>FORMULA: C5H4O5</p>
            <p>CHARGE: -2</p>
          </body>
        </notes>
      </species>
      <species id="M_prgstrn_c" name="progesterone" compartment="c" hasOnlySubstanceUnits="false" boundaryCondition="false" constant="false">
        <notes>
          <body xmlns="http://www.w3.org/1999/xhtml">
            <p>FORMULA: C21H30O2</p>
            <p>CHARGE: 0</p>
          </body>
        </notes>
      </species>
      <species id="M_aprgstrn_c" name="(20S)-20-hydroxypregn-4-en-3-one" compartment="c" hasOnlySubstanceUnits="false" boundaryCondition="false" constant="false">
        <notes>
          <body xmlns="http://www.w3.org/1999/xhtml">
            <p>FORMULA: C21H32O2</p>
            <p>CHARGE: 0</p>
          </body>
        </notes>
      </species>
      <species id="M_xol7ah_c" name="7alpha-hydroxy-5beta-cholestan-3-one" compartment="c" hasOnlySubstanceUnits="false" boundaryCondition="false" constant="false">
        <notes>
          <body xmlns="http://www.w3.org/1999/xhtml">
            <p>FORMULA: C27H46O2</p>
            <p>CHARGE: 0</p>
          </body>
        </notes>
      </species>
      <species id="M_xol7ah2_c" name="5beta-cholestane-3alpha,7alpha-diol" compartment="c" hasOnlySubstanceUnits="false" boundaryCondition="false" constant="false">
        <notes>
          <body xmlns="http://www.w3.org/1999/xhtml">
            <p>FORMULA: C27H48O2</p>
            <p>CHARGE: 0</p>
          </body>
        </notes>
      </species>
      <species id="M_xoltriol_c" name="5beta-cholestane-3alpha,7alpha,12alpha-triol" compartment="c" hasOnlySubstanceUnits="false" boundaryCondition="false" constant="false">
        <notes>
          <body xmlns="http://www.w3.org/1999/xhtml">
            <p>FORMULA: C27H48O3</p>
            <p>CHARGE: 0</p>
          </body>
        </notes>
      </species>
      <species id="M_xol7aone_c" name="7alpha-hydroxycholest-4-en-3-one" compartment="c" hasOnlySubstanceUnits="false" boundaryCondition="false" constant="false">
        <notes>
          <body xmlns="http://www.w3.org/1999/xhtml">
            <p>FORMULA: C27H44O2</p>
            <p>CHARGE: 0</p>
          </body>
        </notes>
      </species>
      <species id="M_xoldiolone_c" name="7alpha,12alpha-Dihydroxycholest-4-en-3-one" compartment="c" hasOnlySubstanceUnits="false" boundaryCondition="false" constant="false">
        <notes>
          <body xmlns="http://www.w3.org/1999/xhtml">
            <p>FORMULA: C27H44O3</p>
            <p>CHARGE: 0</p>
          </body>
        </notes>
      </species>
      <species id="M_ala_L_e" name="L-alanine" compartment="e" hasOnlySubstanceUnits="false" boundaryCondition="false" constant="false">
        <notes>
          <body xmlns="http://www.w3.org/1999/xhtml">
            <p>FORMULA: C3H7NO2</p>
            <p>CHARGE: 0</p>
          </body>
        </notes>
      </species>
      <species id="M_asn_L_c" name="L-asparagine" compartment="c" hasOnlySubstanceUnits="false" boundaryCondition="false" constant="false">
        <notes>
          <body xmlns="http://www.w3.org/1999/xhtml">
            <p>FORMULA: C4H8N2O3</p>
            <p>CHARGE: 0</p>
          </body>
        </notes>
      </species>
      <species id="M_ala_L_c" name="L-alanine" compartment="c" hasOnlySubstanceUnits="false" boundaryCondition="false" constant="false">
        <notes>
          <body xmlns="http://www.w3.org/1999/xhtml">
            <p>FORMULA: C3H7NO2</p>
            <p>CHARGE: 0</p>
          </body>
        </notes>
      </species>
      <species id="M_asn_L_e" name="L-asparagine" compartment="e" hasOnlySubstanceUnits="false" boundaryCondition="false" constant="false">
        <notes>
          <body xmlns="http://www.w3.org/1999/xhtml">
            <p>FORMULA: C4H8N2O3</p>
            <p>CHARGE: 0</p>
          </body>
        </notes>
      </species>
      <species id="M_cys_L_c" name="L-cysteine" compartment="c" hasOnlySubstanceUnits="false" boundaryCondition="false" constant="false">
        <notes>
          <body xmlns="http://www.w3.org/1999/xhtml">
            <p>FORMULA: C3H7NO2S</p>
            <p>CHARGE: 0</p>
          </body>
        </notes>
      </species>
      <species id="M_cys_L_e" name="L-cysteine" compartment="e" hasOnlySubstanceUnits="false" boundaryCondition="false" constant="false">
        <notes>
          <body xmlns="http://www.w3.org/1999/xhtml">
            <p>FORMULA: C3H7NO2S</p>
            <p>CHARGE: 0</p>
          </body>
        </notes>
      </species>
      <species id="M_ala_D_e" name="D-alanine" compartment="e" hasOnlySubstanceUnits="false" boundaryCondition="false" constant="false">
        <notes>
          <body xmlns="http://www.w3.org/1999/xhtml">
            <p>FORMULA: C3H7NO2</p>
            <p>CHARGE: 0</p>
          </body>
        </notes>
      </species>
      <species id="M_gln_L_c" name="L-glutamine" compartment="c" hasOnlySubstanceUnits="false" boundaryCondition="false" constant="false">
        <notes>
          <body xmlns="http://www.w3.org/1999/xhtml">
            <p>FORMULA: C5H10N2O3</p>
            <p>CHARGE: 0</p>
          </body>
        </notes>
      </species>
      <species id="M_ala_D_c" name="D-alanine" compartment="c" hasOnlySubstanceUnits="false" boundaryCondition="false" constant="false">
        <notes>
          <body xmlns="http://www.w3.org/1999/xhtml">
            <p>FORMULA: C3H7NO2</p>
            <p>CHARGE: 0</p>
          </body>
        </notes>
      </species>
      <species id="M_gln_L_e" name="L-glutamine" compartment="e" hasOnlySubstanceUnits="false" boundaryCondition="false" constant="false">
        <notes>
          <body xmlns="http://www.w3.org/1999/xhtml">
            <p>FORMULA: C5H10N2O3</p>
            <p>CHARGE: 0</p>
          </body>
        </notes>
      </species>
      <species id="M_gly_c" name="Glycine" compartment="c" hasOnlySubstanceUnits="false" boundaryCondition="false" constant="false">
        <notes>
          <body xmlns="http://www.w3.org/1999/xhtml">
            <p>FORMULA: C2H5NO2</p>
            <p>CHARGE: 0</p>
          </body>
        </notes>
      </species>
      <species id="M_gly_e" name="Glycine" compartment="e" hasOnlySubstanceUnits="false" boundaryCondition="false" constant="false">
        <notes>
          <body xmlns="http://www.w3.org/1999/xhtml">
            <p>FORMULA: C2H5NO2</p>
            <p>CHARGE: 0</p>
          </body>
        </notes>
      </species>
      <species id="M_ser_L_c" name="L-serine" compartment="c" hasOnlySubstanceUnits="false" boundaryCondition="false" constant="false">
        <notes>
          <body xmlns="http://www.w3.org/1999/xhtml">
            <p>FORMULA: C3H7NO3</p>
            <p>CHARGE: 0</p>
          </body>
        </notes>
      </species>
      <species id="M_ser_L_e" name="L-serine" compartment="e" hasOnlySubstanceUnits="false" boundaryCondition="false" constant="false">
        <notes>
          <body xmlns="http://www.w3.org/1999/xhtml">
            <p>FORMULA: C3H7NO3</p>
            <p>CHARGE: 0</p>
          </body>
        </notes>
      </species>
      <species id="M_ala_L_l" name="L-alanine" compartment="l" hasOnlySubstanceUnits="false" boundaryCondition="false" constant="false">
        <notes>
          <body xmlns="http://www.w3.org/1999/xhtml">
            <p>FORMULA: C3H7NO2</p>
            <p>CHARGE: 0</p>
          </body>
        </notes>
      </species>
      <species id="M_thr_L_c" name="L-threonine" compartment="c" hasOnlySubstanceUnits="false" boundaryCondition="false" constant="false">
        <notes>
          <body xmlns="http://www.w3.org/1999/xhtml">
            <p>FORMULA: C4H9NO3</p>
            <p>CHARGE: 0</p>
          </body>
        </notes>
      </species>
      <species id="M_thr_L_e" name="L-threonine" compartment="e" hasOnlySubstanceUnits="false" boundaryCondition="false" constant="false">
        <notes>
          <body xmlns="http://www.w3.org/1999/xhtml">
            <p>FORMULA: C4H9NO3</p>
            <p>CHARGE: 0</p>
          </body>
        </notes>
      </species>
      <species id="M_meoh_c" name="methanol" compartment="c" hasOnlySubstanceUnits="false" boundaryCondition="false" constant="false">
        <notes>
          <body xmlns="http://www.w3.org/1999/xhtml">
            <p>FORMULA: CH4O1</p>
            <p>CHARGE: 0</p>
          </body>
        </notes>
      </species>
      <species id="M_fald_c" name="formaldehyde" compartment="c" hasOnlySubstanceUnits="false" boundaryCondition="false" constant="false">
        <notes>
          <body xmlns="http://www.w3.org/1999/xhtml">
            <p>FORMULA: CH2O</p>
            <p>CHARGE: 0</p>
          </body>
        </notes>
      </species>
      <species id="M_12ppd_R_c" name="(R)-propane-1,2-diol" compartment="c" hasOnlySubstanceUnits="false" boundaryCondition="false" constant="false">
        <notes>
          <body xmlns="http://www.w3.org/1999/xhtml">
            <p>FORMULA: C3H8O2</p>
            <p>CHARGE: 0</p>
          </body>
        </notes>
      </species>
      <species id="M_lald_D_c" name="(R)-lactaldehyde" compartment="c" hasOnlySubstanceUnits="false" boundaryCondition="false" constant="false">
        <notes>
          <body xmlns="http://www.w3.org/1999/xhtml">
            <p>FORMULA: C3H6O2</p>
            <p>CHARGE: 0</p>
          </body>
        </notes>
      </species>
      <species id="M_12ppd_S_c" name="(S)-propane-1,2-diol" compartment="c" hasOnlySubstanceUnits="false" boundaryCondition="false" constant="false">
        <notes>
          <body xmlns="http://www.w3.org/1999/xhtml">
            <p>FORMULA: C3H8O2</p>
            <p>CHARGE: 0</p>
          </body>
        </notes>
      </species>
      <species id="M_lald_L_c" name="(S)-lactaldehyde" compartment="c" hasOnlySubstanceUnits="false" boundaryCondition="false" constant="false">
        <notes>
          <body xmlns="http://www.w3.org/1999/xhtml">
            <p>FORMULA: C3H6O2</p>
            <p>CHARGE: 0</p>
          </body>
        </notes>
      </species>
      <species id="M_etoh_c" name="ethanol" compartment="c" hasOnlySubstanceUnits="false" boundaryCondition="false" constant="false">
        <notes>
          <body xmlns="http://www.w3.org/1999/xhtml">
            <p>FORMULA: C2H6O</p>
            <p>CHARGE: 0</p>
          </body>
        </notes>
      </species>
      <species id="M_id3acald_c" name="indol-3-ylacetaldehyde" compartment="c" hasOnlySubstanceUnits="false" boundaryCondition="false" constant="false">
        <notes>
          <body xmlns="http://www.w3.org/1999/xhtml">
            <p>FORMULA: C10H9NO</p>
            <p>CHARGE: 0</p>
          </body>
        </notes>
      </species>
      <species id="M_ind3ac_c" name="indole-3-acetate" compartment="c" hasOnlySubstanceUnits="false" boundaryCondition="false" constant="false">
        <notes>
          <body xmlns="http://www.w3.org/1999/xhtml">
            <p>FORMULA: C10H8NO2</p>
            <p>CHARGE: -1</p>
          </body>
        </notes>
      </species>
      <species id="M_id3acald_m" name="indol-3-ylacetaldehyde" compartment="m" hasOnlySubstanceUnits="false" boundaryCondition="false" constant="false">
        <notes>
          <body xmlns="http://www.w3.org/1999/xhtml">
            <p>FORMULA: C10H9NO</p>
            <p>CHARGE: 0</p>
          </body>
        </notes>
      </species>
      <species id="M_ind3ac_m" name="indole-3-acetate" compartment="m" hasOnlySubstanceUnits="false" boundaryCondition="false" constant="false">
        <notes>
          <body xmlns="http://www.w3.org/1999/xhtml">
            <p>FORMULA: C10H8NO2</p>
            <p>CHARGE: -1</p>
          </body>
        </notes>
      </species>
      <species id="M_pristanal_c" name="pristanal" compartment="c" hasOnlySubstanceUnits="false" boundaryCondition="false" constant="false">
        <notes>
          <body xmlns="http://www.w3.org/1999/xhtml">
            <p>FORMULA: C19H38O</p>
            <p>CHARGE: 0</p>
          </body>
        </notes>
      </species>
      <species id="M_prist_c" name="pristanic acid" compartment="c" hasOnlySubstanceUnits="false" boundaryCondition="false" constant="false">
        <notes>
          <body xmlns="http://www.w3.org/1999/xhtml">
            <p>FORMULA: C19H37O2</p>
            <p>CHARGE: -1</p>
          </body>
        </notes>
      </species>
      <species id="M_aldstrn_c" name="aldosterone" compartment="c" hasOnlySubstanceUnits="false" boundaryCondition="false" constant="false">
        <notes>
          <body xmlns="http://www.w3.org/1999/xhtml">
            <p>FORMULA: C21H28O5</p>
            <p>CHARGE: 0</p>
          </body>
        </notes>
      </species>
      <species id="M_aldstrn_e" name="aldosterone" compartment="e" hasOnlySubstanceUnits="false" boundaryCondition="false" constant="false">
        <notes>
          <body xmlns="http://www.w3.org/1999/xhtml">
            <p>FORMULA: C21H28O5</p>
            <p>CHARGE: 0</p>
          </body>
        </notes>
      </species>
      <species id="M_aldstrn_m" name="aldosterone" compartment="m" hasOnlySubstanceUnits="false" boundaryCondition="false" constant="false">
        <notes>
          <body xmlns="http://www.w3.org/1999/xhtml">
            <p>FORMULA: C21H28O5</p>
            <p>CHARGE: 0</p>
          </body>
        </notes>
      </species>
      <species id="M_dhap_c" name="Dihydroxyacetone phosphate" compartment="c" hasOnlySubstanceUnits="false" boundaryCondition="false" constant="false">
        <notes>
          <body xmlns="http://www.w3.org/1999/xhtml">
            <p>FORMULA: C3H5O6P</p>
            <p>CHARGE: -2</p>
          </body>
        </notes>
      </species>
      <species id="M_arachd_c" name="arachidonate" compartment="c" hasOnlySubstanceUnits="false" boundaryCondition="false" constant="false">
        <notes>
          <body xmlns="http://www.w3.org/1999/xhtml">
            <p>FORMULA: C20H31O2</p>
            <p>CHARGE: -1</p>
          </body>
        </notes>
      </species>
      <species id="M_15HPET_c" name="15(S)-HPETE(1-)" compartment="c" hasOnlySubstanceUnits="false" boundaryCondition="false" constant="false">
        <notes>
          <body xmlns="http://www.w3.org/1999/xhtml">
            <p>FORMULA: C20H31O4</p>
            <p>CHARGE: -1</p>
          </body>
        </notes>
      </species>
      <species id="M_5HPET_c" name="5(S)-HPETE(1-)" compartment="c" hasOnlySubstanceUnits="false" boundaryCondition="false" constant="false">
        <notes>
          <body xmlns="http://www.w3.org/1999/xhtml">
            <p>FORMULA: C20H31O4</p>
            <p>CHARGE: -1</p>
          </body>
        </notes>
      </species>
      <species id="M_leuktrA4_c" name="leukotriene A4(1-)" compartment="c" hasOnlySubstanceUnits="false" boundaryCondition="false" constant="false">
        <notes>
          <body xmlns="http://www.w3.org/1999/xhtml">
            <p>FORMULA: C20H29O3</p>
            <p>CHARGE: -1</p>
          </body>
        </notes>
      </species>
      <species id="M_dhcholestancoa_x" name="3alpha,7alpha-Dihydroxy-5beta-cholestanoyl-CoA" compartment="x" hasOnlySubstanceUnits="false" boundaryCondition="false" constant="false">
        <notes>
          <body xmlns="http://www.w3.org/1999/xhtml">
            <p>FORMULA: C48H76N7O19P3S</p>
            <p>CHARGE: -4</p>
          </body>
        </notes>
      </species>
      <species id="M_dhcholestancoa_r" name="3alpha,7alpha-Dihydroxy-5beta-cholestanoyl-CoA" compartment="r" hasOnlySubstanceUnits="false" boundaryCondition="false" constant="false">
        <notes>
          <body xmlns="http://www.w3.org/1999/xhtml">
            <p>FORMULA: C48H76N7O19P3S</p>
            <p>CHARGE: -4</p>
          </body>
        </notes>
      </species>
      <species id="M_o2_r" name="O2" compartment="r" hasOnlySubstanceUnits="false" boundaryCondition="false" constant="false">
        <notes>
          <body xmlns="http://www.w3.org/1999/xhtml">
            <p>FORMULA: O2</p>
            <p>CHARGE: 0</p>
          </body>
        </notes>
      </species>
      <species id="M_dhcholoylcoa_r" name="3alpha,7alpha-Dihydroxy-5beta-cholest-24-enoyl-CoA" compartment="r" hasOnlySubstanceUnits="false" boundaryCondition="false" constant="false">
        <notes>
          <body xmlns="http://www.w3.org/1999/xhtml">
            <p>FORMULA: C48H74N7O19P3S</p>
            <p>CHARGE: -4</p>
          </body>
        </notes>
      </species>
      <species id="M_h2o_r" name="H2O" compartment="r" hasOnlySubstanceUnits="false" boundaryCondition="false" constant="false">
        <notes>
          <body xmlns="http://www.w3.org/1999/xhtml">
            <p>FORMULA: H2O</p>
            <p>CHARGE: 0</p>
          </body>
        </notes>
      </species>
      <species id="M_cholcoar_x" name="(25R)-3alpha,7alpha,12alpha-trihydroxy-5beta-cholestan-26-oyl-CoA(4-)" compartment="x" hasOnlySubstanceUnits="false" boundaryCondition="false" constant="false">
        <notes>
          <body xmlns="http://www.w3.org/1999/xhtml">
            <p>FORMULA: C48H76N7O20P3S</p>
            <p>CHARGE: -4</p>
          </body>
        </notes>
      </species>
      <species id="M_cholcoar_r" name="(25R)-3alpha,7alpha,12alpha-trihydroxy-5beta-cholestan-26-oyl-CoA(4-)" compartment="r" hasOnlySubstanceUnits="false" boundaryCondition="false" constant="false">
        <notes>
          <body xmlns="http://www.w3.org/1999/xhtml">
            <p>FORMULA: C48H76N7O20P3S</p>
            <p>CHARGE: -4</p>
          </body>
        </notes>
      </species>
      <species id="M_cholcoas_r" name="3alpha,7alpha,12alpha-Trihydroxy-5beta-cholestanoyl-CoA(S)" compartment="r" hasOnlySubstanceUnits="false" boundaryCondition="false" constant="false">
        <notes>
          <body xmlns="http://www.w3.org/1999/xhtml">
            <p>FORMULA: C48H76N7O20P3S</p>
            <p>CHARGE: -4</p>
          </body>
        </notes>
      </species>
      <species id="M_amuco_c" name="2-aminomuconate(2-)" compartment="c" hasOnlySubstanceUnits="false" boundaryCondition="false" constant="false">
        <notes>
          <body xmlns="http://www.w3.org/1999/xhtml">
            <p>FORMULA: C6H6NO4</p>
            <p>CHARGE: -1</p>
          </body>
        </notes>
      </species>
      <species id="M_amet_r" name="S-adenosyl-L-methionine" compartment="r" hasOnlySubstanceUnits="false" boundaryCondition="false" constant="false">
        <notes>
          <body xmlns="http://www.w3.org/1999/xhtml">
            <p>FORMULA: C15H23N6O5S</p>
            <p>CHARGE: 1</p>
          </body>
        </notes>
      </species>
      <species id="M_ahcys_m" name="S-Adenosyl-L-homocysteine" compartment="m" hasOnlySubstanceUnits="false" boundaryCondition="false" constant="false">
        <notes>
          <body xmlns="http://www.w3.org/1999/xhtml">
            <p>FORMULA: C14H20N6O5S</p>
            <p>CHARGE: 0</p>
          </body>
        </notes>
      </species>
      <species id="M_amet_m" name="S-Adenosyl-L-methionine" compartment="m" hasOnlySubstanceUnits="false" boundaryCondition="false" constant="false">
        <notes>
          <body xmlns="http://www.w3.org/1999/xhtml">
            <p>FORMULA: C15H23N6O5S</p>
            <p>CHARGE: 1</p>
          </body>
        </notes>
      </species>
      <species id="M_amet_n" name="S-adenosyl-L-methionine" compartment="n" hasOnlySubstanceUnits="false" boundaryCondition="false" constant="false">
        <notes>
          <body xmlns="http://www.w3.org/1999/xhtml">
            <p>FORMULA: C15H23N6O5S</p>
            <p>CHARGE: 1</p>
          </body>
        </notes>
      </species>
      <species id="M_cgly_c" name="L-cysteinylglycine" compartment="c" hasOnlySubstanceUnits="false" boundaryCondition="false" constant="false">
        <notes>
          <body xmlns="http://www.w3.org/1999/xhtml">
            <p>FORMULA: C5H10N2O3S</p>
            <p>CHARGE: 0</p>
          </body>
        </notes>
      </species>
      <species id="M_cgly_e" name="L-cysteinylglycine" compartment="e" hasOnlySubstanceUnits="false" boundaryCondition="false" constant="false">
        <notes>
          <body xmlns="http://www.w3.org/1999/xhtml">
            <p>FORMULA: C5H10N2O3S</p>
            <p>CHARGE: 0</p>
          </body>
        </notes>
      </species>
      <species id="M_amp_x" name="AMP" compartment="x" hasOnlySubstanceUnits="false" boundaryCondition="false" constant="false">
        <notes>
          <body xmlns="http://www.w3.org/1999/xhtml">
            <p>FORMULA: C10H12N5O7P</p>
            <p>CHARGE: -2</p>
          </body>
        </notes>
      </species>
      <species id="M_amp_r" name="AMP" compartment="r" hasOnlySubstanceUnits="false" boundaryCondition="false" constant="false">
        <notes>
          <body xmlns="http://www.w3.org/1999/xhtml">
            <p>FORMULA: C10H12N5O7P</p>
            <p>CHARGE: -2</p>
          </body>
        </notes>
      </species>
      <species id="M_strch1_e" name="starch, structure 1 (1,6-{7[1,4-Glc], 4[1,4-Glc]})" compartment="e" hasOnlySubstanceUnits="false" boundaryCondition="false" constant="false">
        <notes>
          <body xmlns="http://www.w3.org/1999/xhtml">
            <p>FORMULA: C66H112O56</p>
            <p>CHARGE: 0</p>
          </body>
        </notes>
      </species>
      <species id="M_glc_D_e" name="D-glucose" compartment="e" hasOnlySubstanceUnits="false" boundaryCondition="false" constant="false">
        <notes>
          <body xmlns="http://www.w3.org/1999/xhtml">
            <p>FORMULA: C6H12O6</p>
            <p>CHARGE: 0</p>
          </body>
        </notes>
      </species>
      <species id="M_strch2_e" name="starch, structure 2 (1,6-{2[1,4-Glc], [1,4-Glc]})" compartment="e" hasOnlySubstanceUnits="false" boundaryCondition="false" constant="false">
        <notes>
          <body xmlns="http://www.w3.org/1999/xhtml">
            <p>FORMULA: C18H32O16</p>
            <p>CHARGE: 0</p>
          </body>
        </notes>
      </species>
      <species id="M_glygn2_e" name="glycogen, structure 2 (glycogenin-1,6-{7[1,4-Glc], 4[1,4-Glc]})" compartment="e" hasOnlySubstanceUnits="false" boundaryCondition="false" constant="false">
        <notes>
          <body xmlns="http://www.w3.org/1999/xhtml">
            <p>FORMULA: C66H111O56X</p>
            <p>CHARGE: 0</p>
          </body>
        </notes>
      </species>
      <species id="M_glygn4_e" name="glycogen, structure 4 (glycogenin-1,6-{2[1,4-Glc], [1,4-Glc]})" compartment="e" hasOnlySubstanceUnits="false" boundaryCondition="false" constant="false">
        <notes>
          <body xmlns="http://www.w3.org/1999/xhtml">
            <p>FORMULA: C18H31O16X</p>
            <p>CHARGE: 0</p>
          </body>
        </notes>
      </species>
      <species id="M_andrstrnglc_c" name="androsterone 3-glucosiduronic acid" compartment="c" hasOnlySubstanceUnits="false" boundaryCondition="false" constant="false">
        <notes>
          <body xmlns="http://www.w3.org/1999/xhtml">
            <p>FORMULA: C25H38O8</p>
            <p>CHARGE: 0</p>
          </body>
        </notes>
      </species>
      <species id="M_andrstrnglc_e" name="androsterone 3-glucosiduronic acid" compartment="e" hasOnlySubstanceUnits="false" boundaryCondition="false" constant="false">
        <notes>
          <body xmlns="http://www.w3.org/1999/xhtml">
            <p>FORMULA: C25H38O8</p>
            <p>CHARGE: 0</p>
          </body>
        </notes>
      </species>
      <species id="M_andrstrnglc_r" name="androsterone 3-glucosiduronic acid" compartment="r" hasOnlySubstanceUnits="false" boundaryCondition="false" constant="false">
        <notes>
          <body xmlns="http://www.w3.org/1999/xhtml">
            <p>FORMULA: C25H38O8</p>
            <p>CHARGE: 0</p>
          </body>
        </notes>
      </species>
      <species id="M_andrstrn_e" name="androsterone" compartment="e" hasOnlySubstanceUnits="false" boundaryCondition="false" constant="false">
        <notes>
          <body xmlns="http://www.w3.org/1999/xhtml">
            <p>FORMULA: C19H30O2</p>
            <p>CHARGE: 0</p>
          </body>
        </notes>
      </species>
      <species id="M_andrstrn_c" name="androsterone" compartment="c" hasOnlySubstanceUnits="false" boundaryCondition="false" constant="false">
        <notes>
          <body xmlns="http://www.w3.org/1999/xhtml">
            <p>FORMULA: C19H30O2</p>
            <p>CHARGE: 0</p>
          </body>
        </notes>
      </species>
      <species id="M_andrstrn_r" name="androsterone" compartment="r" hasOnlySubstanceUnits="false" boundaryCondition="false" constant="false">
        <notes>
          <body xmlns="http://www.w3.org/1999/xhtml">
            <p>FORMULA: C19H30O2</p>
            <p>CHARGE: 0</p>
          </body>
        </notes>
      </species>
      <species id="M_antipyrene_e" name="antipyrine" compartment="e" hasOnlySubstanceUnits="false" boundaryCondition="false" constant="false">
        <notes>
          <body xmlns="http://www.w3.org/1999/xhtml">
            <p>FORMULA: C11H12N2O</p>
            <p>CHARGE: 0</p>
          </body>
        </notes>
      </species>
      <species id="M_antipyrene_c" name="antipyrine" compartment="c" hasOnlySubstanceUnits="false" boundaryCondition="false" constant="false">
        <notes>
          <body xmlns="http://www.w3.org/1999/xhtml">
            <p>FORMULA: C11H12N2O</p>
            <p>CHARGE: 0</p>
          </body>
        </notes>
      </species>
      <species id="M_2aobut_m" name="L-2-amino-3-oxobutanoic acid" compartment="m" hasOnlySubstanceUnits="false" boundaryCondition="false" constant="false">
        <notes>
          <body xmlns="http://www.w3.org/1999/xhtml">
            <p>FORMULA: C4H7NO3</p>
            <p>CHARGE: 0</p>
          </body>
        </notes>
      </species>
      <species id="M_ala_B_m" name="beta-alanine" compartment="m" hasOnlySubstanceUnits="false" boundaryCondition="false" constant="false">
        <notes>
          <body xmlns="http://www.w3.org/1999/xhtml">
            <p>FORMULA: C3H7NO2</p>
            <p>CHARGE: 0</p>
          </body>
        </notes>
      </species>
      <species id="M_msa_m" name="3-oxopropanoate" compartment="m" hasOnlySubstanceUnits="false" boundaryCondition="false" constant="false">
        <notes>
          <body xmlns="http://www.w3.org/1999/xhtml">
            <p>FORMULA: C3H3O3</p>
            <p>CHARGE: -1</p>
          </body>
        </notes>
      </species>
      <species id="M_apnnox_e" name="alpha-pinene oxide" compartment="e" hasOnlySubstanceUnits="false" boundaryCondition="false" constant="false">
        <notes>
          <body xmlns="http://www.w3.org/1999/xhtml">
            <p>FORMULA: C10H16O</p>
            <p>CHARGE: 0</p>
          </body>
        </notes>
      </species>
      <species id="M_apnnox_c" name="alpha-pinene oxide" compartment="c" hasOnlySubstanceUnits="false" boundaryCondition="false" constant="false">
        <notes>
          <body xmlns="http://www.w3.org/1999/xhtml">
            <p>FORMULA: C10H16O</p>
            <p>CHARGE: 0</p>
          </body>
        </notes>
      </species>
      <species id="M_apoC_c" name="Apocarboxlase (no lys residue)" compartment="c" hasOnlySubstanceUnits="false" boundaryCondition="false" constant="false">
        <notes>
          <body xmlns="http://www.w3.org/1999/xhtml">
            <p>FORMULA: XH</p>
            <p>CHARGE: 0</p>
          </body>
        </notes>
      </species>
      <species id="M_lys_L_c" name="L-lysinium(1+)" compartment="c" hasOnlySubstanceUnits="false" boundaryCondition="false" constant="false">
        <notes>
          <body xmlns="http://www.w3.org/1999/xhtml">
            <p>FORMULA: C6H15N2O2</p>
            <p>CHARGE: 1</p>
          </body>
        </notes>
      </species>
      <species id="M_apoC_Lys_c" name="Apocarboxylase (Lys residue)" compartment="c" hasOnlySubstanceUnits="false" boundaryCondition="false" constant="false">
        <notes>
          <body xmlns="http://www.w3.org/1999/xhtml">
            <p>FORMULA: C6H13N2OX</p>
            <p>CHARGE: 0</p>
          </body>
        </notes>
      </species>
      <species id="M_apoC_m" name="Apocarboxlase (no lys residue)" compartment="m" hasOnlySubstanceUnits="false" boundaryCondition="false" constant="false">
        <notes>
          <body xmlns="http://www.w3.org/1999/xhtml">
            <p>FORMULA: XH</p>
            <p>CHARGE: 0</p>
          </body>
        </notes>
      </species>
      <species id="M_lys_L_m" name="L-lysinium(1+)" compartment="m" hasOnlySubstanceUnits="false" boundaryCondition="false" constant="false">
        <notes>
          <body xmlns="http://www.w3.org/1999/xhtml">
            <p>FORMULA: C6H15N2O2</p>
            <p>CHARGE: 1</p>
          </body>
        </notes>
      </species>
      <species id="M_apoC_Lys_m" name="Apocarboxylase (Lys residue)" compartment="m" hasOnlySubstanceUnits="false" boundaryCondition="false" constant="false">
        <notes>
          <body xmlns="http://www.w3.org/1999/xhtml">
            <p>FORMULA: C6H13N2OX</p>
            <p>CHARGE: 0</p>
          </body>
        </notes>
      </species>
      <species id="M_apoC_Lys_btn_c" name="Holocarboxylase (biotin covalent bound to Lys residue of apoC)" compartment="c" hasOnlySubstanceUnits="false" boundaryCondition="false" constant="false">
        <notes>
          <body xmlns="http://www.w3.org/1999/xhtml">
            <p>FORMULA: C16H27N4O3SX</p>
            <p>CHARGE: 0</p>
          </body>
        </notes>
      </species>
      <species id="M_biocyt_c" name="Biocytin" compartment="c" hasOnlySubstanceUnits="false" boundaryCondition="false" constant="false">
        <notes>
          <body xmlns="http://www.w3.org/1999/xhtml">
            <p>FORMULA: C16H28N4O4S</p>
            <p>CHARGE: 0</p>
          </body>
        </notes>
      </species>
      <species id="M_apoC_Lys_btn_m" name="Holocarboxylase (biotin covalent bound to Lys residue of apoC)" compartment="m" hasOnlySubstanceUnits="false" boundaryCondition="false" constant="false">
        <notes>
          <body xmlns="http://www.w3.org/1999/xhtml">
            <p>FORMULA: C16H27N4O3SX</p>
            <p>CHARGE: 0</p>
          </body>
        </notes>
      </species>
      <species id="M_biocyt_m" name="Biocytin" compartment="m" hasOnlySubstanceUnits="false" boundaryCondition="false" constant="false">
        <notes>
          <body xmlns="http://www.w3.org/1999/xhtml">
            <p>FORMULA: C16H28N4O4S</p>
            <p>CHARGE: 0</p>
          </body>
        </notes>
      </species>
      <species id="M_appnn_e" name="(+)-alpha-pinene" compartment="e" hasOnlySubstanceUnits="false" boundaryCondition="false" constant="false">
        <notes>
          <body xmlns="http://www.w3.org/1999/xhtml">
            <p>FORMULA: C10H16</p>
            <p>CHARGE: 0</p>
          </body>
        </notes>
      </species>
      <species id="M_appnn_c" name="(+)-alpha-pinene" compartment="c" hasOnlySubstanceUnits="false" boundaryCondition="false" constant="false">
        <notes>
          <body xmlns="http://www.w3.org/1999/xhtml">
            <p>FORMULA: C10H16</p>
            <p>CHARGE: 0</p>
          </body>
        </notes>
      </species>
      <species id="M_aprgstrn_e" name="(20S)-20-hydroxypregn-4-en-3-one" compartment="e" hasOnlySubstanceUnits="false" boundaryCondition="false" constant="false">
        <notes>
          <body xmlns="http://www.w3.org/1999/xhtml">
            <p>FORMULA: C21H32O2</p>
            <p>CHARGE: 0</p>
          </body>
        </notes>
      </species>
      <species id="M_aprut_c" name="N-acetylputrescinium" compartment="c" hasOnlySubstanceUnits="false" boundaryCondition="false" constant="false">
        <notes>
          <body xmlns="http://www.w3.org/1999/xhtml">
            <p>FORMULA: C6H15N2O</p>
            <p>CHARGE: 1</p>
          </body>
        </notes>
      </species>
      <species id="M_n4abutn_c" name="4-acetamidobutanal" compartment="c" hasOnlySubstanceUnits="false" boundaryCondition="false" constant="false">
        <notes>
          <body xmlns="http://www.w3.org/1999/xhtml">
            <p>FORMULA: C6H11NO2</p>
            <p>CHARGE: 0</p>
          </body>
        </notes>
      </species>
      <species id="M_aqcobal_e" name="Aquacob(III)alamin" compartment="e" hasOnlySubstanceUnits="false" boundaryCondition="false" constant="false">
        <notes>
          <body xmlns="http://www.w3.org/1999/xhtml">
            <p>FORMULA: C62H93CoN13O15P</p>
            <p>CHARGE: 0</p>
          </body>
        </notes>
      </species>
      <species id="M_aqcobal_c" name="Aquacob(III)alamin" compartment="c" hasOnlySubstanceUnits="false" boundaryCondition="false" constant="false">
        <notes>
          <body xmlns="http://www.w3.org/1999/xhtml">
            <p>FORMULA: C62H93CoN13O15P</p>
            <p>CHARGE: 0</p>
          </body>
        </notes>
      </species>
      <species id="M_arab_L_e" name="L-arabinose" compartment="e" hasOnlySubstanceUnits="false" boundaryCondition="false" constant="false">
        <notes>
          <body xmlns="http://www.w3.org/1999/xhtml">
            <p>FORMULA: C5H10O5</p>
            <p>CHARGE: 0</p>
          </body>
        </notes>
      </species>
      <species id="M_arab_L_c" name="L-arabinose" compartment="c" hasOnlySubstanceUnits="false" boundaryCondition="false" constant="false">
        <notes>
          <body xmlns="http://www.w3.org/1999/xhtml">
            <p>FORMULA: C5H10O5</p>
            <p>CHARGE: 0</p>
          </body>
        </notes>
      </species>
      <species id="M_arachcoa_c" name="arachidyl coenzyme A" compartment="c" hasOnlySubstanceUnits="false" boundaryCondition="false" constant="false">
        <notes>
          <body xmlns="http://www.w3.org/1999/xhtml">
            <p>FORMULA: C41H70N7O17P3S</p>
            <p>CHARGE: -4</p>
          </body>
        </notes>
      </species>
      <species id="M_arachcoa_x" name="arachidyl coenzyme A" compartment="x" hasOnlySubstanceUnits="false" boundaryCondition="false" constant="false">
        <notes>
          <body xmlns="http://www.w3.org/1999/xhtml">
            <p>FORMULA: C41H70N7O17P3S</p>
            <p>CHARGE: -4</p>
          </body>
        </notes>
      </species>
      <species id="M_arachcrn_c" name="arachidyl carnitine" compartment="c" hasOnlySubstanceUnits="false" boundaryCondition="false" constant="false">
        <notes>
          <body xmlns="http://www.w3.org/1999/xhtml">
            <p>FORMULA: C27H53NO4</p>
            <p>CHARGE: 0</p>
          </body>
        </notes>
      </species>
      <species id="M_arachcrn_m" name="arachidyl carnitine" compartment="m" hasOnlySubstanceUnits="false" boundaryCondition="false" constant="false">
        <notes>
          <body xmlns="http://www.w3.org/1999/xhtml">
            <p>FORMULA: C27H53NO4</p>
            <p>CHARGE: 0</p>
          </body>
        </notes>
      </species>
      <species id="M_arachcoa_m" name="arachidyl coenzyme A" compartment="m" hasOnlySubstanceUnits="false" boundaryCondition="false" constant="false">
        <notes>
          <body xmlns="http://www.w3.org/1999/xhtml">
            <p>FORMULA: C41H70N7O17P3S</p>
            <p>CHARGE: -4</p>
          </body>
        </notes>
      </species>
      <species id="M_arachdcoa_c" name="arachidonoyl-CoA(4-)" compartment="c" hasOnlySubstanceUnits="false" boundaryCondition="false" constant="false">
        <notes>
          <body xmlns="http://www.w3.org/1999/xhtml">
            <p>FORMULA: C41H62N7O17P3S</p>
            <p>CHARGE: -4</p>
          </body>
        </notes>
      </species>
      <species id="M_arachdcoa_x" name="arachidonoyl-CoA(4-)" compartment="x" hasOnlySubstanceUnits="false" boundaryCondition="false" constant="false">
        <notes>
          <body xmlns="http://www.w3.org/1999/xhtml">
            <p>FORMULA: C41H62N7O17P3S</p>
            <p>CHARGE: -4</p>
          </body>
        </notes>
      </species>
      <species id="M_arachd_e" name="arachidonate" compartment="e" hasOnlySubstanceUnits="false" boundaryCondition="false" constant="false">
        <notes>
          <body xmlns="http://www.w3.org/1999/xhtml">
            <p>FORMULA: C20H31O2</p>
            <p>CHARGE: -1</p>
          </body>
        </notes>
      </species>
      <species id="M_arachd_r" name="arachidonate" compartment="r" hasOnlySubstanceUnits="false" boundaryCondition="false" constant="false">
        <notes>
          <body xmlns="http://www.w3.org/1999/xhtml">
            <p>FORMULA: C20H31O2</p>
            <p>CHARGE: -1</p>
          </body>
        </notes>
      </species>
      <species id="M_arach_e" name="arachidate" compartment="e" hasOnlySubstanceUnits="false" boundaryCondition="false" constant="false">
        <notes>
          <body xmlns="http://www.w3.org/1999/xhtml">
            <p>FORMULA: C20H39O2</p>
            <p>CHARGE: -1</p>
          </body>
        </notes>
      </species>
      <species id="M_arach_c" name="arachidate" compartment="c" hasOnlySubstanceUnits="false" boundaryCondition="false" constant="false">
        <notes>
          <body xmlns="http://www.w3.org/1999/xhtml">
            <p>FORMULA: C20H39O2</p>
            <p>CHARGE: -1</p>
          </body>
        </notes>
      </species>
      <species id="M_arg_L_m" name="L-argininium(1+)" compartment="m" hasOnlySubstanceUnits="false" boundaryCondition="false" constant="false">
        <notes>
          <body xmlns="http://www.w3.org/1999/xhtml">
            <p>FORMULA: C6H15N4O2</p>
            <p>CHARGE: 1</p>
          </body>
        </notes>
      </species>
      <species id="M_arg_L_e" name="L-argininium(1+)" compartment="e" hasOnlySubstanceUnits="false" boundaryCondition="false" constant="false">
        <notes>
          <body xmlns="http://www.w3.org/1999/xhtml">
            <p>FORMULA: C6H15N4O2</p>
            <p>CHARGE: 1</p>
          </body>
        </notes>
      </species>
      <species id="M_arg_L_c" name="L-argininium(1+)" compartment="c" hasOnlySubstanceUnits="false" boundaryCondition="false" constant="false">
        <notes>
          <body xmlns="http://www.w3.org/1999/xhtml">
            <p>FORMULA: C6H15N4O2</p>
            <p>CHARGE: 1</p>
          </body>
        </notes>
      </species>
      <species id="M_lys_L_e" name="L-lysinium(1+)" compartment="e" hasOnlySubstanceUnits="false" boundaryCondition="false" constant="false">
        <notes>
          <body xmlns="http://www.w3.org/1999/xhtml">
            <p>FORMULA: C6H15N2O2</p>
            <p>CHARGE: 1</p>
          </body>
        </notes>
      </species>
      <species id="M_urea_c" name="Urea" compartment="c" hasOnlySubstanceUnits="false" boundaryCondition="false" constant="false">
        <notes>
          <body xmlns="http://www.w3.org/1999/xhtml">
            <p>FORMULA: CH4N2O</p>
            <p>CHARGE: 0</p>
          </body>
        </notes>
      </species>
      <species id="M_orn_m" name="Ornithine" compartment="m" hasOnlySubstanceUnits="false" boundaryCondition="false" constant="false">
        <notes>
          <body xmlns="http://www.w3.org/1999/xhtml">
            <p>FORMULA: C5H13N2O2</p>
            <p>CHARGE: 1</p>
          </body>
        </notes>
      </species>
      <species id="M_argsuc_c" name="N(omega)-(L-Arginino)succinate" compartment="c" hasOnlySubstanceUnits="false" boundaryCondition="false" constant="false">
        <notes>
          <body xmlns="http://www.w3.org/1999/xhtml">
            <p>FORMULA: C10H17N4O6</p>
            <p>CHARGE: -1</p>
          </body>
        </notes>
      </species>
      <species id="M_citr_L_c" name="L-citrulline" compartment="c" hasOnlySubstanceUnits="false" boundaryCondition="false" constant="false">
        <notes>
          <body xmlns="http://www.w3.org/1999/xhtml">
            <p>FORMULA: C6H13N3O3</p>
            <p>CHARGE: 0</p>
          </body>
        </notes>
      </species>
      <species id="M_sgalside_hs_l" name="sulfatide galactocerebroside" compartment="l" hasOnlySubstanceUnits="false" boundaryCondition="false" constant="false">
        <notes>
          <body xmlns="http://www.w3.org/1999/xhtml">
            <p>FORMULA: C24H45NO10SFULLRCO</p>
            <p>CHARGE: -1</p>
          </body>
        </notes>
      </species>
      <species id="M_galside_hs_l" name="D-galactosyl-N-acylsphingosine" compartment="l" hasOnlySubstanceUnits="false" boundaryCondition="false" constant="false">
        <notes>
          <body xmlns="http://www.w3.org/1999/xhtml">
            <p>FORMULA: C24H46NO7FULLRCO</p>
            <p>CHARGE: 0</p>
          </body>
        </notes>
      </species>
      <species id="M_so4_l" name="sulfate" compartment="l" hasOnlySubstanceUnits="false" boundaryCondition="false" constant="false">
        <notes>
          <body xmlns="http://www.w3.org/1999/xhtml">
            <p>FORMULA: O4S</p>
            <p>CHARGE: -2</p>
          </body>
        </notes>
      </species>
      <species id="M_Rtotalcoa_c" name="R total Coenzyme A" compartment="c" hasOnlySubstanceUnits="false" boundaryCondition="false" constant="false">
        <notes>
          <body xmlns="http://www.w3.org/1999/xhtml">
            <p>FORMULA: CO2FULLRC21H31N7O15P3S</p>
            <p>CHARGE: -4</p>
          </body>
        </notes>
      </species>
      <species id="M_Rtotal_c" name="R total" compartment="c" hasOnlySubstanceUnits="false" boundaryCondition="false" constant="false">
        <notes>
          <body xmlns="http://www.w3.org/1999/xhtml">
            <p>FORMULA: CO2FULLR</p>
            <p>CHARGE: -1</p>
          </body>
        </notes>
      </species>
      <species id="M_Rtotal3coa_c" name="R total 3 Coenzyme A" compartment="c" hasOnlySubstanceUnits="false" boundaryCondition="false" constant="false">
        <notes>
          <body xmlns="http://www.w3.org/1999/xhtml">
            <p>FORMULA: CO2FULLR3C21H31N7O15P3S</p>
            <p>CHARGE: -4</p>
          </body>
        </notes>
      </species>
      <species id="M_Rtotal3_c" name="R total 3 position" compartment="c" hasOnlySubstanceUnits="false" boundaryCondition="false" constant="false">
        <notes>
          <body xmlns="http://www.w3.org/1999/xhtml">
            <p>FORMULA: CO2FULLR3</p>
            <p>CHARGE: -1</p>
          </body>
        </notes>
      </species>
      <species id="M_pmtcoa_c" name="Palmitoyl-CoA (n-C16:0CoA)" compartment="c" hasOnlySubstanceUnits="false" boundaryCondition="false" constant="false">
        <notes>
          <body xmlns="http://www.w3.org/1999/xhtml">
            <p>FORMULA: C37H62N7O17P3S</p>
            <p>CHARGE: -4</p>
          </body>
        </notes>
      </species>
      <species id="M_R1coa_hs_c" name="R group 1 Coenzyme A" compartment="c" hasOnlySubstanceUnits="false" boundaryCondition="false" constant="false">
        <notes>
          <body xmlns="http://www.w3.org/1999/xhtml">
            <p>FORMULA: XCO2C21H31N7O15P3S</p>
            <p>CHARGE: -4</p>
          </body>
        </notes>
      </species>
      <species id="M_hdcoa_c" name="Hexadecenoyl-CoA (n-C16:1CoA)" compartment="c" hasOnlySubstanceUnits="false" boundaryCondition="false" constant="false">
        <notes>
          <body xmlns="http://www.w3.org/1999/xhtml">
            <p>FORMULA: C37H60N7O17P3S</p>
            <p>CHARGE: -4</p>
          </body>
        </notes>
      </species>
      <species id="M_tdcoa_c" name="Tetradecanoyl-CoA (n-C14:0CoA)" compartment="c" hasOnlySubstanceUnits="false" boundaryCondition="false" constant="false">
        <notes>
          <body xmlns="http://www.w3.org/1999/xhtml">
            <p>FORMULA: C35H58N7O17P3S</p>
            <p>CHARGE: -4</p>
          </body>
        </notes>
      </species>
      <species id="M_lnlncacoa_c" name="alpha-Linolenoyl-CoA" compartment="c" hasOnlySubstanceUnits="false" boundaryCondition="false" constant="false">
        <notes>
          <body xmlns="http://www.w3.org/1999/xhtml">
            <p>FORMULA: C39H60N7O17P3S</p>
            <p>CHARGE: -4</p>
          </body>
        </notes>
      </species>
      <species id="M_R2coa_hs_c" name="R group 2 Coenzyme A" compartment="c" hasOnlySubstanceUnits="false" boundaryCondition="false" constant="false">
        <notes>
          <body xmlns="http://www.w3.org/1999/xhtml">
            <p>FORMULA: XCO2C21H31N7O15P3S</p>
            <p>CHARGE: -4</p>
          </body>
        </notes>
      </species>
      <species id="M_lnlncgcoa_c" name="gamma-linolenoyl-CoA(4-)" compartment="c" hasOnlySubstanceUnits="false" boundaryCondition="false" constant="false">
        <notes>
          <body xmlns="http://www.w3.org/1999/xhtml">
            <p>FORMULA: C39H60N7O17P3S</p>
            <p>CHARGE: -4</p>
          </body>
        </notes>
      </species>
      <species id="M_strdnccoa_c" name="stearidonyl coenzyme A" compartment="c" hasOnlySubstanceUnits="false" boundaryCondition="false" constant="false">
        <notes>
          <body xmlns="http://www.w3.org/1999/xhtml">
            <p>FORMULA: C39H58N7O17P3S</p>
            <p>CHARGE: -4</p>
          </body>
        </notes>
      </species>
      <species id="M_dlnlcgcoa_c" name="dihomo-gamma-linolenyl coenzyme A" compartment="c" hasOnlySubstanceUnits="false" boundaryCondition="false" constant="false">
        <notes>
          <body xmlns="http://www.w3.org/1999/xhtml">
            <p>FORMULA: C41H64N7O17P3S</p>
            <p>CHARGE: -4</p>
          </body>
        </notes>
      </species>
      <species id="M_tmndnccoa_c" name="timnodonyl coenzyme A" compartment="c" hasOnlySubstanceUnits="false" boundaryCondition="false" constant="false">
        <notes>
          <body xmlns="http://www.w3.org/1999/xhtml">
            <p>FORMULA: C41H60N7O17P3S</p>
            <p>CHARGE: -4</p>
          </body>
        </notes>
      </species>
      <species id="M_lnlccoa_c" name="linoleic coenzyme A" compartment="c" hasOnlySubstanceUnits="false" boundaryCondition="false" constant="false">
        <notes>
          <body xmlns="http://www.w3.org/1999/xhtml">
            <p>FORMULA: C39H62N7O17P3S</p>
            <p>CHARGE: -4</p>
          </body>
        </notes>
      </species>
      <species id="M_clpndcoa_c" name="clupanodonyl CoA" compartment="c" hasOnlySubstanceUnits="false" boundaryCondition="false" constant="false">
        <notes>
          <body xmlns="http://www.w3.org/1999/xhtml">
            <p>FORMULA: C43H64N7O17P3S</p>
            <p>CHARGE: -4</p>
          </body>
        </notes>
      </species>
      <species id="M_dcsptn1coa_c" name="docosa-4,7,10,13,16-pentaenoyl coenzyme A" compartment="c" hasOnlySubstanceUnits="false" boundaryCondition="false" constant="false">
        <notes>
          <body xmlns="http://www.w3.org/1999/xhtml">
            <p>FORMULA: C43H64N7O17P3S</p>
            <p>CHARGE: -4</p>
          </body>
        </notes>
      </species>
      <species id="M_c226coa_c" name="cervonyl coenzyme A" compartment="c" hasOnlySubstanceUnits="false" boundaryCondition="false" constant="false">
        <notes>
          <body xmlns="http://www.w3.org/1999/xhtml">
            <p>FORMULA: C43H62N7O17P3S</p>
            <p>CHARGE: -4</p>
          </body>
        </notes>
      </species>
      <species id="M_stcoa_c" name="Stearoyl-CoA (n-C18:0CoA)" compartment="c" hasOnlySubstanceUnits="false" boundaryCondition="false" constant="false">
        <notes>
          <body xmlns="http://www.w3.org/1999/xhtml">
            <p>FORMULA: C39H66N7O17P3S</p>
            <p>CHARGE: -4</p>
          </body>
        </notes>
      </species>
      <species id="M_R3coa_hs_c" name="R group 3 Coenzyme A" compartment="c" hasOnlySubstanceUnits="false" boundaryCondition="false" constant="false">
        <notes>
          <body xmlns="http://www.w3.org/1999/xhtml">
            <p>FORMULA: XCO2C21H31N7O15P3S</p>
            <p>CHARGE: -4</p>
          </body>
        </notes>
      </species>
      <species id="M_odecoa_c" name="Octadecenoyl-CoA (n-C18:1CoA)" compartment="c" hasOnlySubstanceUnits="false" boundaryCondition="false" constant="false">
        <notes>
          <body xmlns="http://www.w3.org/1999/xhtml">
            <p>FORMULA: C39H64N7O17P3S</p>
            <p>CHARGE: -4</p>
          </body>
        </notes>
      </species>
      <species id="M_vacccoa_c" name="vaccenyl coenzyme A" compartment="c" hasOnlySubstanceUnits="false" boundaryCondition="false" constant="false">
        <notes>
          <body xmlns="http://www.w3.org/1999/xhtml">
            <p>FORMULA: C39H64N7O17P3S</p>
            <p>CHARGE: -4</p>
          </body>
        </notes>
      </species>
      <species id="M_lneldccoa_c" name="linoelaidyl coenzyme A" compartment="c" hasOnlySubstanceUnits="false" boundaryCondition="false" constant="false">
        <notes>
          <body xmlns="http://www.w3.org/1999/xhtml">
            <p>FORMULA: C39H62N7O17P3S</p>
            <p>CHARGE: -4</p>
          </body>
        </notes>
      </species>
      <species id="M_R4coa_hs_c" name="R group 4 Coenzyme A" compartment="c" hasOnlySubstanceUnits="false" boundaryCondition="false" constant="false">
        <notes>
          <body xmlns="http://www.w3.org/1999/xhtml">
            <p>FORMULA: XCO2C21H31N7O15P3S</p>
            <p>CHARGE: -4</p>
          </body>
        </notes>
      </species>
      <species id="M_nrvnccoa_c" name="nervonyl coenzyme A" compartment="c" hasOnlySubstanceUnits="false" boundaryCondition="false" constant="false">
        <notes>
          <body xmlns="http://www.w3.org/1999/xhtml">
            <p>FORMULA: C45H76N7O17P3S</p>
            <p>CHARGE: -4</p>
          </body>
        </notes>
      </species>
      <species id="M_od2coa_c" name="trans-Octadec-2-enoyl-CoA" compartment="c" hasOnlySubstanceUnits="false" boundaryCondition="false" constant="false">
        <notes>
          <body xmlns="http://www.w3.org/1999/xhtml">
            <p>FORMULA: C39H64N7O17P3S</p>
            <p>CHARGE: -4</p>
          </body>
        </notes>
      </species>
      <species id="M_lgnccoa_c" name="lignocericyl coenzyme A" compartment="c" hasOnlySubstanceUnits="false" boundaryCondition="false" constant="false">
        <notes>
          <body xmlns="http://www.w3.org/1999/xhtml">
            <p>FORMULA: C45H78N7O17P3S</p>
            <p>CHARGE: -4</p>
          </body>
        </notes>
      </species>
      <species id="M_R5coa_hs_c" name="R group 5 Coenzyme A" compartment="c" hasOnlySubstanceUnits="false" boundaryCondition="false" constant="false">
        <notes>
          <body xmlns="http://www.w3.org/1999/xhtml">
            <p>FORMULA: XCO2C21H31N7O15P3S</p>
            <p>CHARGE: -4</p>
          </body>
        </notes>
      </species>
      <species id="M_hexccoa_c" name="Hexacosanoyl-CoA (n-C26:0CoA)" compartment="c" hasOnlySubstanceUnits="false" boundaryCondition="false" constant="false">
        <notes>
          <body xmlns="http://www.w3.org/1999/xhtml">
            <p>FORMULA: C47H82N7O17P3S</p>
            <p>CHARGE: -4</p>
          </body>
        </notes>
      </species>
      <species id="M_eicostetcoa_c" name="eicosatetranoyl coenzyme A" compartment="c" hasOnlySubstanceUnits="false" boundaryCondition="false" constant="false">
        <notes>
          <body xmlns="http://www.w3.org/1999/xhtml">
            <p>FORMULA: C41H62N7O17P3S</p>
            <p>CHARGE: -4</p>
          </body>
        </notes>
      </species>
      <species id="M_tetpent6coa_c" name="tetracosapentaenoyl coenzyme A, n-6" compartment="c" hasOnlySubstanceUnits="false" boundaryCondition="false" constant="false">
        <notes>
          <body xmlns="http://www.w3.org/1999/xhtml">
            <p>FORMULA: C45H68N7O17P3S</p>
            <p>CHARGE: -4</p>
          </body>
        </notes>
      </species>
      <species id="M_tetpent3coa_c" name="tetracosapentaenoyl coenzyme A, n-3" compartment="c" hasOnlySubstanceUnits="false" boundaryCondition="false" constant="false">
        <notes>
          <body xmlns="http://www.w3.org/1999/xhtml">
            <p>FORMULA: C45H68N7O17P3S</p>
            <p>CHARGE: -4</p>
          </body>
        </notes>
      </species>
      <species id="M_tettet6coa_c" name="tetracosatetraenoyl coenzyme A" compartment="c" hasOnlySubstanceUnits="false" boundaryCondition="false" constant="false">
        <notes>
          <body xmlns="http://www.w3.org/1999/xhtml">
            <p>FORMULA: C45H70N7O17P3S</p>
            <p>CHARGE: -4</p>
          </body>
        </notes>
      </species>
      <species id="M_tethex3coa_c" name="tetracosahexaenoyl coenzyme A" compartment="c" hasOnlySubstanceUnits="false" boundaryCondition="false" constant="false">
        <notes>
          <body xmlns="http://www.w3.org/1999/xhtml">
            <p>FORMULA: C45H66N7O17P3S</p>
            <p>CHARGE: -4</p>
          </body>
        </notes>
      </species>
      <species id="M_hdd2coa_c" name="trans-Hexadec-2-enoyl-CoA" compartment="c" hasOnlySubstanceUnits="false" boundaryCondition="false" constant="false">
        <notes>
          <body xmlns="http://www.w3.org/1999/xhtml">
            <p>FORMULA: C37H60N7O17P3S</p>
            <p>CHARGE: -4</p>
          </body>
        </notes>
      </species>
      <species id="M_R6coa_hs_c" name="R group 6 Coenzyme A" compartment="c" hasOnlySubstanceUnits="false" boundaryCondition="false" constant="false">
        <notes>
          <body xmlns="http://www.w3.org/1999/xhtml">
            <p>FORMULA: XCO2C21H31N7O15P3S</p>
            <p>CHARGE: -4</p>
          </body>
        </notes>
      </species>
      <species id="M_Rtotalcoa_m" name="R total Coenzyme A" compartment="m" hasOnlySubstanceUnits="false" boundaryCondition="false" constant="false">
        <notes>
          <body xmlns="http://www.w3.org/1999/xhtml">
            <p>FORMULA: CO2FULLRC21H31N7O15P3S</p>
            <p>CHARGE: -4</p>
          </body>
        </notes>
      </species>
      <species id="M_pmtcoa_m" name="Palmitoyl-CoA (n-C16:0CoA)" compartment="m" hasOnlySubstanceUnits="false" boundaryCondition="false" constant="false">
        <notes>
          <body xmlns="http://www.w3.org/1999/xhtml">
            <p>FORMULA: C37H62N7O17P3S</p>
            <p>CHARGE: -4</p>
          </body>
        </notes>
      </species>
      <species id="M_Rtotal2coa_m" name="R total 2 coenzyme A" compartment="m" hasOnlySubstanceUnits="false" boundaryCondition="false" constant="false">
        <notes>
          <body xmlns="http://www.w3.org/1999/xhtml">
            <p>FORMULA: CO2FULLR2C21H31N7O15P3S</p>
            <p>CHARGE: -4</p>
          </body>
        </notes>
      </species>
      <species id="M_Rtotal3coa_m" name="R total 3 Coenzyme A" compartment="m" hasOnlySubstanceUnits="false" boundaryCondition="false" constant="false">
        <notes>
          <body xmlns="http://www.w3.org/1999/xhtml">
            <p>FORMULA: CO2FULLR3C21H31N7O15P3S</p>
            <p>CHARGE: -4</p>
          </body>
        </notes>
      </species>
      <species id="M_crm_hs_l" name="N-acylsphingosine" compartment="l" hasOnlySubstanceUnits="false" boundaryCondition="false" constant="false">
        <notes>
          <body xmlns="http://www.w3.org/1999/xhtml">
            <p>FORMULA: C18H36NO2FULLRCO</p>
            <p>CHARGE: 0</p>
          </body>
        </notes>
      </species>
      <species id="M_Rtotal_l" name="R total" compartment="l" hasOnlySubstanceUnits="false" boundaryCondition="false" constant="false">
        <notes>
          <body xmlns="http://www.w3.org/1999/xhtml">
            <p>FORMULA: CO2FULLR</p>
            <p>CHARGE: -1</p>
          </body>
        </notes>
      </species>
      <species id="M_sphings_l" name="sphingosine(1+)" compartment="l" hasOnlySubstanceUnits="false" boundaryCondition="false" constant="false">
        <notes>
          <body xmlns="http://www.w3.org/1999/xhtml">
            <p>FORMULA: C18H38NO2</p>
            <p>CHARGE: 1</p>
          </body>
        </notes>
      </species>
      <species id="M_ascb_L_c" name="L-ascorbate" compartment="c" hasOnlySubstanceUnits="false" boundaryCondition="false" constant="false">
        <notes>
          <body xmlns="http://www.w3.org/1999/xhtml">
            <p>FORMULA: C6H7O6</p>
            <p>CHARGE: -1</p>
          </body>
        </notes>
      </species>
      <species id="M_o2s_c" name="superoxide" compartment="c" hasOnlySubstanceUnits="false" boundaryCondition="false" constant="false">
        <notes>
          <body xmlns="http://www.w3.org/1999/xhtml">
            <p>FORMULA: O2</p>
            <p>CHARGE: -1</p>
          </body>
        </notes>
      </species>
      <species id="M_dhdascb_c" name="dehydroascorbide(1-)" compartment="c" hasOnlySubstanceUnits="false" boundaryCondition="false" constant="false">
        <notes>
          <body xmlns="http://www.w3.org/1999/xhtml">
            <p>FORMULA: C6H6O6</p>
            <p>CHARGE: 0</p>
          </body>
        </notes>
      </species>
      <species id="M_ascb_L_e" name="L-ascorbate" compartment="e" hasOnlySubstanceUnits="false" boundaryCondition="false" constant="false">
        <notes>
          <body xmlns="http://www.w3.org/1999/xhtml">
            <p>FORMULA: C6H7O6</p>
            <p>CHARGE: -1</p>
          </body>
        </notes>
      </species>
      <species id="M_asn_L_m" name="L-asparagine" compartment="m" hasOnlySubstanceUnits="false" boundaryCondition="false" constant="false">
        <notes>
          <body xmlns="http://www.w3.org/1999/xhtml">
            <p>FORMULA: C4H8N2O3</p>
            <p>CHARGE: 0</p>
          </body>
        </notes>
      </species>
      <species id="M_nh4_m" name="Ammonium" compartment="m" hasOnlySubstanceUnits="false" boundaryCondition="false" constant="false">
        <notes>
          <body xmlns="http://www.w3.org/1999/xhtml">
            <p>FORMULA: H4N</p>
            <p>CHARGE: 1</p>
          </body>
        </notes>
      </species>
      <species id="M_Asn_X_Ser_Thr_r" name="protein-linked asparagine residue (N-glycosylation site)" compartment="r" hasOnlySubstanceUnits="false" boundaryCondition="false" constant="false">
        <notes>
          <body xmlns="http://www.w3.org/1999/xhtml">
            <p>FORMULA: XH</p>
            <p>CHARGE: 0</p>
          </body>
        </notes>
      </species>
      <species id="M_Asn_X_Ser_Thr_l" name="protein-linked asparagine residue (N-glycosylation site)" compartment="l" hasOnlySubstanceUnits="false" boundaryCondition="false" constant="false">
        <notes>
          <body xmlns="http://www.w3.org/1999/xhtml">
            <p>FORMULA: XH</p>
            <p>CHARGE: 0</p>
          </body>
        </notes>
      </species>
      <species id="M_ala_B_c" name="beta-alanine" compartment="c" hasOnlySubstanceUnits="false" boundaryCondition="false" constant="false">
        <notes>
          <body xmlns="http://www.w3.org/1999/xhtml">
            <p>FORMULA: C3H7NO2</p>
            <p>CHARGE: 0</p>
          </body>
        </notes>
      </species>
      <species id="M_cbp_c" name="Carbamoyl phosphate" compartment="c" hasOnlySubstanceUnits="false" boundaryCondition="false" constant="false">
        <notes>
          <body xmlns="http://www.w3.org/1999/xhtml">
            <p>FORMULA: CH2NO5P</p>
            <p>CHARGE: -2</p>
          </body>
        </notes>
      </species>
      <species id="M_cbasp_c" name="N-Carbamoyl-L-aspartate" compartment="c" hasOnlySubstanceUnits="false" boundaryCondition="false" constant="false">
        <notes>
          <body xmlns="http://www.w3.org/1999/xhtml">
            <p>FORMULA: C5H6N2O5</p>
            <p>CHARGE: -2</p>
          </body>
        </notes>
      </species>
      <species id="M_asp_D_e" name="D-aspartate(1-)" compartment="e" hasOnlySubstanceUnits="false" boundaryCondition="false" constant="false">
        <notes>
          <body xmlns="http://www.w3.org/1999/xhtml">
            <p>FORMULA: C4H6NO4</p>
            <p>CHARGE: -1</p>
          </body>
        </notes>
      </species>
      <species id="M_k_c" name="potassium" compartment="c" hasOnlySubstanceUnits="false" boundaryCondition="false" constant="false">
        <notes>
          <body xmlns="http://www.w3.org/1999/xhtml">
            <p>FORMULA: K</p>
            <p>CHARGE: 1</p>
          </body>
        </notes>
      </species>
      <species id="M_asp_D_c" name="D-aspartate(1-)" compartment="c" hasOnlySubstanceUnits="false" boundaryCondition="false" constant="false">
        <notes>
          <body xmlns="http://www.w3.org/1999/xhtml">
            <p>FORMULA: C4H6NO4</p>
            <p>CHARGE: -1</p>
          </body>
        </notes>
      </species>
      <species id="M_k_e" name="potassium" compartment="e" hasOnlySubstanceUnits="false" boundaryCondition="false" constant="false">
        <notes>
          <body xmlns="http://www.w3.org/1999/xhtml">
            <p>FORMULA: K</p>
            <p>CHARGE: 1</p>
          </body>
        </notes>
      </species>
      <species id="M_asp_D_x" name="D-aspartate(1-)" compartment="x" hasOnlySubstanceUnits="false" boundaryCondition="false" constant="false">
        <notes>
          <body xmlns="http://www.w3.org/1999/xhtml">
            <p>FORMULA: C4H6NO4</p>
            <p>CHARGE: -1</p>
          </body>
        </notes>
      </species>
      <species id="M_Nacasp_m" name="N-acetyl-L-aspartate(2-)" compartment="m" hasOnlySubstanceUnits="false" boundaryCondition="false" constant="false">
        <notes>
          <body xmlns="http://www.w3.org/1999/xhtml">
            <p>FORMULA: C6H7NO5</p>
            <p>CHARGE: -2</p>
          </body>
        </notes>
      </species>
      <species id="M_asp_L_e" name="L-aspartate(1-)" compartment="e" hasOnlySubstanceUnits="false" boundaryCondition="false" constant="false">
        <notes>
          <body xmlns="http://www.w3.org/1999/xhtml">
            <p>FORMULA: C4H6NO4</p>
            <p>CHARGE: -1</p>
          </body>
        </notes>
      </species>
      <species id="M_oaa_m" name="Oxaloacetate" compartment="m" hasOnlySubstanceUnits="false" boundaryCondition="false" constant="false">
        <notes>
          <body xmlns="http://www.w3.org/1999/xhtml">
            <p>FORMULA: C4H2O5</p>
            <p>CHARGE: -2</p>
          </body>
        </notes>
      </species>
      <species id="M_adp_r" name="ADP(3-)" compartment="r" hasOnlySubstanceUnits="false" boundaryCondition="false" constant="false">
        <notes>
          <body xmlns="http://www.w3.org/1999/xhtml">
            <p>FORMULA: C10H12N5O10P2</p>
            <p>CHARGE: -3</p>
          </body>
        </notes>
      </species>
      <species id="M_atp_r" name="ATP(4-)" compartment="r" hasOnlySubstanceUnits="false" boundaryCondition="false" constant="false">
        <notes>
          <body xmlns="http://www.w3.org/1999/xhtml">
            <p>FORMULA: C10H12N5O13P3</p>
            <p>CHARGE: -4</p>
          </body>
        </notes>
      </species>
      <species id="M_atp_e" name="ATP(4-)" compartment="e" hasOnlySubstanceUnits="false" boundaryCondition="false" constant="false">
        <notes>
          <body xmlns="http://www.w3.org/1999/xhtml">
            <p>FORMULA: C10H12N5O13P3</p>
            <p>CHARGE: -4</p>
          </body>
        </notes>
      </species>
      <species id="M_amp_e" name="AMP" compartment="e" hasOnlySubstanceUnits="false" boundaryCondition="false" constant="false">
        <notes>
          <body xmlns="http://www.w3.org/1999/xhtml">
            <p>FORMULA: C10H12N5O7P</p>
            <p>CHARGE: -2</p>
          </body>
        </notes>
      </species>
      <species id="M_pi_e" name="hydrogenphosphate" compartment="e" hasOnlySubstanceUnits="false" boundaryCondition="false" constant="false">
        <notes>
          <body xmlns="http://www.w3.org/1999/xhtml">
            <p>FORMULA: HO4P</p>
            <p>CHARGE: -2</p>
          </body>
        </notes>
      </species>
      <species id="M_adp_e" name="ADP(3-)" compartment="e" hasOnlySubstanceUnits="false" boundaryCondition="false" constant="false">
        <notes>
          <body xmlns="http://www.w3.org/1999/xhtml">
            <p>FORMULA: C10H12N5O10P2</p>
            <p>CHARGE: -3</p>
          </body>
        </notes>
      </species>
      <species id="M_atp_n" name="ATP(3-)" compartment="n" hasOnlySubstanceUnits="false" boundaryCondition="false" constant="false">
        <notes>
          <body xmlns="http://www.w3.org/1999/xhtml">
            <p>FORMULA: C10H12N5O13P3</p>
            <p>CHARGE: -4</p>
          </body>
        </notes>
      </species>
      <species id="M_atp_x" name="ATP(4-)" compartment="x" hasOnlySubstanceUnits="false" boundaryCondition="false" constant="false">
        <notes>
          <body xmlns="http://www.w3.org/1999/xhtml">
            <p>FORMULA: C10H12N5O13P3</p>
            <p>CHARGE: -4</p>
          </body>
        </notes>
      </species>
      <species id="M_avite1_e" name="(+)-alpha-tocopherol" compartment="e" hasOnlySubstanceUnits="false" boundaryCondition="false" constant="false">
        <notes>
          <body xmlns="http://www.w3.org/1999/xhtml">
            <p>FORMULA: C29H50O2</p>
            <p>CHARGE: 0</p>
          </body>
        </notes>
      </species>
      <species id="M_avite1_c" name="(+)-alpha-tocopherol" compartment="c" hasOnlySubstanceUnits="false" boundaryCondition="false" constant="false">
        <notes>
          <body xmlns="http://www.w3.org/1999/xhtml">
            <p>FORMULA: C29H50O2</p>
            <p>CHARGE: 0</p>
          </body>
        </notes>
      </species>
      <species id="M_avite2_e" name="alpha-tocotrienol" compartment="e" hasOnlySubstanceUnits="false" boundaryCondition="false" constant="false">
        <notes>
          <body xmlns="http://www.w3.org/1999/xhtml">
            <p>FORMULA: C29H44O2</p>
            <p>CHARGE: 0</p>
          </body>
        </notes>
      </species>
      <species id="M_avite2_c" name="alpha-tocotrienol" compartment="c" hasOnlySubstanceUnits="false" boundaryCondition="false" constant="false">
        <notes>
          <body xmlns="http://www.w3.org/1999/xhtml">
            <p>FORMULA: C29H44O2</p>
            <p>CHARGE: 0</p>
          </body>
        </notes>
      </species>
      <species id="M_gbside_hs_g" name="globoside" compartment="g" hasOnlySubstanceUnits="false" boundaryCondition="false" constant="false">
        <notes>
          <body xmlns="http://www.w3.org/1999/xhtml">
            <p>FORMULA: C44H79N2O22FULLRCO</p>
            <p>CHARGE: 0</p>
          </body>
        </notes>
      </species>
      <species id="M_ga2_hs_g" name="GA2" compartment="g" hasOnlySubstanceUnits="false" boundaryCondition="false" constant="false">
        <notes>
          <body xmlns="http://www.w3.org/1999/xhtml">
            <p>FORMULA: C38H69N2O17FULLRCO</p>
            <p>CHARGE: 0</p>
          </body>
        </notes>
      </species>
      <species id="M_ga1_hs_g" name="gibberellin A1(1-)" compartment="g" hasOnlySubstanceUnits="false" boundaryCondition="false" constant="false">
        <notes>
          <body xmlns="http://www.w3.org/1999/xhtml">
            <p>FORMULA: C44H79N2O22FULLRCO</p>
            <p>CHARGE: 0</p>
          </body>
        </notes>
      </species>
      <species id="M_gm2_hs_g" name="N-acetyl-beta-D-galactosaminyl-(1-&gt;4)-[alpha-N-acetylneuraminosyl-(2-&gt;3)]-beta-D-galactosyl-beta-D-glucosyl-(1&lt;-&gt;1)-ceramide anion" compartment="g" hasOnlySubstanceUnits="false" boundaryCondition="false" constant="false">
        <notes>
          <body xmlns="http://www.w3.org/1999/xhtml">
            <p>FORMULA: C49H85N3O25FULLRCO</p>
            <p>CHARGE: -1</p>
          </body>
        </notes>
      </species>
      <species id="M_gm1_hs_g" name="ganglioside GM1" compartment="g" hasOnlySubstanceUnits="false" boundaryCondition="false" constant="false">
        <notes>
          <body xmlns="http://www.w3.org/1999/xhtml">
            <p>FORMULA: C55H95N3O30FULLRCO</p>
            <p>CHARGE: -1</p>
          </body>
        </notes>
      </species>
      <species id="M_gd2_hs_g" name="GD2" compartment="g" hasOnlySubstanceUnits="false" boundaryCondition="false" constant="false">
        <notes>
          <body xmlns="http://www.w3.org/1999/xhtml">
            <p>FORMULA: C60H101N4O33FULLRCO</p>
            <p>CHARGE: -2</p>
          </body>
        </notes>
      </species>
      <species id="M_gd1b_hs_g" name="GD1b" compartment="g" hasOnlySubstanceUnits="false" boundaryCondition="false" constant="false">
        <notes>
          <body xmlns="http://www.w3.org/1999/xhtml">
            <p>FORMULA: C66H111N4O38FULLRCO</p>
            <p>CHARGE: -2</p>
          </body>
        </notes>
      </species>
      <species id="M_gt2_hs_g" name="GT2" compartment="g" hasOnlySubstanceUnits="false" boundaryCondition="false" constant="false">
        <notes>
          <body xmlns="http://www.w3.org/1999/xhtml">
            <p>FORMULA: C71H117N5O41FULLRCO</p>
            <p>CHARGE: -3</p>
          </body>
        </notes>
      </species>
      <species id="M_gt1c_hs_g" name="GT1c" compartment="g" hasOnlySubstanceUnits="false" boundaryCondition="false" constant="false">
        <notes>
          <body xmlns="http://www.w3.org/1999/xhtml">
            <p>FORMULA: C77H127N5O46FULLRCO</p>
            <p>CHARGE: -3</p>
          </body>
        </notes>
      </species>
      <species id="M_acglcgalgluside_hs_g" name="N-acetyl-beta-D-glucosaminyl-(1-&gt;3)-beta-D-galactosyl-(1-&gt;4)-beta-D-glucosylceramide" compartment="g" hasOnlySubstanceUnits="false" boundaryCondition="false" constant="false">
        <notes>
          <body xmlns="http://www.w3.org/1999/xhtml">
            <p>FORMULA: C38H69N2O17FULLRCO</p>
            <p>CHARGE: 0</p>
          </body>
        </notes>
      </species>
      <species id="M_galacglcgalgluside_hs_g" name="Lc4Cer" compartment="g" hasOnlySubstanceUnits="false" boundaryCondition="false" constant="false">
        <notes>
          <body xmlns="http://www.w3.org/1999/xhtml">
            <p>FORMULA: C44H79N2O22FULLRCO</p>
            <p>CHARGE: 0</p>
          </body>
        </notes>
      </species>
      <species id="M_gal14acglcgalgluside_hs_g" name="Lactoneotetraosylceramide" compartment="g" hasOnlySubstanceUnits="false" boundaryCondition="false" constant="false">
        <notes>
          <body xmlns="http://www.w3.org/1999/xhtml">
            <p>FORMULA: C44H79N2O22FULLRCO</p>
            <p>CHARGE: 0</p>
          </body>
        </notes>
      </species>
      <species id="M_acglcgal14acglcgalgluside_hs_g" name="nLc5Cer" compartment="g" hasOnlySubstanceUnits="false" boundaryCondition="false" constant="false">
        <notes>
          <body xmlns="http://www.w3.org/1999/xhtml">
            <p>FORMULA: C52H92N3O27FULLRCO</p>
            <p>CHARGE: 0</p>
          </body>
        </notes>
      </species>
      <species id="M_galacglcgal14acglcgalgluside_hs_g" name="i-antigen" compartment="g" hasOnlySubstanceUnits="false" boundaryCondition="false" constant="false">
        <notes>
          <body xmlns="http://www.w3.org/1999/xhtml">
            <p>FORMULA: C58H102N3O32FULLRCO</p>
            <p>CHARGE: 0</p>
          </body>
        </notes>
      </species>
      <species id="M_acglc13galacglcgal14acglcgalgluside_hs_g" name="nLc7Cer" compartment="g" hasOnlySubstanceUnits="false" boundaryCondition="false" constant="false">
        <notes>
          <body xmlns="http://www.w3.org/1999/xhtml">
            <p>FORMULA: C66H115N4O37FULLRCO</p>
            <p>CHARGE: 0</p>
          </body>
        </notes>
      </species>
      <species id="M_galgalgalthcrm_hs_g" name="Gal-Gal-Gal-Gal-Gal-Glc-Cer" compartment="g" hasOnlySubstanceUnits="false" boundaryCondition="false" constant="false">
        <notes>
          <body xmlns="http://www.w3.org/1999/xhtml">
            <p>FORMULA: C54H96NO32FULLRCO</p>
            <p>CHARGE: 0</p>
          </body>
        </notes>
      </species>
      <species id="M_galacglcgalgbside_hs_g" name="Gal-GlcNAc-Gal globoside" compartment="g" hasOnlySubstanceUnits="false" boundaryCondition="false" constant="false">
        <notes>
          <body xmlns="http://www.w3.org/1999/xhtml">
            <p>FORMULA: C64H112N3O37FULLRCO</p>
            <p>CHARGE: 0</p>
          </body>
        </notes>
      </species>
      <species id="M_h2o_g" name="water" compartment="g" hasOnlySubstanceUnits="false" boundaryCondition="false" constant="false">
        <notes>
          <body xmlns="http://www.w3.org/1999/xhtml">
            <p>FORMULA: H2O</p>
            <p>CHARGE: 0</p>
          </body>
        </notes>
      </species>
      <species id="M_gluside_hs_g" name="D-glucosyl-N-acylsphingosine" compartment="g" hasOnlySubstanceUnits="false" boundaryCondition="false" constant="false">
        <notes>
          <body xmlns="http://www.w3.org/1999/xhtml">
            <p>FORMULA: C24H46NO7FULLRCO</p>
            <p>CHARGE: 0</p>
          </body>
        </notes>
      </species>
      <species id="M_cholcoa_x" name="choloyl-CoA(4-)" compartment="x" hasOnlySubstanceUnits="false" boundaryCondition="false" constant="false">
        <notes>
          <body xmlns="http://www.w3.org/1999/xhtml">
            <p>FORMULA: C45H70N7O20P3S</p>
            <p>CHARGE: -4</p>
          </body>
        </notes>
      </species>
      <species id="M_gchola_x" name="glycocholate" compartment="x" hasOnlySubstanceUnits="false" boundaryCondition="false" constant="false">
        <notes>
          <body xmlns="http://www.w3.org/1999/xhtml">
            <p>FORMULA: C26H43NO6</p>
            <p>CHARGE: 0</p>
          </body>
        </notes>
      </species>
      <species id="M_taur_x" name="taurine" compartment="x" hasOnlySubstanceUnits="false" boundaryCondition="false" constant="false">
        <notes>
          <body xmlns="http://www.w3.org/1999/xhtml">
            <p>FORMULA: C2H7NO3S</p>
            <p>CHARGE: 0</p>
          </body>
        </notes>
      </species>
      <species id="M_tchola_x" name="taurocholate" compartment="x" hasOnlySubstanceUnits="false" boundaryCondition="false" constant="false">
        <notes>
          <body xmlns="http://www.w3.org/1999/xhtml">
            <p>FORMULA: C26H45NO7S</p>
            <p>CHARGE: 0</p>
          </body>
        </notes>
      </species>
      <species id="M_dgcholcoa_x" name="Chenodeoxyglycocholoyl-CoA" compartment="x" hasOnlySubstanceUnits="false" boundaryCondition="false" constant="false">
        <notes>
          <body xmlns="http://www.w3.org/1999/xhtml">
            <p>FORMULA: C45H70N7O19P3S</p>
            <p>CHARGE: -4</p>
          </body>
        </notes>
      </species>
      <species id="M_dgchol_x" name="glycochenodeoxycholate" compartment="x" hasOnlySubstanceUnits="false" boundaryCondition="false" constant="false">
        <notes>
          <body xmlns="http://www.w3.org/1999/xhtml">
            <p>FORMULA: C26H43NO5</p>
            <p>CHARGE: 0</p>
          </body>
        </notes>
      </species>
      <species id="M_dcholcoa_x" name="chenodeoxycholoyl coenzyme a" compartment="x" hasOnlySubstanceUnits="false" boundaryCondition="false" constant="false">
        <notes>
          <body xmlns="http://www.w3.org/1999/xhtml">
            <p>FORMULA: C45H70N7O19P3S</p>
            <p>CHARGE: -4</p>
          </body>
        </notes>
      </species>
      <species id="M_btn_c" name="Biotin" compartment="c" hasOnlySubstanceUnits="false" boundaryCondition="false" constant="false">
        <notes>
          <body xmlns="http://www.w3.org/1999/xhtml">
            <p>FORMULA: C10H15N2O3S</p>
            <p>CHARGE: -1</p>
          </body>
        </notes>
      </species>
      <species id="M_ala_B_e" name="beta-alanine" compartment="e" hasOnlySubstanceUnits="false" boundaryCondition="false" constant="false">
        <notes>
          <body xmlns="http://www.w3.org/1999/xhtml">
            <p>FORMULA: C3H7NO2</p>
            <p>CHARGE: 0</p>
          </body>
        </notes>
      </species>
      <species id="M_bamppald_m" name="beta-Aminopropion aldehyde" compartment="m" hasOnlySubstanceUnits="false" boundaryCondition="false" constant="false">
        <notes>
          <body xmlns="http://www.w3.org/1999/xhtml">
            <p>FORMULA: C3H8NO</p>
            <p>CHARGE: 1</p>
          </body>
        </notes>
      </species>
      <species id="M_4tmeabutn_c" name="4-(trimethylammonio)butanoate" compartment="c" hasOnlySubstanceUnits="false" boundaryCondition="false" constant="false">
        <notes>
          <body xmlns="http://www.w3.org/1999/xhtml">
            <p>FORMULA: C7H15NO2</p>
            <p>CHARGE: 0</p>
          </body>
        </notes>
      </species>
      <species id="M_succ_c" name="Succinate" compartment="c" hasOnlySubstanceUnits="false" boundaryCondition="false" constant="false">
        <notes>
          <body xmlns="http://www.w3.org/1999/xhtml">
            <p>FORMULA: C4H4O4</p>
            <p>CHARGE: -2</p>
          </body>
        </notes>
      </species>
      <species id="M_caro_c" name="beta-carotene" compartment="c" hasOnlySubstanceUnits="false" boundaryCondition="false" constant="false">
        <notes>
          <body xmlns="http://www.w3.org/1999/xhtml">
            <p>FORMULA: C40H56</p>
            <p>CHARGE: 0</p>
          </body>
        </notes>
      </species>
      <species id="M_retinal_c" name="retinal" compartment="c" hasOnlySubstanceUnits="false" boundaryCondition="false" constant="false">
        <notes>
          <body xmlns="http://www.w3.org/1999/xhtml">
            <p>FORMULA: C20H28O</p>
            <p>CHARGE: 0</p>
          </body>
        </notes>
      </species>
      <species id="M_glc_D_c" name="D-glucose" compartment="c" hasOnlySubstanceUnits="false" boundaryCondition="false" constant="false">
        <notes>
          <body xmlns="http://www.w3.org/1999/xhtml">
            <p>FORMULA: C6H12O6</p>
            <p>CHARGE: 0</p>
          </body>
        </notes>
      </species>
      <species id="M_bhb_m" name="(R)-3-hydroxybutyrate" compartment="m" hasOnlySubstanceUnits="false" boundaryCondition="false" constant="false">
        <notes>
          <body xmlns="http://www.w3.org/1999/xhtml">
            <p>FORMULA: C4H7O3</p>
            <p>CHARGE: -1</p>
          </body>
        </notes>
      </species>
      <species id="M_chito2pdol_L_c" name="N,N&apos;-Diacetylchitobiosyldiphosphodolichol, human liver homolog" compartment="c" hasOnlySubstanceUnits="false" boundaryCondition="false" constant="false">
        <notes>
          <body xmlns="http://www.w3.org/1999/xhtml">
            <p>FORMULA: C1240H2028N20O170P20</p>
            <p>CHARGE: -20</p>
          </body>
        </notes>
      </species>
      <species id="M_gdpmann_c" name="GDP-alpha-D-mannose(2-)" compartment="c" hasOnlySubstanceUnits="false" boundaryCondition="false" constant="false">
        <notes>
          <body xmlns="http://www.w3.org/1999/xhtml">
            <p>FORMULA: C16H23N5O16P2</p>
            <p>CHARGE: -2</p>
          </body>
        </notes>
      </species>
      <species id="M_mpdol_L_c" name="beta-D-Mannosyldiacetylchitobiosyldiphosphodolichol, human liver homolog" compartment="c" hasOnlySubstanceUnits="false" boundaryCondition="false" constant="false">
        <notes>
          <body xmlns="http://www.w3.org/1999/xhtml">
            <p>FORMULA: C1300H2128N20O220P20</p>
            <p>CHARGE: -20</p>
          </body>
        </notes>
      </species>
      <species id="M_chito2pdol_U_c" name="N,N&apos;-Diacetylchitobiosyldiphosphodolichol, human uterine homolog" compartment="c" hasOnlySubstanceUnits="false" boundaryCondition="false" constant="false">
        <notes>
          <body xmlns="http://www.w3.org/1999/xhtml">
            <p>FORMULA: C1185H1940N20O170P20</p>
            <p>CHARGE: -20</p>
          </body>
        </notes>
      </species>
      <species id="M_mpdol_U_c" name="beta-D-Mannosyldiacetylchitobiosyldiphosphodolichol, human uterine homolog" compartment="c" hasOnlySubstanceUnits="false" boundaryCondition="false" constant="false">
        <notes>
          <body xmlns="http://www.w3.org/1999/xhtml">
            <p>FORMULA: C1245H2040N20O220P20</p>
            <p>CHARGE: -20</p>
          </body>
        </notes>
      </species>
      <species id="M_betald_m" name="betaine aldehyde" compartment="m" hasOnlySubstanceUnits="false" boundaryCondition="false" constant="false">
        <notes>
          <body xmlns="http://www.w3.org/1999/xhtml">
            <p>FORMULA: C5H12NO</p>
            <p>CHARGE: 1</p>
          </body>
        </notes>
      </species>
      <species id="M_glyb_m" name="glycine betaine" compartment="m" hasOnlySubstanceUnits="false" boundaryCondition="false" constant="false">
        <notes>
          <body xmlns="http://www.w3.org/1999/xhtml">
            <p>FORMULA: C5H11NO2</p>
            <p>CHARGE: 0</p>
          </body>
        </notes>
      </species>
      <species id="M_bhb_e" name="(R)-3-hydroxybutyrate" compartment="e" hasOnlySubstanceUnits="false" boundaryCondition="false" constant="false">
        <notes>
          <body xmlns="http://www.w3.org/1999/xhtml">
            <p>FORMULA: C4H7O3</p>
            <p>CHARGE: -1</p>
          </body>
        </notes>
      </species>
      <species id="M_bhb_c" name="(R)-3-hydroxybutyrate" compartment="c" hasOnlySubstanceUnits="false" boundaryCondition="false" constant="false">
        <notes>
          <body xmlns="http://www.w3.org/1999/xhtml">
            <p>FORMULA: C4H7O3</p>
            <p>CHARGE: -1</p>
          </body>
        </notes>
      </species>
      <species id="M_glyb_c" name="glycine betaine" compartment="c" hasOnlySubstanceUnits="false" boundaryCondition="false" constant="false">
        <notes>
          <body xmlns="http://www.w3.org/1999/xhtml">
            <p>FORMULA: C5H11NO2</p>
            <p>CHARGE: 0</p>
          </body>
        </notes>
      </species>
      <species id="M_dmgly_c" name="N,N-dimethylglycine" compartment="c" hasOnlySubstanceUnits="false" boundaryCondition="false" constant="false">
        <notes>
          <body xmlns="http://www.w3.org/1999/xhtml">
            <p>FORMULA: C4H9NO2</p>
            <p>CHARGE: 0</p>
          </body>
        </notes>
      </species>
      <species id="M_met_L_c" name="L-methionine" compartment="c" hasOnlySubstanceUnits="false" boundaryCondition="false" constant="false">
        <notes>
          <body xmlns="http://www.w3.org/1999/xhtml">
            <p>FORMULA: C5H11NO2S</p>
            <p>CHARGE: 0</p>
          </body>
        </notes>
      </species>
      <species id="M_bildglcur_e" name="bis(beta-glucosyluronate)bilirubin" compartment="e" hasOnlySubstanceUnits="false" boundaryCondition="false" constant="false">
        <notes>
          <body xmlns="http://www.w3.org/1999/xhtml">
            <p>FORMULA: C45H50N4O18</p>
            <p>CHARGE: -2</p>
          </body>
        </notes>
      </species>
      <species id="M_bildglcur_c" name="bis(beta-glucosyluronate)bilirubin" compartment="c" hasOnlySubstanceUnits="false" boundaryCondition="false" constant="false">
        <notes>
          <body xmlns="http://www.w3.org/1999/xhtml">
            <p>FORMULA: C45H50N4O18</p>
            <p>CHARGE: -2</p>
          </body>
        </notes>
      </species>
      <species id="M_bildglcur_r" name="bis(beta-glucosyluronate)bilirubin" compartment="r" hasOnlySubstanceUnits="false" boundaryCondition="false" constant="false">
        <notes>
          <body xmlns="http://www.w3.org/1999/xhtml">
            <p>FORMULA: C45H50N4O18</p>
            <p>CHARGE: -2</p>
          </body>
        </notes>
      </species>
      <species id="M_bilglcur_e" name="mono(glucosyluronic acid)bilirubin(2-)" compartment="e" hasOnlySubstanceUnits="false" boundaryCondition="false" constant="false">
        <notes>
          <body xmlns="http://www.w3.org/1999/xhtml">
            <p>FORMULA: C39H44N4O12</p>
            <p>CHARGE: 0</p>
          </body>
        </notes>
      </species>
      <species id="M_bilglcur_c" name="mono(glucosyluronic acid)bilirubin(2-)" compartment="c" hasOnlySubstanceUnits="false" boundaryCondition="false" constant="false">
        <notes>
          <body xmlns="http://www.w3.org/1999/xhtml">
            <p>FORMULA: C39H44N4O12</p>
            <p>CHARGE: 0</p>
          </body>
        </notes>
      </species>
      <species id="M_bilglcur_r" name="mono(glucosyluronic acid)bilirubin(2-)" compartment="r" hasOnlySubstanceUnits="false" boundaryCondition="false" constant="false">
        <notes>
          <body xmlns="http://www.w3.org/1999/xhtml">
            <p>FORMULA: C39H44N4O12</p>
            <p>CHARGE: 0</p>
          </body>
        </notes>
      </species>
      <species id="M_biliverd_c" name="biliverdin(2-)" compartment="c" hasOnlySubstanceUnits="false" boundaryCondition="false" constant="false">
        <notes>
          <body xmlns="http://www.w3.org/1999/xhtml">
            <p>FORMULA: C33H32N4O6</p>
            <p>CHARGE: -2</p>
          </body>
        </notes>
      </species>
      <species id="M_bilirub_c" name="bilirubin(2-)" compartment="c" hasOnlySubstanceUnits="false" boundaryCondition="false" constant="false">
        <notes>
          <body xmlns="http://www.w3.org/1999/xhtml">
            <p>FORMULA: C33H34N4O6</p>
            <p>CHARGE: -2</p>
          </body>
        </notes>
      </species>
      <species id="M_bilirub_e" name="bilirubin(2-)" compartment="e" hasOnlySubstanceUnits="false" boundaryCondition="false" constant="false">
        <notes>
          <body xmlns="http://www.w3.org/1999/xhtml">
            <p>FORMULA: C33H34N4O6</p>
            <p>CHARGE: -2</p>
          </body>
        </notes>
      </species>
      <species id="M_bilirub_r" name="bilirubin(2-)" compartment="r" hasOnlySubstanceUnits="false" boundaryCondition="false" constant="false">
        <notes>
          <body xmlns="http://www.w3.org/1999/xhtml">
            <p>FORMULA: C33H34N4O6</p>
            <p>CHARGE: -2</p>
          </body>
        </notes>
      </species>
      <species id="M_biocyt_n" name="Biocytin" compartment="n" hasOnlySubstanceUnits="false" boundaryCondition="false" constant="false">
        <notes>
          <body xmlns="http://www.w3.org/1999/xhtml">
            <p>FORMULA: C16H28N4O4S</p>
            <p>CHARGE: 0</p>
          </body>
        </notes>
      </species>
      <species id="M_dolmanp_L_r" name="Dolichyl phosphate D-mannose, human liver homolog" compartment="r" hasOnlySubstanceUnits="false" boundaryCondition="false" constant="false">
        <notes>
          <body xmlns="http://www.w3.org/1999/xhtml">
            <p>FORMULA: C1140H1868O90P10</p>
            <p>CHARGE: -10</p>
          </body>
        </notes>
      </species>
      <species id="M_memgacpail_hs_r" name="(mannosyl),(phosphoethanolaminyl)-mannosyl-glucosylaminyl-acylphosphatidylinositol (B)" compartment="r" hasOnlySubstanceUnits="false" boundaryCondition="false" constant="false">
        <notes>
          <body xmlns="http://www.w3.org/1999/xhtml">
            <p>FORMULA: C45H84N2O27P2FULLRCO2FULLR2CO2</p>
            <p>CHARGE: 0</p>
          </body>
        </notes>
      </species>
      <species id="M_dolp_L_r" name="dolichyl phosphate(2-)" compartment="r" hasOnlySubstanceUnits="false" boundaryCondition="false" constant="false">
        <notes>
          <body xmlns="http://www.w3.org/1999/xhtml">
            <p>FORMULA: C1080H1758O40P10</p>
            <p>CHARGE: -20</p>
          </body>
        </notes>
      </species>
      <species id="M_h_r" name="proton" compartment="r" hasOnlySubstanceUnits="false" boundaryCondition="false" constant="false">
        <notes>
          <body xmlns="http://www.w3.org/1999/xhtml">
            <p>FORMULA: H</p>
            <p>CHARGE: 1</p>
          </body>
        </notes>
      </species>
      <species id="M_m2emgacpail_hs_r" name="(dimannosyl),(phosphoethanolaminyl)-mannosyl-glucosylaminyl-acylphosphatidylinositol (H6)" compartment="r" hasOnlySubstanceUnits="false" boundaryCondition="false" constant="false">
        <notes>
          <body xmlns="http://www.w3.org/1999/xhtml">
            <p>FORMULA: C51H94N2O32P2FULLRCO2FULLR2CO2</p>
            <p>CHARGE: 0</p>
          </body>
        </notes>
      </species>
      <species id="M_dolmanp_U_r" name="Dolichyl phosphate D-mannose, human uterine homolog" compartment="r" hasOnlySubstanceUnits="false" boundaryCondition="false" constant="false">
        <notes>
          <body xmlns="http://www.w3.org/1999/xhtml">
            <p>FORMULA: C1085H1780O90P10</p>
            <p>CHARGE: -10</p>
          </body>
        </notes>
      </species>
      <species id="M_dolp_U_r" name="dolichyl phosphate(2-)" compartment="r" hasOnlySubstanceUnits="false" boundaryCondition="false" constant="false">
        <notes>
          <body xmlns="http://www.w3.org/1999/xhtml">
            <p>FORMULA: C1025H1670O40P10</p>
            <p>CHARGE: -20</p>
          </body>
        </notes>
      </species>
      <species id="M_h2o_n" name="water" compartment="n" hasOnlySubstanceUnits="false" boundaryCondition="false" constant="false">
        <notes>
          <body xmlns="http://www.w3.org/1999/xhtml">
            <p>FORMULA: H2O</p>
            <p>CHARGE: 0</p>
          </body>
        </notes>
      </species>
      <species id="M_btn_n" name="biotinate" compartment="n" hasOnlySubstanceUnits="false" boundaryCondition="false" constant="false">
        <notes>
          <body xmlns="http://www.w3.org/1999/xhtml">
            <p>FORMULA: C10H15N2O3S</p>
            <p>CHARGE: -1</p>
          </body>
        </notes>
      </species>
      <species id="M_lys_L_n" name="L-lysinium(1+)" compartment="n" hasOnlySubstanceUnits="false" boundaryCondition="false" constant="false">
        <notes>
          <body xmlns="http://www.w3.org/1999/xhtml">
            <p>FORMULA: C6H15N2O2</p>
            <p>CHARGE: 1</p>
          </body>
        </notes>
      </species>
      <species id="M_biocyt_e" name="Biocytin" compartment="e" hasOnlySubstanceUnits="false" boundaryCondition="false" constant="false">
        <notes>
          <body xmlns="http://www.w3.org/1999/xhtml">
            <p>FORMULA: C16H28N4O4S</p>
            <p>CHARGE: 0</p>
          </body>
        </notes>
      </species>
      <species id="M_btn_e" name="Biotin" compartment="e" hasOnlySubstanceUnits="false" boundaryCondition="false" constant="false">
        <notes>
          <body xmlns="http://www.w3.org/1999/xhtml">
            <p>FORMULA: C10H15N2O3S</p>
            <p>CHARGE: -1</p>
          </body>
        </notes>
      </species>
      <species id="M_3uib_c" name="3-Ureidoisobutyrate" compartment="c" hasOnlySubstanceUnits="false" boundaryCondition="false" constant="false">
        <notes>
          <body xmlns="http://www.w3.org/1999/xhtml">
            <p>FORMULA: C5H9N2O3</p>
            <p>CHARGE: -1</p>
          </body>
        </notes>
      </species>
      <species id="M_3aib_D_c" name="D-3-Amino-isobutanoate" compartment="c" hasOnlySubstanceUnits="false" boundaryCondition="false" constant="false">
        <notes>
          <body xmlns="http://www.w3.org/1999/xhtml">
            <p>FORMULA: C4H9NO2</p>
            <p>CHARGE: 0</p>
          </body>
        </notes>
      </species>
      <species id="M_but_e" name="butyrate" compartment="e" hasOnlySubstanceUnits="false" boundaryCondition="false" constant="false">
        <notes>
          <body xmlns="http://www.w3.org/1999/xhtml">
            <p>FORMULA: C4H7O2</p>
            <p>CHARGE: -1</p>
          </body>
        </notes>
      </species>
      <species id="M_bvite_e" name="beta-tocopherol" compartment="e" hasOnlySubstanceUnits="false" boundaryCondition="false" constant="false">
        <notes>
          <body xmlns="http://www.w3.org/1999/xhtml">
            <p>FORMULA: C28H48O2</p>
            <p>CHARGE: 0</p>
          </body>
        </notes>
      </species>
      <species id="M_bvite_c" name="beta-tocopherol" compartment="c" hasOnlySubstanceUnits="false" boundaryCondition="false" constant="false">
        <notes>
          <body xmlns="http://www.w3.org/1999/xhtml">
            <p>FORMULA: C28H48O2</p>
            <p>CHARGE: 0</p>
          </body>
        </notes>
      </species>
      <species id="M_bz_e" name="benzoate" compartment="e" hasOnlySubstanceUnits="false" boundaryCondition="false" constant="false">
        <notes>
          <body xmlns="http://www.w3.org/1999/xhtml">
            <p>FORMULA: C7H5O2</p>
            <p>CHARGE: -1</p>
          </body>
        </notes>
      </species>
      <species id="M_bz_c" name="benzoate" compartment="c" hasOnlySubstanceUnits="false" boundaryCondition="false" constant="false">
        <notes>
          <body xmlns="http://www.w3.org/1999/xhtml">
            <p>FORMULA: C7H5O2</p>
            <p>CHARGE: -1</p>
          </body>
        </notes>
      </species>
      <species id="M_bz_r" name="benzoate" compartment="r" hasOnlySubstanceUnits="false" boundaryCondition="false" constant="false">
        <notes>
          <body xmlns="http://www.w3.org/1999/xhtml">
            <p>FORMULA: C7H5O2</p>
            <p>CHARGE: -1</p>
          </body>
        </notes>
      </species>
      <species id="M_44mctr_r" name="4,4-dimethyl-5alpha-cholesta-8,14,24-trien-3beta-ol" compartment="r" hasOnlySubstanceUnits="false" boundaryCondition="false" constant="false">
        <notes>
          <body xmlns="http://www.w3.org/1999/xhtml">
            <p>FORMULA: C29H46O</p>
            <p>CHARGE: 0</p>
          </body>
        </notes>
      </species>
      <species id="M_nadph_r" name="Nicotinamide adenine dinucleotide phosphate - reduced" compartment="r" hasOnlySubstanceUnits="false" boundaryCondition="false" constant="false">
        <notes>
          <body xmlns="http://www.w3.org/1999/xhtml">
            <p>FORMULA: C21H26N7O17P3</p>
            <p>CHARGE: -4</p>
          </body>
        </notes>
      </species>
      <species id="M_44mzym_r" name="14-demethyllanosterol" compartment="r" hasOnlySubstanceUnits="false" boundaryCondition="false" constant="false">
        <notes>
          <body xmlns="http://www.w3.org/1999/xhtml">
            <p>FORMULA: C29H48O</p>
            <p>CHARGE: 0</p>
          </body>
        </notes>
      </species>
      <species id="M_nadp_r" name="Nicotinamide adenine dinucleotide phosphate" compartment="r" hasOnlySubstanceUnits="false" boundaryCondition="false" constant="false">
        <notes>
          <body xmlns="http://www.w3.org/1999/xhtml">
            <p>FORMULA: C21H25N7O17P3</p>
            <p>CHARGE: -3</p>
          </body>
        </notes>
      </species>
      <species id="M_pmtcrn_c" name="L-palmitoylcarnitine" compartment="c" hasOnlySubstanceUnits="false" boundaryCondition="false" constant="false">
        <notes>
          <body xmlns="http://www.w3.org/1999/xhtml">
            <p>FORMULA: C23H45NO4</p>
            <p>CHARGE: 0</p>
          </body>
        </notes>
      </species>
      <species id="M_pmtcrn_m" name="L-palmitoylcarnitine" compartment="m" hasOnlySubstanceUnits="false" boundaryCondition="false" constant="false">
        <notes>
          <body xmlns="http://www.w3.org/1999/xhtml">
            <p>FORMULA: C23H45NO4</p>
            <p>CHARGE: 0</p>
          </body>
        </notes>
      </species>
      <species id="M_hdcecrn_c" name="Hexadecenoyl carnitine" compartment="c" hasOnlySubstanceUnits="false" boundaryCondition="false" constant="false">
        <notes>
          <body xmlns="http://www.w3.org/1999/xhtml">
            <p>FORMULA: C23H43NO4</p>
            <p>CHARGE: 0</p>
          </body>
        </notes>
      </species>
      <species id="M_hdd2crn_c" name="trans-Hexadec-2-enoyl carnitine" compartment="c" hasOnlySubstanceUnits="false" boundaryCondition="false" constant="false">
        <notes>
          <body xmlns="http://www.w3.org/1999/xhtml">
            <p>FORMULA: C23H43NO4</p>
            <p>CHARGE: 0</p>
          </body>
        </notes>
      </species>
      <species id="M_hdcecrn_m" name="Hexadecenoyl carnitine" compartment="m" hasOnlySubstanceUnits="false" boundaryCondition="false" constant="false">
        <notes>
          <body xmlns="http://www.w3.org/1999/xhtml">
            <p>FORMULA: C23H43NO4</p>
            <p>CHARGE: 0</p>
          </body>
        </notes>
      </species>
      <species id="M_hdcoa_m" name="Hexadecenoyl-CoA (n-C16:1CoA)" compartment="m" hasOnlySubstanceUnits="false" boundaryCondition="false" constant="false">
        <notes>
          <body xmlns="http://www.w3.org/1999/xhtml">
            <p>FORMULA: C37H60N7O17P3S</p>
            <p>CHARGE: -4</p>
          </body>
        </notes>
      </species>
      <species id="M_hdd2crn_m" name="trans-Hexadec-2-enoyl carnitine" compartment="m" hasOnlySubstanceUnits="false" boundaryCondition="false" constant="false">
        <notes>
          <body xmlns="http://www.w3.org/1999/xhtml">
            <p>FORMULA: C23H43NO4</p>
            <p>CHARGE: 0</p>
          </body>
        </notes>
      </species>
      <species id="M_hdd2coa_m" name="trans-Hexadec-2-enoyl-CoA" compartment="m" hasOnlySubstanceUnits="false" boundaryCondition="false" constant="false">
        <notes>
          <body xmlns="http://www.w3.org/1999/xhtml">
            <p>FORMULA: C37H60N7O17P3S</p>
            <p>CHARGE: -4</p>
          </body>
        </notes>
      </species>
      <species id="M_stcrn_c" name="stearoylcarnitine" compartment="c" hasOnlySubstanceUnits="false" boundaryCondition="false" constant="false">
        <notes>
          <body xmlns="http://www.w3.org/1999/xhtml">
            <p>FORMULA: C25H49NO4</p>
            <p>CHARGE: 0</p>
          </body>
        </notes>
      </species>
      <species id="M_stcrn_m" name="stearoylcarnitine" compartment="m" hasOnlySubstanceUnits="false" boundaryCondition="false" constant="false">
        <notes>
          <body xmlns="http://www.w3.org/1999/xhtml">
            <p>FORMULA: C25H49NO4</p>
            <p>CHARGE: 0</p>
          </body>
        </notes>
      </species>
      <species id="M_stcoa_m" name="Stearoyl-CoA (n-C18:0CoA)" compartment="m" hasOnlySubstanceUnits="false" boundaryCondition="false" constant="false">
        <notes>
          <body xmlns="http://www.w3.org/1999/xhtml">
            <p>FORMULA: C39H66N7O17P3S</p>
            <p>CHARGE: -4</p>
          </body>
        </notes>
      </species>
      <species id="M_odecrn_c" name="octadecenoyl carnitine" compartment="c" hasOnlySubstanceUnits="false" boundaryCondition="false" constant="false">
        <notes>
          <body xmlns="http://www.w3.org/1999/xhtml">
            <p>FORMULA: C25H47NO4</p>
            <p>CHARGE: 0</p>
          </body>
        </notes>
      </species>
      <species id="M_odecrn_m" name="octadecenoyl carnitine" compartment="m" hasOnlySubstanceUnits="false" boundaryCondition="false" constant="false">
        <notes>
          <body xmlns="http://www.w3.org/1999/xhtml">
            <p>FORMULA: C25H47NO4</p>
            <p>CHARGE: 0</p>
          </body>
        </notes>
      </species>
      <species id="M_odecoa_m" name="Octadecenoyl-CoA (n-C18:1CoA)" compartment="m" hasOnlySubstanceUnits="false" boundaryCondition="false" constant="false">
        <notes>
          <body xmlns="http://www.w3.org/1999/xhtml">
            <p>FORMULA: C39H64N7O17P3S</p>
            <p>CHARGE: -4</p>
          </body>
        </notes>
      </species>
      <species id="M_arachdcrn_c" name="C20:4 carnitine" compartment="c" hasOnlySubstanceUnits="false" boundaryCondition="false" constant="false">
        <notes>
          <body xmlns="http://www.w3.org/1999/xhtml">
            <p>FORMULA: C27H45NO4</p>
            <p>CHARGE: 0</p>
          </body>
        </notes>
      </species>
      <species id="M_arachdcrn_m" name="C20:4 carnitine" compartment="m" hasOnlySubstanceUnits="false" boundaryCondition="false" constant="false">
        <notes>
          <body xmlns="http://www.w3.org/1999/xhtml">
            <p>FORMULA: C27H45NO4</p>
            <p>CHARGE: 0</p>
          </body>
        </notes>
      </species>
      <species id="M_arachdcoa_m" name="arachidonoyl-CoA(4-)" compartment="m" hasOnlySubstanceUnits="false" boundaryCondition="false" constant="false">
        <notes>
          <body xmlns="http://www.w3.org/1999/xhtml">
            <p>FORMULA: C41H62N7O17P3S</p>
            <p>CHARGE: -4</p>
          </body>
        </notes>
      </species>
      <species id="M_c226coa_x" name="cervonyl coenzyme A" compartment="x" hasOnlySubstanceUnits="false" boundaryCondition="false" constant="false">
        <notes>
          <body xmlns="http://www.w3.org/1999/xhtml">
            <p>FORMULA: C43H62N7O17P3S</p>
            <p>CHARGE: -4</p>
          </body>
        </notes>
      </species>
      <species id="M_c226crn_c" name="cervonyl carnitine" compartment="c" hasOnlySubstanceUnits="false" boundaryCondition="false" constant="false">
        <notes>
          <body xmlns="http://www.w3.org/1999/xhtml">
            <p>FORMULA: C29H45NO4</p>
            <p>CHARGE: 0</p>
          </body>
        </notes>
      </species>
      <species id="M_c226crn_m" name="cervonyl carnitine" compartment="m" hasOnlySubstanceUnits="false" boundaryCondition="false" constant="false">
        <notes>
          <body xmlns="http://www.w3.org/1999/xhtml">
            <p>FORMULA: C29H45NO4</p>
            <p>CHARGE: 0</p>
          </body>
        </notes>
      </species>
      <species id="M_c226coa_m" name="cervonyl coenzyme A" compartment="m" hasOnlySubstanceUnits="false" boundaryCondition="false" constant="false">
        <notes>
          <body xmlns="http://www.w3.org/1999/xhtml">
            <p>FORMULA: C43H62N7O17P3S</p>
            <p>CHARGE: -4</p>
          </body>
        </notes>
      </species>
      <species id="M_c2m26dcoa_m" name="cis-2-Methyl-5-isopropylhexa-2,5-dienoyl-CoA" compartment="m" hasOnlySubstanceUnits="false" boundaryCondition="false" constant="false">
        <notes>
          <body xmlns="http://www.w3.org/1999/xhtml">
            <p>FORMULA: C31H46N7O17P3S</p>
            <p>CHARGE: -4</p>
          </body>
        </notes>
      </species>
      <species id="M_3h26dm5coa_m" name="3-Hydroxy-2,6-dimethyl-5-methylene-heptanoyl-CoA" compartment="m" hasOnlySubstanceUnits="false" boundaryCondition="false" constant="false">
        <notes>
          <body xmlns="http://www.w3.org/1999/xhtml">
            <p>FORMULA: C31H48N7O18P3S</p>
            <p>CHARGE: -4</p>
          </body>
        </notes>
      </species>
      <species id="M_c2m26dcoa_x" name="cis-2-Methyl-5-isopropylhexa-2,5-dienoyl-CoA" compartment="x" hasOnlySubstanceUnits="false" boundaryCondition="false" constant="false">
        <notes>
          <body xmlns="http://www.w3.org/1999/xhtml">
            <p>FORMULA: C31H46N7O17P3S</p>
            <p>CHARGE: -4</p>
          </body>
        </notes>
      </species>
      <species id="M_3h26dm5coa_x" name="3-Hydroxy-2,6-dimethyl-5-methylene-heptanoyl-CoA" compartment="x" hasOnlySubstanceUnits="false" boundaryCondition="false" constant="false">
        <notes>
          <body xmlns="http://www.w3.org/1999/xhtml">
            <p>FORMULA: C31H48N7O18P3S</p>
            <p>CHARGE: -4</p>
          </body>
        </notes>
      </species>
      <species id="M_4mzym_int1_r" name="4-Methylzymosterol intermediate 1" compartment="r" hasOnlySubstanceUnits="false" boundaryCondition="false" constant="false">
        <notes>
          <body xmlns="http://www.w3.org/1999/xhtml">
            <p>FORMULA: C29H46O3</p>
            <p>CHARGE: 0</p>
          </body>
        </notes>
      </species>
      <species id="M_4mzym_int2_r" name="4-Methylzymosterol intermediate 2" compartment="r" hasOnlySubstanceUnits="false" boundaryCondition="false" constant="false">
        <notes>
          <body xmlns="http://www.w3.org/1999/xhtml">
            <p>FORMULA: C28H44O</p>
            <p>CHARGE: 0</p>
          </body>
        </notes>
      </species>
      <species id="M_co2_r" name="CO2" compartment="r" hasOnlySubstanceUnits="false" boundaryCondition="false" constant="false">
        <notes>
          <body xmlns="http://www.w3.org/1999/xhtml">
            <p>FORMULA: CO2</p>
            <p>CHARGE: 0</p>
          </body>
        </notes>
      </species>
      <species id="M_nad_r" name="NAD(1-)" compartment="r" hasOnlySubstanceUnits="false" boundaryCondition="false" constant="false">
        <notes>
          <body xmlns="http://www.w3.org/1999/xhtml">
            <p>FORMULA: C21H26N7O14P2</p>
            <p>CHARGE: -1</p>
          </body>
        </notes>
      </species>
      <species id="M_nadh_r" name="NADH(2-)" compartment="r" hasOnlySubstanceUnits="false" boundaryCondition="false" constant="false">
        <notes>
          <body xmlns="http://www.w3.org/1999/xhtml">
            <p>FORMULA: C21H27N7O14P2</p>
            <p>CHARGE: -2</p>
          </body>
        </notes>
      </species>
      <species id="M_zym_int2_r" name="zymosterol intermediate 2" compartment="r" hasOnlySubstanceUnits="false" boundaryCondition="false" constant="false">
        <notes>
          <body xmlns="http://www.w3.org/1999/xhtml">
            <p>FORMULA: C27H42O</p>
            <p>CHARGE: 0</p>
          </body>
        </notes>
      </species>
      <species id="M_zymst_r" name="zymosterol" compartment="r" hasOnlySubstanceUnits="false" boundaryCondition="false" constant="false">
        <notes>
          <body xmlns="http://www.w3.org/1999/xhtml">
            <p>FORMULA: C27H44O</p>
            <p>CHARGE: 0</p>
          </body>
        </notes>
      </species>
      <species id="M_ca2_c" name="calcium(2+)" compartment="c" hasOnlySubstanceUnits="false" boundaryCondition="false" constant="false">
        <notes>
          <body xmlns="http://www.w3.org/1999/xhtml">
            <p>FORMULA: Ca</p>
            <p>CHARGE: 2</p>
          </body>
        </notes>
      </species>
      <species id="M_ca2_e" name="calcium(2+)" compartment="e" hasOnlySubstanceUnits="false" boundaryCondition="false" constant="false">
        <notes>
          <body xmlns="http://www.w3.org/1999/xhtml">
            <p>FORMULA: Ca</p>
            <p>CHARGE: 2</p>
          </body>
        </notes>
      </species>
      <species id="M_camp_e" name="3&apos;,5&apos;-cyclic AMP(1-)" compartment="e" hasOnlySubstanceUnits="false" boundaryCondition="false" constant="false">
        <notes>
          <body xmlns="http://www.w3.org/1999/xhtml">
            <p>FORMULA: C10H11N5O6P</p>
            <p>CHARGE: -1</p>
          </body>
        </notes>
      </species>
      <species id="M_caro_e" name="beta-carotene" compartment="e" hasOnlySubstanceUnits="false" boundaryCondition="false" constant="false">
        <notes>
          <body xmlns="http://www.w3.org/1999/xhtml">
            <p>FORMULA: C40H56</p>
            <p>CHARGE: 0</p>
          </body>
        </notes>
      </species>
      <species id="M_carveol_e" name="(-)-trans-carveol" compartment="e" hasOnlySubstanceUnits="false" boundaryCondition="false" constant="false">
        <notes>
          <body xmlns="http://www.w3.org/1999/xhtml">
            <p>FORMULA: C10H16O</p>
            <p>CHARGE: 0</p>
          </body>
        </notes>
      </species>
      <species id="M_carveol_c" name="(-)-trans-carveol" compartment="c" hasOnlySubstanceUnits="false" boundaryCondition="false" constant="false">
        <notes>
          <body xmlns="http://www.w3.org/1999/xhtml">
            <p>FORMULA: C10H16O</p>
            <p>CHARGE: 0</p>
          </body>
        </notes>
      </species>
      <species id="M_etoh_x" name="ethanol" compartment="x" hasOnlySubstanceUnits="false" boundaryCondition="false" constant="false">
        <notes>
          <body xmlns="http://www.w3.org/1999/xhtml">
            <p>FORMULA: C2H6O</p>
            <p>CHARGE: 0</p>
          </body>
        </notes>
      </species>
      <species id="M_h2o2_m" name="Hydrogen peroxide" compartment="m" hasOnlySubstanceUnits="false" boundaryCondition="false" constant="false">
        <notes>
          <body xmlns="http://www.w3.org/1999/xhtml">
            <p>FORMULA: H2O2</p>
            <p>CHARGE: 0</p>
          </body>
        </notes>
      </species>
      <species id="M_cbl2_c" name="Cob(II)alamin" compartment="c" hasOnlySubstanceUnits="false" boundaryCondition="false" constant="false">
        <notes>
          <body xmlns="http://www.w3.org/1999/xhtml">
            <p>FORMULA: C62H92CoN13O14P</p>
            <p>CHARGE: 0</p>
          </body>
        </notes>
      </species>
      <species id="M_cbl2_m" name="Cob(II)alamin" compartment="m" hasOnlySubstanceUnits="false" boundaryCondition="false" constant="false">
        <notes>
          <body xmlns="http://www.w3.org/1999/xhtml">
            <p>FORMULA: C62H92CoN13O14P</p>
            <p>CHARGE: 0</p>
          </body>
        </notes>
      </species>
      <species id="M_cbl1_m" name="Cob(I)alamin" compartment="m" hasOnlySubstanceUnits="false" boundaryCondition="false" constant="false">
        <notes>
          <body xmlns="http://www.w3.org/1999/xhtml">
            <p>FORMULA: C62H88CoN13O14P</p>
            <p>CHARGE: -1</p>
          </body>
        </notes>
      </species>
      <species id="M_adocbl_m" name="adenosylcobalamin" compartment="m" hasOnlySubstanceUnits="false" boundaryCondition="false" constant="false">
        <notes>
          <body xmlns="http://www.w3.org/1999/xhtml">
            <p>FORMULA: C72H100CoN18O17P</p>
            <p>CHARGE: 0</p>
          </body>
        </notes>
      </species>
      <species id="M_pppi_m" name="triphosphate(5-)" compartment="m" hasOnlySubstanceUnits="false" boundaryCondition="false" constant="false">
        <notes>
          <body xmlns="http://www.w3.org/1999/xhtml">
            <p>FORMULA: HO10P3</p>
            <p>CHARGE: -4</p>
          </body>
        </notes>
      </species>
      <species id="M_cbp_r" name="carbamoyl phosphate(2-)" compartment="r" hasOnlySubstanceUnits="false" boundaryCondition="false" constant="false">
        <notes>
          <body xmlns="http://www.w3.org/1999/xhtml">
            <p>FORMULA: CH2NO5P</p>
            <p>CHARGE: -2</p>
          </body>
        </notes>
      </species>
      <species id="M_glc_D_r" name="D-glucose" compartment="r" hasOnlySubstanceUnits="false" boundaryCondition="false" constant="false">
        <notes>
          <body xmlns="http://www.w3.org/1999/xhtml">
            <p>FORMULA: C6H12O6</p>
            <p>CHARGE: 0</p>
          </body>
        </notes>
      </species>
      <species id="M_g6p_r" name="D-Glucose 6-phosphate" compartment="r" hasOnlySubstanceUnits="false" boundaryCondition="false" constant="false">
        <notes>
          <body xmlns="http://www.w3.org/1999/xhtml">
            <p>FORMULA: C6H11O9P</p>
            <p>CHARGE: -2</p>
          </body>
        </notes>
      </species>
      <species id="M_nh4_r" name="ammonium" compartment="r" hasOnlySubstanceUnits="false" boundaryCondition="false" constant="false">
        <notes>
          <body xmlns="http://www.w3.org/1999/xhtml">
            <p>FORMULA: H4N</p>
            <p>CHARGE: 1</p>
          </body>
        </notes>
      </species>
      <species id="M_pi_r" name="hydrogenphosphate" compartment="r" hasOnlySubstanceUnits="false" boundaryCondition="false" constant="false">
        <notes>
          <body xmlns="http://www.w3.org/1999/xhtml">
            <p>FORMULA: HO4P</p>
            <p>CHARGE: -2</p>
          </body>
        </notes>
      </species>
      <species id="M_ppi_r" name="Diphosphate" compartment="r" hasOnlySubstanceUnits="false" boundaryCondition="false" constant="false">
        <notes>
          <body xmlns="http://www.w3.org/1999/xhtml">
            <p>FORMULA: HO7P2</p>
            <p>CHARGE: -3</p>
          </body>
        </notes>
      </species>
      <species id="M_prostge1_c" name="prostaglandin E1(1-)" compartment="c" hasOnlySubstanceUnits="false" boundaryCondition="false" constant="false">
        <notes>
          <body xmlns="http://www.w3.org/1999/xhtml">
            <p>FORMULA: C20H33O5</p>
            <p>CHARGE: -1</p>
          </body>
        </notes>
      </species>
      <species id="M_prostge2_c" name="prostaglandin E2(1-)" compartment="c" hasOnlySubstanceUnits="false" boundaryCondition="false" constant="false">
        <notes>
          <body xmlns="http://www.w3.org/1999/xhtml">
            <p>FORMULA: C20H31O5</p>
            <p>CHARGE: -1</p>
          </body>
        </notes>
      </species>
      <species id="M_prostgf2_c" name="prostaglandin F2alpha(1-)" compartment="c" hasOnlySubstanceUnits="false" boundaryCondition="false" constant="false">
        <notes>
          <body xmlns="http://www.w3.org/1999/xhtml">
            <p>FORMULA: C20H33O5</p>
            <p>CHARGE: -1</p>
          </body>
        </notes>
      </species>
      <species id="M_cca_d3_c" name="Calcitroic acid (D3)" compartment="c" hasOnlySubstanceUnits="false" boundaryCondition="false" constant="false">
        <notes>
          <body xmlns="http://www.w3.org/1999/xhtml">
            <p>FORMULA: C22H33O4</p>
            <p>CHARGE: -1</p>
          </body>
        </notes>
      </species>
      <species id="M_cca_d3_e" name="Calcitroic acid (D3)" compartment="e" hasOnlySubstanceUnits="false" boundaryCondition="false" constant="false">
        <notes>
          <body xmlns="http://www.w3.org/1999/xhtml">
            <p>FORMULA: C22H33O4</p>
            <p>CHARGE: -1</p>
          </body>
        </notes>
      </species>
      <species id="M_cca_d3_m" name="Calcitroic acid (D3)" compartment="m" hasOnlySubstanceUnits="false" boundaryCondition="false" constant="false">
        <notes>
          <body xmlns="http://www.w3.org/1999/xhtml">
            <p>FORMULA: C22H33O4</p>
            <p>CHARGE: -1</p>
          </body>
        </notes>
      </species>
      <species id="M_cdpdag_hs_c" name="CDP-diacylglycerol(2-)" compartment="c" hasOnlySubstanceUnits="false" boundaryCondition="false" constant="false">
        <notes>
          <body xmlns="http://www.w3.org/1999/xhtml">
            <p>FORMULA: C12H17N3O11P2FULLRCO2FULLR2CO2</p>
            <p>CHARGE: -2</p>
          </body>
        </notes>
      </species>
      <species id="M_inost_c" name="myo-inositol" compartment="c" hasOnlySubstanceUnits="false" boundaryCondition="false" constant="false">
        <notes>
          <body xmlns="http://www.w3.org/1999/xhtml">
            <p>FORMULA: C6H12O6</p>
            <p>CHARGE: 0</p>
          </body>
        </notes>
      </species>
      <species id="M_pail_hs_c" name="1-phosphatidyl-1D-myo-inositol(1-)" compartment="c" hasOnlySubstanceUnits="false" boundaryCondition="false" constant="false">
        <notes>
          <body xmlns="http://www.w3.org/1999/xhtml">
            <p>FORMULA: C9H16O9PFULLRCO2FULLR2CO2</p>
            <p>CHARGE: -1</p>
          </body>
        </notes>
      </species>
      <species id="M_cdpdag_hs_m" name="CDP-diacylglycerol(2-)" compartment="m" hasOnlySubstanceUnits="false" boundaryCondition="false" constant="false">
        <notes>
          <body xmlns="http://www.w3.org/1999/xhtml">
            <p>FORMULA: C12H17N3O11P2FULLRCO2FULLR2CO2</p>
            <p>CHARGE: -2</p>
          </body>
        </notes>
      </species>
      <species id="M_ctp_c" name="CTP" compartment="c" hasOnlySubstanceUnits="false" boundaryCondition="false" constant="false">
        <notes>
          <body xmlns="http://www.w3.org/1999/xhtml">
            <p>FORMULA: C9H12N3O14P3</p>
            <p>CHARGE: -4</p>
          </body>
        </notes>
      </species>
      <species id="M_ctp_m" name="CTP(4-)" compartment="m" hasOnlySubstanceUnits="false" boundaryCondition="false" constant="false">
        <notes>
          <body xmlns="http://www.w3.org/1999/xhtml">
            <p>FORMULA: C9H12N3O14P3</p>
            <p>CHARGE: -4</p>
          </body>
        </notes>
      </species>
      <species id="M_pa_hs_m" name="phosphatidate(2-)" compartment="m" hasOnlySubstanceUnits="false" boundaryCondition="false" constant="false">
        <notes>
          <body xmlns="http://www.w3.org/1999/xhtml">
            <p>FORMULA: C3H5O4PFULLRCO2FULLR2CO2</p>
            <p>CHARGE: -2</p>
          </body>
        </notes>
      </species>
      <species id="M_dag_hs_c" name="diglyceride" compartment="c" hasOnlySubstanceUnits="false" boundaryCondition="false" constant="false">
        <notes>
          <body xmlns="http://www.w3.org/1999/xhtml">
            <p>FORMULA: C3H6OFULLRCO2FULLR2CO2</p>
            <p>CHARGE: 0</p>
          </body>
        </notes>
      </species>
      <species id="M_pchol_hs_c" name="Phosphatidylcholine" compartment="c" hasOnlySubstanceUnits="false" boundaryCondition="false" constant="false">
        <notes>
          <body xmlns="http://www.w3.org/1999/xhtml">
            <p>FORMULA: C8H18NO4PFULLRCO2FULLR2CO2</p>
            <p>CHARGE: 0</p>
          </body>
        </notes>
      </species>
      <species id="M_pe_hs_c" name="phosphatidylethanolamine" compartment="c" hasOnlySubstanceUnits="false" boundaryCondition="false" constant="false">
        <notes>
          <body xmlns="http://www.w3.org/1999/xhtml">
            <p>FORMULA: C5H12NO4PFULLRCO2FULLR2CO2</p>
            <p>CHARGE: 0</p>
          </body>
        </notes>
      </species>
      <species id="M_crm_hs_c" name="N-acylsphingosine" compartment="c" hasOnlySubstanceUnits="false" boundaryCondition="false" constant="false">
        <notes>
          <body xmlns="http://www.w3.org/1999/xhtml">
            <p>FORMULA: C18H36NO2FULLRCO</p>
            <p>CHARGE: 0</p>
          </body>
        </notes>
      </species>
      <species id="M_crmp_hs_c" name="ceramide 1-phosphate(2-)" compartment="c" hasOnlySubstanceUnits="false" boundaryCondition="false" constant="false">
        <notes>
          <body xmlns="http://www.w3.org/1999/xhtml">
            <p>FORMULA: C18H35NO5PFULLRCO</p>
            <p>CHARGE: -2</p>
          </body>
        </notes>
      </species>
      <species id="M_crm_hs_g" name="N-acylsphingosine" compartment="g" hasOnlySubstanceUnits="false" boundaryCondition="false" constant="false">
        <notes>
          <body xmlns="http://www.w3.org/1999/xhtml">
            <p>FORMULA: C18H36NO2FULLRCO</p>
            <p>CHARGE: 0</p>
          </body>
        </notes>
      </species>
      <species id="M_crm_hs_r" name="N-acylsphingosine" compartment="r" hasOnlySubstanceUnits="false" boundaryCondition="false" constant="false">
        <notes>
          <body xmlns="http://www.w3.org/1999/xhtml">
            <p>FORMULA: C18H36NO2FULLRCO</p>
            <p>CHARGE: 0</p>
          </body>
        </notes>
      </species>
      <species id="M_gluside_hs_c" name="D-glucosyl-N-acylsphingosine" compartment="c" hasOnlySubstanceUnits="false" boundaryCondition="false" constant="false">
        <notes>
          <body xmlns="http://www.w3.org/1999/xhtml">
            <p>FORMULA: C24H46NO7FULLRCO</p>
            <p>CHARGE: 0</p>
          </body>
        </notes>
      </species>
      <species id="M_gluside_hs_r" name="D-glucosyl-N-acylsphingosine" compartment="r" hasOnlySubstanceUnits="false" boundaryCondition="false" constant="false">
        <notes>
          <body xmlns="http://www.w3.org/1999/xhtml">
            <p>FORMULA: C24H46NO7FULLRCO</p>
            <p>CHARGE: 0</p>
          </body>
        </notes>
      </species>
      <species id="M_35cgmp_e" name="3&apos;,5&apos;-cyclic GMP(1-)" compartment="e" hasOnlySubstanceUnits="false" boundaryCondition="false" constant="false">
        <notes>
          <body xmlns="http://www.w3.org/1999/xhtml">
            <p>FORMULA: C10H11N5O7P</p>
            <p>CHARGE: -1</p>
          </body>
        </notes>
      </species>
      <species id="M_chsterol_r" name="cholesterol" compartment="r" hasOnlySubstanceUnits="false" boundaryCondition="false" constant="false">
        <notes>
          <body xmlns="http://www.w3.org/1999/xhtml">
            <p>FORMULA: C27H46O</p>
            <p>CHARGE: 0</p>
          </body>
        </notes>
      </species>
      <species id="M_xol25oh_r" name="25-hydroxycholesterol" compartment="r" hasOnlySubstanceUnits="false" boundaryCondition="false" constant="false">
        <notes>
          <body xmlns="http://www.w3.org/1999/xhtml">
            <p>FORMULA: C27H46O2</p>
            <p>CHARGE: 0</p>
          </body>
        </notes>
      </species>
      <species id="M_chol_c" name="Choline" compartment="c" hasOnlySubstanceUnits="false" boundaryCondition="false" constant="false">
        <notes>
          <body xmlns="http://www.w3.org/1999/xhtml">
            <p>FORMULA: C5H14NO</p>
            <p>CHARGE: 1</p>
          </body>
        </notes>
      </species>
      <species id="M_chol_n" name="choline" compartment="n" hasOnlySubstanceUnits="false" boundaryCondition="false" constant="false">
        <notes>
          <body xmlns="http://www.w3.org/1999/xhtml">
            <p>FORMULA: C5H14NO</p>
            <p>CHARGE: 1</p>
          </body>
        </notes>
      </species>
      <species id="M_coa_n" name="coenzyme A(4-)" compartment="n" hasOnlySubstanceUnits="false" boundaryCondition="false" constant="false">
        <notes>
          <body xmlns="http://www.w3.org/1999/xhtml">
            <p>FORMULA: C21H32N7O16P3S</p>
            <p>CHARGE: -4</p>
          </body>
        </notes>
      </species>
      <species id="M_cholp_c" name="choline phosphate(1-)" compartment="c" hasOnlySubstanceUnits="false" boundaryCondition="false" constant="false">
        <notes>
          <body xmlns="http://www.w3.org/1999/xhtml">
            <p>FORMULA: C5H13NO4P</p>
            <p>CHARGE: -1</p>
          </body>
        </notes>
      </species>
      <species id="M_chol_m" name="choline" compartment="m" hasOnlySubstanceUnits="false" boundaryCondition="false" constant="false">
        <notes>
          <body xmlns="http://www.w3.org/1999/xhtml">
            <p>FORMULA: C5H14NO</p>
            <p>CHARGE: 1</p>
          </body>
        </notes>
      </species>
      <species id="M_cholate_e" name="Cholate" compartment="e" hasOnlySubstanceUnits="false" boundaryCondition="false" constant="false">
        <notes>
          <body xmlns="http://www.w3.org/1999/xhtml">
            <p>FORMULA: C24H39O5</p>
            <p>CHARGE: -1</p>
          </body>
        </notes>
      </species>
      <species id="M_cholate_c" name="Cholate" compartment="c" hasOnlySubstanceUnits="false" boundaryCondition="false" constant="false">
        <notes>
          <body xmlns="http://www.w3.org/1999/xhtml">
            <p>FORMULA: C24H39O5</p>
            <p>CHARGE: -1</p>
          </body>
        </notes>
      </species>
      <species id="M_cholp_g" name="choline phosphate(1-)" compartment="g" hasOnlySubstanceUnits="false" boundaryCondition="false" constant="false">
        <notes>
          <body xmlns="http://www.w3.org/1999/xhtml">
            <p>FORMULA: C5H13NO4P</p>
            <p>CHARGE: -1</p>
          </body>
        </notes>
      </species>
      <species id="M_cholp_l" name="choline phosphate(1-)" compartment="l" hasOnlySubstanceUnits="false" boundaryCondition="false" constant="false">
        <notes>
          <body xmlns="http://www.w3.org/1999/xhtml">
            <p>FORMULA: C5H13NO4P</p>
            <p>CHARGE: -1</p>
          </body>
        </notes>
      </species>
      <species id="M_chol_g" name="choline" compartment="g" hasOnlySubstanceUnits="false" boundaryCondition="false" constant="false">
        <notes>
          <body xmlns="http://www.w3.org/1999/xhtml">
            <p>FORMULA: C5H14NO</p>
            <p>CHARGE: 1</p>
          </body>
        </notes>
      </species>
      <species id="M_chol_r" name="choline" compartment="r" hasOnlySubstanceUnits="false" boundaryCondition="false" constant="false">
        <notes>
          <body xmlns="http://www.w3.org/1999/xhtml">
            <p>FORMULA: C5H14NO</p>
            <p>CHARGE: 1</p>
          </body>
        </notes>
      </species>
      <species id="M_chsterol_c" name="cholesterol" compartment="c" hasOnlySubstanceUnits="false" boundaryCondition="false" constant="false">
        <notes>
          <body xmlns="http://www.w3.org/1999/xhtml">
            <p>FORMULA: C27H46O</p>
            <p>CHARGE: 0</p>
          </body>
        </notes>
      </species>
      <species id="M_chsterol_e" name="cholesterol" compartment="e" hasOnlySubstanceUnits="false" boundaryCondition="false" constant="false">
        <notes>
          <body xmlns="http://www.w3.org/1999/xhtml">
            <p>FORMULA: C27H46O</p>
            <p>CHARGE: 0</p>
          </body>
        </notes>
      </species>
      <species id="M_chsterol_l" name="cholesterol" compartment="l" hasOnlySubstanceUnits="false" boundaryCondition="false" constant="false">
        <notes>
          <body xmlns="http://www.w3.org/1999/xhtml">
            <p>FORMULA: C27H46O</p>
            <p>CHARGE: 0</p>
          </body>
        </notes>
      </species>
      <species id="M_chsterol_m" name="cholesterol" compartment="m" hasOnlySubstanceUnits="false" boundaryCondition="false" constant="false">
        <notes>
          <body xmlns="http://www.w3.org/1999/xhtml">
            <p>FORMULA: C27H46O</p>
            <p>CHARGE: 0</p>
          </body>
        </notes>
      </species>
      <species id="M_chsterol_g" name="cholesterol" compartment="g" hasOnlySubstanceUnits="false" boundaryCondition="false" constant="false">
        <notes>
          <body xmlns="http://www.w3.org/1999/xhtml">
            <p>FORMULA: C27H46O</p>
            <p>CHARGE: 0</p>
          </body>
        </notes>
      </species>
      <species id="M_chtn_c" name="chitin" compartment="c" hasOnlySubstanceUnits="false" boundaryCondition="false" constant="false">
        <notes>
          <body xmlns="http://www.w3.org/1999/xhtml">
            <p>FORMULA: C24H41N3O16</p>
            <p>CHARGE: 0</p>
          </body>
        </notes>
      </species>
      <species id="M_chtn_e" name="chitin" compartment="e" hasOnlySubstanceUnits="false" boundaryCondition="false" constant="false">
        <notes>
          <body xmlns="http://www.w3.org/1999/xhtml">
            <p>FORMULA: C24H41N3O16</p>
            <p>CHARGE: 0</p>
          </body>
        </notes>
      </species>
      <species id="M_acgam_e" name="N-acetyl-D-glucosamine" compartment="e" hasOnlySubstanceUnits="false" boundaryCondition="false" constant="false">
        <notes>
          <body xmlns="http://www.w3.org/1999/xhtml">
            <p>FORMULA: C8H15NO6</p>
            <p>CHARGE: 0</p>
          </body>
        </notes>
      </species>
      <species id="M_itaccoa_m" name="itaconyl-CoA(5-)" compartment="m" hasOnlySubstanceUnits="false" boundaryCondition="false" constant="false">
        <notes>
          <body xmlns="http://www.w3.org/1999/xhtml">
            <p>FORMULA: C26H35N7O19P3S</p>
            <p>CHARGE: -5</p>
          </body>
        </notes>
      </species>
      <species id="M_citmcoa_L_m" name="(3S)-citramalyl-CoA(5-)" compartment="m" hasOnlySubstanceUnits="false" boundaryCondition="false" constant="false">
        <notes>
          <body xmlns="http://www.w3.org/1999/xhtml">
            <p>FORMULA: C26H37N7O20P3S</p>
            <p>CHARGE: -5</p>
          </body>
        </notes>
      </species>
      <species id="M_citr_L_m" name="L-citrulline" compartment="m" hasOnlySubstanceUnits="false" boundaryCondition="false" constant="false">
        <notes>
          <body xmlns="http://www.w3.org/1999/xhtml">
            <p>FORMULA: C6H13N3O3</p>
            <p>CHARGE: 0</p>
          </body>
        </notes>
      </species>
      <species id="M_cit_e" name="citrate(3-)" compartment="e" hasOnlySubstanceUnits="false" boundaryCondition="false" constant="false">
        <notes>
          <body xmlns="http://www.w3.org/1999/xhtml">
            <p>FORMULA: C6H5O7</p>
            <p>CHARGE: -3</p>
          </body>
        </notes>
      </species>
      <species id="M_pep_m" name="Phosphoenolpyruvate" compartment="m" hasOnlySubstanceUnits="false" boundaryCondition="false" constant="false">
        <notes>
          <body xmlns="http://www.w3.org/1999/xhtml">
            <p>FORMULA: C3H2O6P</p>
            <p>CHARGE: -3</p>
          </body>
        </notes>
      </species>
      <species id="M_creat_m" name="creatine" compartment="m" hasOnlySubstanceUnits="false" boundaryCondition="false" constant="false">
        <notes>
          <body xmlns="http://www.w3.org/1999/xhtml">
            <p>FORMULA: C4H9N3O2</p>
            <p>CHARGE: 0</p>
          </body>
        </notes>
      </species>
      <species id="M_pcreat_m" name="N-phosphocreatinate(2-)" compartment="m" hasOnlySubstanceUnits="false" boundaryCondition="false" constant="false">
        <notes>
          <body xmlns="http://www.w3.org/1999/xhtml">
            <p>FORMULA: C4H9N3O5P</p>
            <p>CHARGE: -1</p>
          </body>
        </notes>
      </species>
      <species id="M_creat_c" name="creatine" compartment="c" hasOnlySubstanceUnits="false" boundaryCondition="false" constant="false">
        <notes>
          <body xmlns="http://www.w3.org/1999/xhtml">
            <p>FORMULA: C4H9N3O2</p>
            <p>CHARGE: 0</p>
          </body>
        </notes>
      </species>
      <species id="M_pcreat_c" name="N-phosphocreatinate(2-)" compartment="c" hasOnlySubstanceUnits="false" boundaryCondition="false" constant="false">
        <notes>
          <body xmlns="http://www.w3.org/1999/xhtml">
            <p>FORMULA: C4H9N3O5P</p>
            <p>CHARGE: -1</p>
          </body>
        </notes>
      </species>
      <species id="M_cl_e" name="Chloride" compartment="e" hasOnlySubstanceUnits="false" boundaryCondition="false" constant="false">
        <notes>
          <body xmlns="http://www.w3.org/1999/xhtml">
            <p>FORMULA: Cl</p>
            <p>CHARGE: -1</p>
          </body>
        </notes>
      </species>
      <species id="M_for_c" name="Formate" compartment="c" hasOnlySubstanceUnits="false" boundaryCondition="false" constant="false">
        <notes>
          <body xmlns="http://www.w3.org/1999/xhtml">
            <p>FORMULA: CH1O2</p>
            <p>CHARGE: -1</p>
          </body>
        </notes>
      </species>
      <species id="M_cl_c" name="Chloride" compartment="c" hasOnlySubstanceUnits="false" boundaryCondition="false" constant="false">
        <notes>
          <body xmlns="http://www.w3.org/1999/xhtml">
            <p>FORMULA: Cl</p>
            <p>CHARGE: -1</p>
          </body>
        </notes>
      </species>
      <species id="M_for_e" name="formate" compartment="e" hasOnlySubstanceUnits="false" boundaryCondition="false" constant="false">
        <notes>
          <body xmlns="http://www.w3.org/1999/xhtml">
            <p>FORMULA: CH1O2</p>
            <p>CHARGE: -1</p>
          </body>
        </notes>
      </species>
      <species id="M_i_e" name="iodide" compartment="e" hasOnlySubstanceUnits="false" boundaryCondition="false" constant="false">
        <notes>
          <body xmlns="http://www.w3.org/1999/xhtml">
            <p>FORMULA: I</p>
            <p>CHARGE: -1</p>
          </body>
        </notes>
      </species>
      <species id="M_oxa_c" name="oxalate(2-)" compartment="c" hasOnlySubstanceUnits="false" boundaryCondition="false" constant="false">
        <notes>
          <body xmlns="http://www.w3.org/1999/xhtml">
            <p>FORMULA: C2O4</p>
            <p>CHARGE: -2</p>
          </body>
        </notes>
      </species>
      <species id="M_oxa_e" name="oxalate(2-)" compartment="e" hasOnlySubstanceUnits="false" boundaryCondition="false" constant="false">
        <notes>
          <body xmlns="http://www.w3.org/1999/xhtml">
            <p>FORMULA: C2O4</p>
            <p>CHARGE: -2</p>
          </body>
        </notes>
      </species>
      <species id="M_clpndcoa_x" name="clupanodonyl CoA" compartment="x" hasOnlySubstanceUnits="false" boundaryCondition="false" constant="false">
        <notes>
          <body xmlns="http://www.w3.org/1999/xhtml">
            <p>FORMULA: C43H64N7O17P3S</p>
            <p>CHARGE: -4</p>
          </body>
        </notes>
      </species>
      <species id="M_clpndcrn_c" name="clupanodonyl carnitine" compartment="c" hasOnlySubstanceUnits="false" boundaryCondition="false" constant="false">
        <notes>
          <body xmlns="http://www.w3.org/1999/xhtml">
            <p>FORMULA: C29H47NO4</p>
            <p>CHARGE: 0</p>
          </body>
        </notes>
      </species>
      <species id="M_clpndcrn_m" name="clupanodonyl carnitine" compartment="m" hasOnlySubstanceUnits="false" boundaryCondition="false" constant="false">
        <notes>
          <body xmlns="http://www.w3.org/1999/xhtml">
            <p>FORMULA: C29H47NO4</p>
            <p>CHARGE: 0</p>
          </body>
        </notes>
      </species>
      <species id="M_clpndcoa_m" name="clupanodonyl CoA" compartment="m" hasOnlySubstanceUnits="false" boundaryCondition="false" constant="false">
        <notes>
          <body xmlns="http://www.w3.org/1999/xhtml">
            <p>FORMULA: C43H64N7O17P3S</p>
            <p>CHARGE: -4</p>
          </body>
        </notes>
      </species>
      <species id="M_clpnd_e" name="clupanodonic acid" compartment="e" hasOnlySubstanceUnits="false" boundaryCondition="false" constant="false">
        <notes>
          <body xmlns="http://www.w3.org/1999/xhtml">
            <p>FORMULA: C22H33O2</p>
            <p>CHARGE: -1</p>
          </body>
        </notes>
      </species>
      <species id="M_clpnd_c" name="clupanodonic acid" compartment="c" hasOnlySubstanceUnits="false" boundaryCondition="false" constant="false">
        <notes>
          <body xmlns="http://www.w3.org/1999/xhtml">
            <p>FORMULA: C22H33O2</p>
            <p>CHARGE: -1</p>
          </body>
        </notes>
      </species>
      <species id="M_pglyc_hs_c" name="phosphatidylglycerol(1-)" compartment="c" hasOnlySubstanceUnits="false" boundaryCondition="false" constant="false">
        <notes>
          <body xmlns="http://www.w3.org/1999/xhtml">
            <p>FORMULA: C6H12O6PFULLRCO2FULLR2CO2</p>
            <p>CHARGE: -1</p>
          </body>
        </notes>
      </species>
      <species id="M_clpn_hs_c" name="cardiolipin" compartment="c" hasOnlySubstanceUnits="false" boundaryCondition="false" constant="false">
        <notes>
          <body xmlns="http://www.w3.org/1999/xhtml">
            <p>FORMULA: C9H16O9P2FULLRCO2FULLR2CO2FULLRCO2FULLR2CO2</p>
            <p>CHARGE: -2</p>
          </body>
        </notes>
      </species>
      <species id="M_cmp_g" name="CMP(2-)" compartment="g" hasOnlySubstanceUnits="false" boundaryCondition="false" constant="false">
        <notes>
          <body xmlns="http://www.w3.org/1999/xhtml">
            <p>FORMULA: C9H12N3O8P</p>
            <p>CHARGE: -2</p>
          </body>
        </notes>
      </species>
      <species id="M_cmpacna_c" name="CMP-N-acetyl-beta-neuraminate(2-)" compartment="c" hasOnlySubstanceUnits="false" boundaryCondition="false" constant="false">
        <notes>
          <body xmlns="http://www.w3.org/1999/xhtml">
            <p>FORMULA: C20H29N4O16P</p>
            <p>CHARGE: -2</p>
          </body>
        </notes>
      </species>
      <species id="M_cmpacna_g" name="CMP-N-acetyl-beta-neuraminate(2-)" compartment="g" hasOnlySubstanceUnits="false" boundaryCondition="false" constant="false">
        <notes>
          <body xmlns="http://www.w3.org/1999/xhtml">
            <p>FORMULA: C20H29N4O16P</p>
            <p>CHARGE: -2</p>
          </body>
        </notes>
      </species>
      <species id="M_cmpacna_n" name="CMP-N-acetyl-beta-neuraminate(2-)" compartment="n" hasOnlySubstanceUnits="false" boundaryCondition="false" constant="false">
        <notes>
          <body xmlns="http://www.w3.org/1999/xhtml">
            <p>FORMULA: C20H29N4O16P</p>
            <p>CHARGE: -2</p>
          </body>
        </notes>
      </species>
      <species id="M_ctp_n" name="CTP(4-)" compartment="n" hasOnlySubstanceUnits="false" boundaryCondition="false" constant="false">
        <notes>
          <body xmlns="http://www.w3.org/1999/xhtml">
            <p>FORMULA: C9H12N3O14P3</p>
            <p>CHARGE: -4</p>
          </body>
        </notes>
      </species>
      <species id="M_ppi_n" name="diphosphate(3-)" compartment="n" hasOnlySubstanceUnits="false" boundaryCondition="false" constant="false">
        <notes>
          <body xmlns="http://www.w3.org/1999/xhtml">
            <p>FORMULA: HO7P2</p>
            <p>CHARGE: -3</p>
          </body>
        </notes>
      </species>
      <species id="M_co2_e" name="CO2" compartment="e" hasOnlySubstanceUnits="false" boundaryCondition="false" constant="false">
        <notes>
          <body xmlns="http://www.w3.org/1999/xhtml">
            <p>FORMULA: CO2</p>
            <p>CHARGE: 0</p>
          </body>
        </notes>
      </species>
      <species id="M_co2_g" name="carbon dioxide" compartment="g" hasOnlySubstanceUnits="false" boundaryCondition="false" constant="false">
        <notes>
          <body xmlns="http://www.w3.org/1999/xhtml">
            <p>FORMULA: CO2</p>
            <p>CHARGE: 0</p>
          </body>
        </notes>
      </species>
      <species id="M_co2_n" name="carbon dioxide" compartment="n" hasOnlySubstanceUnits="false" boundaryCondition="false" constant="false">
        <notes>
          <body xmlns="http://www.w3.org/1999/xhtml">
            <p>FORMULA: CO2</p>
            <p>CHARGE: 0</p>
          </body>
        </notes>
      </species>
      <species id="M_co2_x" name="carbon dioxide" compartment="x" hasOnlySubstanceUnits="false" boundaryCondition="false" constant="false">
        <notes>
          <body xmlns="http://www.w3.org/1999/xhtml">
            <p>FORMULA: CO2</p>
            <p>CHARGE: 0</p>
          </body>
        </notes>
      </species>
      <species id="M_coa_g" name="coenzyme A(4-)" compartment="g" hasOnlySubstanceUnits="false" boundaryCondition="false" constant="false">
        <notes>
          <body xmlns="http://www.w3.org/1999/xhtml">
            <p>FORMULA: C21H32N7O16P3S</p>
            <p>CHARGE: -4</p>
          </body>
        </notes>
      </species>
      <species id="M_coa_l" name="coenzyme A(4-)" compartment="l" hasOnlySubstanceUnits="false" boundaryCondition="false" constant="false">
        <notes>
          <body xmlns="http://www.w3.org/1999/xhtml">
            <p>FORMULA: C21H32N7O16P3S</p>
            <p>CHARGE: -4</p>
          </body>
        </notes>
      </species>
      <species id="M_coa_r" name="Coenzyme A" compartment="r" hasOnlySubstanceUnits="false" boundaryCondition="false" constant="false">
        <notes>
          <body xmlns="http://www.w3.org/1999/xhtml">
            <p>FORMULA: C21H32N7O16P3S</p>
            <p>CHARGE: -4</p>
          </body>
        </notes>
      </species>
      <species id="M_coke_r" name="cocaine(1+)" compartment="r" hasOnlySubstanceUnits="false" boundaryCondition="false" constant="false">
        <notes>
          <body xmlns="http://www.w3.org/1999/xhtml">
            <p>FORMULA: C17H21NO4</p>
            <p>CHARGE: 0</p>
          </body>
        </notes>
      </species>
      <species id="M_egme_r" name="ecgoninium methyl ester(1+)" compartment="r" hasOnlySubstanceUnits="false" boundaryCondition="false" constant="false">
        <notes>
          <body xmlns="http://www.w3.org/1999/xhtml">
            <p>FORMULA: C10H17NO3</p>
            <p>CHARGE: 0</p>
          </body>
        </notes>
      </species>
      <species id="M_2dpmhobq_m" name="2-decaprenyl-5-hydroxy-6-methoxy-3-methyl-1,4-benzoquinone" compartment="m" hasOnlySubstanceUnits="false" boundaryCondition="false" constant="false">
        <notes>
          <body xmlns="http://www.w3.org/1999/xhtml">
            <p>FORMULA: C58H88O4</p>
            <p>CHARGE: 0</p>
          </body>
        </notes>
      </species>
      <species id="M_q10_m" name="ubiquinone-10" compartment="m" hasOnlySubstanceUnits="false" boundaryCondition="false" constant="false">
        <notes>
          <body xmlns="http://www.w3.org/1999/xhtml">
            <p>FORMULA: C59H90O4</p>
            <p>CHARGE: 0</p>
          </body>
        </notes>
      </species>
      <species id="M_2dp6mobq_m" name="2-decaprenyl-6-methoxy-1,4-benzoquinone" compartment="m" hasOnlySubstanceUnits="false" boundaryCondition="false" constant="false">
        <notes>
          <body xmlns="http://www.w3.org/1999/xhtml">
            <p>FORMULA: C57H86O3</p>
            <p>CHARGE: 0</p>
          </body>
        </notes>
      </species>
      <species id="M_2dp6mobq_me_m" name="2-decaprenyl-6-methoxy-3-methyl-1,4-benzoquinone" compartment="m" hasOnlySubstanceUnits="false" boundaryCondition="false" constant="false">
        <notes>
          <body xmlns="http://www.w3.org/1999/xhtml">
            <p>FORMULA: C58H88O3</p>
            <p>CHARGE: 0</p>
          </body>
        </notes>
      </species>
      <species id="M_2dp6mep_m" name="2-Decaprenyl-6-methoxyphenol" compartment="m" hasOnlySubstanceUnits="false" boundaryCondition="false" constant="false">
        <notes>
          <body xmlns="http://www.w3.org/1999/xhtml">
            <p>FORMULA: C57H88O2</p>
            <p>CHARGE: 0</p>
          </body>
        </notes>
      </species>
      <species id="M_Tn_antigen_g" name="Tn antigen" compartment="g" hasOnlySubstanceUnits="false" boundaryCondition="false" constant="false">
        <notes>
          <body xmlns="http://www.w3.org/1999/xhtml">
            <p>FORMULA: C8H14NO5X</p>
            <p>CHARGE: 0</p>
          </body>
        </notes>
      </species>
      <species id="M_core4_g" name="Core 4" compartment="g" hasOnlySubstanceUnits="false" boundaryCondition="false" constant="false">
        <notes>
          <body xmlns="http://www.w3.org/1999/xhtml">
            <p>FORMULA: C24H40N3O15X</p>
            <p>CHARGE: 0</p>
          </body>
        </notes>
      </species>
      <species id="M_core5_g" name="Core 5" compartment="g" hasOnlySubstanceUnits="false" boundaryCondition="false" constant="false">
        <notes>
          <body xmlns="http://www.w3.org/1999/xhtml">
            <p>FORMULA: C16H27N2O10X</p>
            <p>CHARGE: 0</p>
          </body>
        </notes>
      </species>
      <species id="M_core6_g" name="Core 6" compartment="g" hasOnlySubstanceUnits="false" boundaryCondition="false" constant="false">
        <notes>
          <body xmlns="http://www.w3.org/1999/xhtml">
            <p>FORMULA: C16H27N2O10X</p>
            <p>CHARGE: 0</p>
          </body>
        </notes>
      </species>
      <species id="M_core7_g" name="Core 7" compartment="g" hasOnlySubstanceUnits="false" boundaryCondition="false" constant="false">
        <notes>
          <body xmlns="http://www.w3.org/1999/xhtml">
            <p>FORMULA: C16H27N2O10X</p>
            <p>CHARGE: 0</p>
          </body>
        </notes>
      </species>
      <species id="M_core8_g" name="Core 8" compartment="g" hasOnlySubstanceUnits="false" boundaryCondition="false" constant="false">
        <notes>
          <body xmlns="http://www.w3.org/1999/xhtml">
            <p>FORMULA: C14H24NO10X</p>
            <p>CHARGE: 0</p>
          </body>
        </notes>
      </species>
      <species id="M_co_c" name="carbon monoxide" compartment="c" hasOnlySubstanceUnits="false" boundaryCondition="false" constant="false">
        <notes>
          <body xmlns="http://www.w3.org/1999/xhtml">
            <p>FORMULA: CO</p>
            <p>CHARGE: 0</p>
          </body>
        </notes>
      </species>
      <species id="M_co_e" name="carbon monoxide" compartment="e" hasOnlySubstanceUnits="false" boundaryCondition="false" constant="false">
        <notes>
          <body xmlns="http://www.w3.org/1999/xhtml">
            <p>FORMULA: CO</p>
            <p>CHARGE: 0</p>
          </body>
        </notes>
      </species>
      <species id="M_T4hcinnm_m" name="trans-4-coumarate" compartment="m" hasOnlySubstanceUnits="false" boundaryCondition="false" constant="false">
        <notes>
          <body xmlns="http://www.w3.org/1999/xhtml">
            <p>FORMULA: C9H7O3</p>
            <p>CHARGE: -1</p>
          </body>
        </notes>
      </species>
      <species id="M_coumarin_e" name="coumarin" compartment="e" hasOnlySubstanceUnits="false" boundaryCondition="false" constant="false">
        <notes>
          <body xmlns="http://www.w3.org/1999/xhtml">
            <p>FORMULA: C9H6O2</p>
            <p>CHARGE: 0</p>
          </body>
        </notes>
      </species>
      <species id="M_coumarin_c" name="coumarin" compartment="c" hasOnlySubstanceUnits="false" boundaryCondition="false" constant="false">
        <notes>
          <body xmlns="http://www.w3.org/1999/xhtml">
            <p>FORMULA: C9H6O2</p>
            <p>CHARGE: 0</p>
          </body>
        </notes>
      </species>
      <species id="M_cpppg3_c" name="Coproporphyrinogen III" compartment="c" hasOnlySubstanceUnits="false" boundaryCondition="false" constant="false">
        <notes>
          <body xmlns="http://www.w3.org/1999/xhtml">
            <p>FORMULA: C36H40N4O8</p>
            <p>CHARGE: -4</p>
          </body>
        </notes>
      </species>
      <species id="M_pppg9_c" name="Protoporphyrinogen IX" compartment="c" hasOnlySubstanceUnits="false" boundaryCondition="false" constant="false">
        <notes>
          <body xmlns="http://www.w3.org/1999/xhtml">
            <p>FORMULA: C34H38N4O4</p>
            <p>CHARGE: -2</p>
          </body>
        </notes>
      </species>
      <species id="M_creat_e" name="creatine" compartment="e" hasOnlySubstanceUnits="false" boundaryCondition="false" constant="false">
        <notes>
          <body xmlns="http://www.w3.org/1999/xhtml">
            <p>FORMULA: C4H9N3O2</p>
            <p>CHARGE: 0</p>
          </body>
        </notes>
      </species>
      <species id="M_crmp_hs_e" name="ceramide 1-phosphate(2-)" compartment="e" hasOnlySubstanceUnits="false" boundaryCondition="false" constant="false">
        <notes>
          <body xmlns="http://www.w3.org/1999/xhtml">
            <p>FORMULA: C18H35NO5PFULLRCO</p>
            <p>CHARGE: -2</p>
          </body>
        </notes>
      </species>
      <species id="M_pcrn_x" name="propionyl-carnitine" compartment="x" hasOnlySubstanceUnits="false" boundaryCondition="false" constant="false">
        <notes>
          <body xmlns="http://www.w3.org/1999/xhtml">
            <p>FORMULA: C10H19NO4</p>
            <p>CHARGE: 0</p>
          </body>
        </notes>
      </species>
      <species id="M_crn_x" name="L-Carnitine" compartment="x" hasOnlySubstanceUnits="false" boundaryCondition="false" constant="false">
        <notes>
          <body xmlns="http://www.w3.org/1999/xhtml">
            <p>FORMULA: C7H15NO3</p>
            <p>CHARGE: 0</p>
          </body>
        </notes>
      </species>
      <species id="M_pcrn_c" name="propionyl-carnitine" compartment="c" hasOnlySubstanceUnits="false" boundaryCondition="false" constant="false">
        <notes>
          <body xmlns="http://www.w3.org/1999/xhtml">
            <p>FORMULA: C10H19NO4</p>
            <p>CHARGE: 0</p>
          </body>
        </notes>
      </species>
      <species id="M_acrn_x" name="O-acetylcarnitine" compartment="x" hasOnlySubstanceUnits="false" boundaryCondition="false" constant="false">
        <notes>
          <body xmlns="http://www.w3.org/1999/xhtml">
            <p>FORMULA: C9H17NO4</p>
            <p>CHARGE: 0</p>
          </body>
        </notes>
      </species>
      <species id="M_crn_e" name="L-Carnitine" compartment="e" hasOnlySubstanceUnits="false" boundaryCondition="false" constant="false">
        <notes>
          <body xmlns="http://www.w3.org/1999/xhtml">
            <p>FORMULA: C7H15NO3</p>
            <p>CHARGE: 0</p>
          </body>
        </notes>
      </species>
      <species id="M_dmnoncrn_x" name="4,8-dimethylnonanoyl carnitine" compartment="x" hasOnlySubstanceUnits="false" boundaryCondition="false" constant="false">
        <notes>
          <body xmlns="http://www.w3.org/1999/xhtml">
            <p>FORMULA: C18H37NO4</p>
            <p>CHARGE: 0</p>
          </body>
        </notes>
      </species>
      <species id="M_dmnoncrn_m" name="4,8 dimethylnonanoyl carnitine" compartment="m" hasOnlySubstanceUnits="false" boundaryCondition="false" constant="false">
        <notes>
          <body xmlns="http://www.w3.org/1999/xhtml">
            <p>FORMULA: C18H37NO4</p>
            <p>CHARGE: 0</p>
          </body>
        </notes>
      </species>
      <species id="M_crtn_c" name="creatinine" compartment="c" hasOnlySubstanceUnits="false" boundaryCondition="false" constant="false">
        <notes>
          <body xmlns="http://www.w3.org/1999/xhtml">
            <p>FORMULA: C4H7N3O</p>
            <p>CHARGE: 0</p>
          </body>
        </notes>
      </species>
      <species id="M_crtsl_e" name="cortisol" compartment="e" hasOnlySubstanceUnits="false" boundaryCondition="false" constant="false">
        <notes>
          <body xmlns="http://www.w3.org/1999/xhtml">
            <p>FORMULA: C21H30O5</p>
            <p>CHARGE: 0</p>
          </body>
        </notes>
      </species>
      <species id="M_crtsl_c" name="cortisol" compartment="c" hasOnlySubstanceUnits="false" boundaryCondition="false" constant="false">
        <notes>
          <body xmlns="http://www.w3.org/1999/xhtml">
            <p>FORMULA: C21H30O5</p>
            <p>CHARGE: 0</p>
          </body>
        </notes>
      </species>
      <species id="M_crtsl_m" name="cortisol" compartment="m" hasOnlySubstanceUnits="false" boundaryCondition="false" constant="false">
        <notes>
          <body xmlns="http://www.w3.org/1999/xhtml">
            <p>FORMULA: C21H30O5</p>
            <p>CHARGE: 0</p>
          </body>
        </notes>
      </species>
      <species id="M_crtsl_r" name="cortisol" compartment="r" hasOnlySubstanceUnits="false" boundaryCondition="false" constant="false">
        <notes>
          <body xmlns="http://www.w3.org/1999/xhtml">
            <p>FORMULA: C21H30O5</p>
            <p>CHARGE: 0</p>
          </body>
        </notes>
      </species>
      <species id="M_crtstrn_e" name="corticosterone" compartment="e" hasOnlySubstanceUnits="false" boundaryCondition="false" constant="false">
        <notes>
          <body xmlns="http://www.w3.org/1999/xhtml">
            <p>FORMULA: C21H30O4</p>
            <p>CHARGE: 0</p>
          </body>
        </notes>
      </species>
      <species id="M_crtstrn_c" name="corticosterone" compartment="c" hasOnlySubstanceUnits="false" boundaryCondition="false" constant="false">
        <notes>
          <body xmlns="http://www.w3.org/1999/xhtml">
            <p>FORMULA: C21H30O4</p>
            <p>CHARGE: 0</p>
          </body>
        </notes>
      </species>
      <species id="M_crtstrn_m" name="corticosterone" compartment="m" hasOnlySubstanceUnits="false" boundaryCondition="false" constant="false">
        <notes>
          <body xmlns="http://www.w3.org/1999/xhtml">
            <p>FORMULA: C21H30O4</p>
            <p>CHARGE: 0</p>
          </body>
        </notes>
      </species>
      <species id="M_crtstrn_r" name="corticosterone" compartment="r" hasOnlySubstanceUnits="false" boundaryCondition="false" constant="false">
        <notes>
          <body xmlns="http://www.w3.org/1999/xhtml">
            <p>FORMULA: C21H30O4</p>
            <p>CHARGE: 0</p>
          </body>
        </notes>
      </species>
      <species id="M_crvnc_e" name="cervonic acid, C22:6 n-3" compartment="e" hasOnlySubstanceUnits="false" boundaryCondition="false" constant="false">
        <notes>
          <body xmlns="http://www.w3.org/1999/xhtml">
            <p>FORMULA: C22H31O2</p>
            <p>CHARGE: -1</p>
          </body>
        </notes>
      </species>
      <species id="M_crvnc_c" name="cervonic acid, C22:6 n-3" compartment="c" hasOnlySubstanceUnits="false" boundaryCondition="false" constant="false">
        <notes>
          <body xmlns="http://www.w3.org/1999/xhtml">
            <p>FORMULA: C22H31O2</p>
            <p>CHARGE: -1</p>
          </body>
        </notes>
      </species>
      <species id="M_cspg_a_l" name="chondroitin sulfate A (GalNAc4S-GlcA) proteoglycan" compartment="l" hasOnlySubstanceUnits="false" boundaryCondition="false" constant="false">
        <notes>
          <body xmlns="http://www.w3.org/1999/xhtml">
            <p>FORMULA: C45H66N2O45S3X</p>
            <p>CHARGE: -5</p>
          </body>
        </notes>
      </species>
      <species id="M_Ser_Gly_Ala_X_Gly_l" name="protein-linked serine residue (glycosaminoglycan attachment site)" compartment="l" hasOnlySubstanceUnits="false" boundaryCondition="false" constant="false">
        <notes>
          <body xmlns="http://www.w3.org/1999/xhtml">
            <p>FORMULA: XH</p>
            <p>CHARGE: 0</p>
          </body>
        </notes>
      </species>
      <species id="M_cs_a_l" name="chondroitin sulfate A (GalNAc4S-GlcA), free chain" compartment="l" hasOnlySubstanceUnits="false" boundaryCondition="false" constant="false">
        <notes>
          <body xmlns="http://www.w3.org/1999/xhtml">
            <p>FORMULA: C45H67N2O46S3</p>
            <p>CHARGE: -5</p>
          </body>
        </notes>
      </species>
      <species id="M_cspg_b_l" name="chondroitin sulfate B / dermatan sulfate (IdoA2S-GalNAc4S) proteoglycan" compartment="l" hasOnlySubstanceUnits="false" boundaryCondition="false" constant="false">
        <notes>
          <body xmlns="http://www.w3.org/1999/xhtml">
            <p>FORMULA: C45H65N2O48S4X</p>
            <p>CHARGE: -6</p>
          </body>
        </notes>
      </species>
      <species id="M_cs_b_l" name="chondroitin sulfate B / dermatan sulfate (IdoA2S-GalNAc4S), free chain" compartment="l" hasOnlySubstanceUnits="false" boundaryCondition="false" constant="false">
        <notes>
          <body xmlns="http://www.w3.org/1999/xhtml">
            <p>FORMULA: C45H66N2O49S4</p>
            <p>CHARGE: -6</p>
          </body>
        </notes>
      </species>
      <species id="M_cspg_c_l" name="chondroitin sulfate C (GalNAc6S-GlcA) proteoglycan" compartment="l" hasOnlySubstanceUnits="false" boundaryCondition="false" constant="false">
        <notes>
          <body xmlns="http://www.w3.org/1999/xhtml">
            <p>FORMULA: C45H66N2O45S3X</p>
            <p>CHARGE: -5</p>
          </body>
        </notes>
      </species>
      <species id="M_cs_c_l" name="chondroitin sulfate C (GalNAc6S-GlcA), free chain" compartment="l" hasOnlySubstanceUnits="false" boundaryCondition="false" constant="false">
        <notes>
          <body xmlns="http://www.w3.org/1999/xhtml">
            <p>FORMULA: C45H67N2O46S3</p>
            <p>CHARGE: -5</p>
          </body>
        </notes>
      </species>
      <species id="M_cspg_d_l" name="chondroitin sulfate D (GlcNAc6S-GlcA2S) proteoglycan" compartment="l" hasOnlySubstanceUnits="false" boundaryCondition="false" constant="false">
        <notes>
          <body xmlns="http://www.w3.org/1999/xhtml">
            <p>FORMULA: C45H64N2O51S5X</p>
            <p>CHARGE: -7</p>
          </body>
        </notes>
      </species>
      <species id="M_cs_d_l" name="chondroitin sulfate D (GlcNAc6S-GlcA2S), free chain" compartment="l" hasOnlySubstanceUnits="false" boundaryCondition="false" constant="false">
        <notes>
          <body xmlns="http://www.w3.org/1999/xhtml">
            <p>FORMULA: C45H65N2O52S5</p>
            <p>CHARGE: -7</p>
          </body>
        </notes>
      </species>
      <species id="M_cspg_e_l" name="chondroitin sulfate E (GalNAc4,6diS-GlcA) proteoglycan" compartment="l" hasOnlySubstanceUnits="false" boundaryCondition="false" constant="false">
        <notes>
          <body xmlns="http://www.w3.org/1999/xhtml">
            <p>FORMULA: C45H63N2O54S6X</p>
            <p>CHARGE: -8</p>
          </body>
        </notes>
      </species>
      <species id="M_cs_e_l" name="chondroitin sulfate E (GalNAc4,6diS-GlcA), free chain" compartment="l" hasOnlySubstanceUnits="false" boundaryCondition="false" constant="false">
        <notes>
          <body xmlns="http://www.w3.org/1999/xhtml">
            <p>FORMULA: C45H64N2O55S6</p>
            <p>CHARGE: -8</p>
          </body>
        </notes>
      </species>
      <species id="M_pcrn_m" name="propionyl-carnitine" compartment="m" hasOnlySubstanceUnits="false" boundaryCondition="false" constant="false">
        <notes>
          <body xmlns="http://www.w3.org/1999/xhtml">
            <p>FORMULA: C10H19NO4</p>
            <p>CHARGE: 0</p>
          </body>
        </notes>
      </species>
      <species id="M_dmnoncoa_x" name="4,8 dimethylnonanoyl-CoA" compartment="x" hasOnlySubstanceUnits="false" boundaryCondition="false" constant="false">
        <notes>
          <body xmlns="http://www.w3.org/1999/xhtml">
            <p>FORMULA: C32H54N7O17P3S</p>
            <p>CHARGE: -4</p>
          </body>
        </notes>
      </species>
      <species id="M_ppcoa_x" name="Propanoyl-CoA" compartment="x" hasOnlySubstanceUnits="false" boundaryCondition="false" constant="false">
        <notes>
          <body xmlns="http://www.w3.org/1999/xhtml">
            <p>FORMULA: C24H36N7O17P3S</p>
            <p>CHARGE: -4</p>
          </body>
        </notes>
      </species>
      <species id="M_crn_r" name="(R)-carnitine" compartment="r" hasOnlySubstanceUnits="false" boundaryCondition="false" constant="false">
        <notes>
          <body xmlns="http://www.w3.org/1999/xhtml">
            <p>FORMULA: C7H15NO3</p>
            <p>CHARGE: 0</p>
          </body>
        </notes>
      </species>
      <species id="M_acrn_r" name="O-acetylcarnitine" compartment="r" hasOnlySubstanceUnits="false" boundaryCondition="false" constant="false">
        <notes>
          <body xmlns="http://www.w3.org/1999/xhtml">
            <p>FORMULA: C9H17NO4</p>
            <p>CHARGE: 0</p>
          </body>
        </notes>
      </species>
      <species id="M_csn_c" name="cytosine" compartment="c" hasOnlySubstanceUnits="false" boundaryCondition="false" constant="false">
        <notes>
          <body xmlns="http://www.w3.org/1999/xhtml">
            <p>FORMULA: C4H5N3O</p>
            <p>CHARGE: 0</p>
          </body>
        </notes>
      </species>
      <species id="M_ura_c" name="Uracil" compartment="c" hasOnlySubstanceUnits="false" boundaryCondition="false" constant="false">
        <notes>
          <body xmlns="http://www.w3.org/1999/xhtml">
            <p>FORMULA: C4H4N2O2</p>
            <p>CHARGE: 0</p>
          </body>
        </notes>
      </species>
      <species id="M_csn_e" name="cytosine" compartment="e" hasOnlySubstanceUnits="false" boundaryCondition="false" constant="false">
        <notes>
          <body xmlns="http://www.w3.org/1999/xhtml">
            <p>FORMULA: C4H5N3O</p>
            <p>CHARGE: 0</p>
          </body>
        </notes>
      </species>
      <species id="M_cspg_a_g" name="chondroitin sulfate A (GalNAc4S-GlcA) proteoglycan" compartment="g" hasOnlySubstanceUnits="false" boundaryCondition="false" constant="false">
        <notes>
          <body xmlns="http://www.w3.org/1999/xhtml">
            <p>FORMULA: C45H66N2O45S3X</p>
            <p>CHARGE: -5</p>
          </body>
        </notes>
      </species>
      <species id="M_cspg_a_e" name="chondroitin sulfate A (GalNAc4S-GlcA) proteoglycan" compartment="e" hasOnlySubstanceUnits="false" boundaryCondition="false" constant="false">
        <notes>
          <body xmlns="http://www.w3.org/1999/xhtml">
            <p>FORMULA: C45H66N2O45S3X</p>
            <p>CHARGE: -5</p>
          </body>
        </notes>
      </species>
      <species id="M_cspg_b_g" name="chondroitin sulfate B / dermatan sulfate (IdoA2S-GalNAc4S) proteoglycan" compartment="g" hasOnlySubstanceUnits="false" boundaryCondition="false" constant="false">
        <notes>
          <body xmlns="http://www.w3.org/1999/xhtml">
            <p>FORMULA: C45H65N2O48S4X</p>
            <p>CHARGE: -6</p>
          </body>
        </notes>
      </species>
      <species id="M_cspg_b_e" name="chondroitin sulfate B / dermatan sulfate (IdoA2S-GalNAc4S) proteoglycan" compartment="e" hasOnlySubstanceUnits="false" boundaryCondition="false" constant="false">
        <notes>
          <body xmlns="http://www.w3.org/1999/xhtml">
            <p>FORMULA: C45H65N2O48S4X</p>
            <p>CHARGE: -6</p>
          </body>
        </notes>
      </species>
      <species id="M_cspg_c_g" name="chondroitin sulfate C (GalNAc6S-GlcA) proteoglycan" compartment="g" hasOnlySubstanceUnits="false" boundaryCondition="false" constant="false">
        <notes>
          <body xmlns="http://www.w3.org/1999/xhtml">
            <p>FORMULA: C45H66N2O45S3X</p>
            <p>CHARGE: -5</p>
          </body>
        </notes>
      </species>
      <species id="M_cspg_c_e" name="chondroitin sulfate C (GalNAc6S-GlcA) proteoglycan" compartment="e" hasOnlySubstanceUnits="false" boundaryCondition="false" constant="false">
        <notes>
          <body xmlns="http://www.w3.org/1999/xhtml">
            <p>FORMULA: C45H66N2O45S3X</p>
            <p>CHARGE: -5</p>
          </body>
        </notes>
      </species>
      <species id="M_cspg_d_g" name="chondroitin sulfate D (GlcNAc6S-GlcA2S) proteoglycan" compartment="g" hasOnlySubstanceUnits="false" boundaryCondition="false" constant="false">
        <notes>
          <body xmlns="http://www.w3.org/1999/xhtml">
            <p>FORMULA: C45H64N2O51S5X</p>
            <p>CHARGE: -7</p>
          </body>
        </notes>
      </species>
      <species id="M_cspg_d_e" name="chondroitin sulfate D (GlcNAc6S-GlcA2S) proteoglycan" compartment="e" hasOnlySubstanceUnits="false" boundaryCondition="false" constant="false">
        <notes>
          <body xmlns="http://www.w3.org/1999/xhtml">
            <p>FORMULA: C45H64N2O51S5X</p>
            <p>CHARGE: -7</p>
          </body>
        </notes>
      </species>
      <species id="M_cspg_e_g" name="chondroitin sulfate E (GalNAc4,6diS-GlcA) proteoglycan" compartment="g" hasOnlySubstanceUnits="false" boundaryCondition="false" constant="false">
        <notes>
          <body xmlns="http://www.w3.org/1999/xhtml">
            <p>FORMULA: C45H63N2O54S6X</p>
            <p>CHARGE: -8</p>
          </body>
        </notes>
      </species>
      <species id="M_cspg_e_e" name="chondroitin sulfate E (GalNAc4,6diS-GlcA) proteoglycan" compartment="e" hasOnlySubstanceUnits="false" boundaryCondition="false" constant="false">
        <notes>
          <body xmlns="http://www.w3.org/1999/xhtml">
            <p>FORMULA: C45H63N2O54S6X</p>
            <p>CHARGE: -8</p>
          </body>
        </notes>
      </species>
      <species id="M_utp_c" name="UTP" compartment="c" hasOnlySubstanceUnits="false" boundaryCondition="false" constant="false">
        <notes>
          <body xmlns="http://www.w3.org/1999/xhtml">
            <p>FORMULA: C9H11N2O15P3</p>
            <p>CHARGE: -4</p>
          </body>
        </notes>
      </species>
      <species id="M_cyan_e" name="hydrogen cyanide" compartment="e" hasOnlySubstanceUnits="false" boundaryCondition="false" constant="false">
        <notes>
          <body xmlns="http://www.w3.org/1999/xhtml">
            <p>FORMULA: CHN</p>
            <p>CHARGE: 0</p>
          </body>
        </notes>
      </species>
      <species id="M_cyan_c" name="hydrogen cyanide" compartment="c" hasOnlySubstanceUnits="false" boundaryCondition="false" constant="false">
        <notes>
          <body xmlns="http://www.w3.org/1999/xhtml">
            <p>FORMULA: CHN</p>
            <p>CHARGE: 0</p>
          </body>
        </notes>
      </species>
      <species id="M_cyan_m" name="hydrogen cyanide" compartment="m" hasOnlySubstanceUnits="false" boundaryCondition="false" constant="false">
        <notes>
          <body xmlns="http://www.w3.org/1999/xhtml">
            <p>FORMULA: CHN</p>
            <p>CHARGE: 0</p>
          </body>
        </notes>
      </species>
      <species id="M_focytC_m" name="Ferrocytochrome C" compartment="m" hasOnlySubstanceUnits="false" boundaryCondition="false" constant="false">
        <notes>
          <body xmlns="http://www.w3.org/1999/xhtml">
            <p>FORMULA: C42H54FeN8O6S2</p>
            <p>CHARGE: 2</p>
          </body>
        </notes>
      </species>
      <species id="M_ficytC_m" name="Ferricytochrome c" compartment="m" hasOnlySubstanceUnits="false" boundaryCondition="false" constant="false">
        <notes>
          <body xmlns="http://www.w3.org/1999/xhtml">
            <p>FORMULA: C42H54FeN8O6S2</p>
            <p>CHARGE: 3</p>
          </body>
        </notes>
      </species>
      <species id="M_q10h2_m" name="Ubiquinol-10" compartment="m" hasOnlySubstanceUnits="false" boundaryCondition="false" constant="false">
        <notes>
          <body xmlns="http://www.w3.org/1999/xhtml">
            <p>FORMULA: C59H92O4</p>
            <p>CHARGE: 0</p>
          </body>
        </notes>
      </species>
      <species id="M_Lcystin_c" name="L-cystine" compartment="c" hasOnlySubstanceUnits="false" boundaryCondition="false" constant="false">
        <notes>
          <body xmlns="http://www.w3.org/1999/xhtml">
            <p>FORMULA: C6H12N2O4S2</p>
            <p>CHARGE: 0</p>
          </body>
        </notes>
      </species>
      <species id="M_gthrd_c" name="Reduced glutathione" compartment="c" hasOnlySubstanceUnits="false" boundaryCondition="false" constant="false">
        <notes>
          <body xmlns="http://www.w3.org/1999/xhtml">
            <p>FORMULA: C10H16N3O6S</p>
            <p>CHARGE: -1</p>
          </body>
        </notes>
      </species>
      <species id="M_gthox_c" name="Oxidized glutathione" compartment="c" hasOnlySubstanceUnits="false" boundaryCondition="false" constant="false">
        <notes>
          <body xmlns="http://www.w3.org/1999/xhtml">
            <p>FORMULA: C20H30N6O12S2</p>
            <p>CHARGE: -2</p>
          </body>
        </notes>
      </species>
      <species id="M_thcys_c" name="3-disulfanyl-L-alanine" compartment="c" hasOnlySubstanceUnits="false" boundaryCondition="false" constant="false">
        <notes>
          <body xmlns="http://www.w3.org/1999/xhtml">
            <p>FORMULA: C3H7NO2S2</p>
            <p>CHARGE: 0</p>
          </body>
        </notes>
      </species>
      <species id="M_mercppyr_c" name="3-mercaptopyruvate" compartment="c" hasOnlySubstanceUnits="false" boundaryCondition="false" constant="false">
        <notes>
          <body xmlns="http://www.w3.org/1999/xhtml">
            <p>FORMULA: C3H3O3S</p>
            <p>CHARGE: -1</p>
          </body>
        </notes>
      </species>
      <species id="M_cys_L_m" name="L-cysteine" compartment="m" hasOnlySubstanceUnits="false" boundaryCondition="false" constant="false">
        <notes>
          <body xmlns="http://www.w3.org/1999/xhtml">
            <p>FORMULA: C3H7NO2S</p>
            <p>CHARGE: 0</p>
          </body>
        </notes>
      </species>
      <species id="M_mercppyr_m" name="3-mercaptopyruvate" compartment="m" hasOnlySubstanceUnits="false" boundaryCondition="false" constant="false">
        <notes>
          <body xmlns="http://www.w3.org/1999/xhtml">
            <p>FORMULA: C3H3O3S</p>
            <p>CHARGE: -1</p>
          </body>
        </notes>
      </species>
      <species id="M_cyst_L_c" name="L-cystathionine" compartment="c" hasOnlySubstanceUnits="false" boundaryCondition="false" constant="false">
        <notes>
          <body xmlns="http://www.w3.org/1999/xhtml">
            <p>FORMULA: C7H14N2O4S</p>
            <p>CHARGE: 0</p>
          </body>
        </notes>
      </species>
      <species id="M_Lcystin_e" name="L-cystine" compartment="e" hasOnlySubstanceUnits="false" boundaryCondition="false" constant="false">
        <notes>
          <body xmlns="http://www.w3.org/1999/xhtml">
            <p>FORMULA: C6H12N2O4S2</p>
            <p>CHARGE: 0</p>
          </body>
        </notes>
      </species>
      <species id="M_glu_L_e" name="L-glutamate(1-)" compartment="e" hasOnlySubstanceUnits="false" boundaryCondition="false" constant="false">
        <notes>
          <body xmlns="http://www.w3.org/1999/xhtml">
            <p>FORMULA: C5H8NO4</p>
            <p>CHARGE: -1</p>
          </body>
        </notes>
      </species>
      <species id="M_cytd_c" name="Cytidine" compartment="c" hasOnlySubstanceUnits="false" boundaryCondition="false" constant="false">
        <notes>
          <body xmlns="http://www.w3.org/1999/xhtml">
            <p>FORMULA: C9H13N3O5</p>
            <p>CHARGE: 0</p>
          </body>
        </notes>
      </species>
      <species id="M_uri_c" name="Uridine" compartment="c" hasOnlySubstanceUnits="false" boundaryCondition="false" constant="false">
        <notes>
          <body xmlns="http://www.w3.org/1999/xhtml">
            <p>FORMULA: C9H12N2O6</p>
            <p>CHARGE: 0</p>
          </body>
        </notes>
      </species>
      <species id="M_cytd_m" name="cytidine" compartment="m" hasOnlySubstanceUnits="false" boundaryCondition="false" constant="false">
        <notes>
          <body xmlns="http://www.w3.org/1999/xhtml">
            <p>FORMULA: C9H13N3O5</p>
            <p>CHARGE: 0</p>
          </body>
        </notes>
      </species>
      <species id="M_cmp_m" name="CMP(2-)" compartment="m" hasOnlySubstanceUnits="false" boundaryCondition="false" constant="false">
        <notes>
          <body xmlns="http://www.w3.org/1999/xhtml">
            <p>FORMULA: C9H12N3O8P</p>
            <p>CHARGE: -2</p>
          </body>
        </notes>
      </species>
      <species id="M_cytd_n" name="cytidine" compartment="n" hasOnlySubstanceUnits="false" boundaryCondition="false" constant="false">
        <notes>
          <body xmlns="http://www.w3.org/1999/xhtml">
            <p>FORMULA: C9H13N3O5</p>
            <p>CHARGE: 0</p>
          </body>
        </notes>
      </species>
      <species id="M_h_n" name="proton" compartment="n" hasOnlySubstanceUnits="false" boundaryCondition="false" constant="false">
        <notes>
          <body xmlns="http://www.w3.org/1999/xhtml">
            <p>FORMULA: H</p>
            <p>CHARGE: 1</p>
          </body>
        </notes>
      </species>
      <species id="M_nh4_n" name="ammonium" compartment="n" hasOnlySubstanceUnits="false" boundaryCondition="false" constant="false">
        <notes>
          <body xmlns="http://www.w3.org/1999/xhtml">
            <p>FORMULA: H4N</p>
            <p>CHARGE: 1</p>
          </body>
        </notes>
      </species>
      <species id="M_uri_n" name="uridine" compartment="n" hasOnlySubstanceUnits="false" boundaryCondition="false" constant="false">
        <notes>
          <body xmlns="http://www.w3.org/1999/xhtml">
            <p>FORMULA: C9H12N2O6</p>
            <p>CHARGE: 0</p>
          </body>
        </notes>
      </species>
      <species id="M_cytd_e" name="Cytidine" compartment="e" hasOnlySubstanceUnits="false" boundaryCondition="false" constant="false">
        <notes>
          <body xmlns="http://www.w3.org/1999/xhtml">
            <p>FORMULA: C9H13N3O5</p>
            <p>CHARGE: 0</p>
          </body>
        </notes>
      </species>
      <species id="M_cytd_l" name="cytidine" compartment="l" hasOnlySubstanceUnits="false" boundaryCondition="false" constant="false">
        <notes>
          <body xmlns="http://www.w3.org/1999/xhtml">
            <p>FORMULA: C9H13N3O5</p>
            <p>CHARGE: 0</p>
          </body>
        </notes>
      </species>
      <species id="M_cdp_c" name="CDP" compartment="c" hasOnlySubstanceUnits="false" boundaryCondition="false" constant="false">
        <notes>
          <body xmlns="http://www.w3.org/1999/xhtml">
            <p>FORMULA: C9H12N3O11P2</p>
            <p>CHARGE: -3</p>
          </body>
        </notes>
      </species>
      <species id="M_dgtp_c" name="dGTP" compartment="c" hasOnlySubstanceUnits="false" boundaryCondition="false" constant="false">
        <notes>
          <body xmlns="http://www.w3.org/1999/xhtml">
            <p>FORMULA: C10H12N5O13P3</p>
            <p>CHARGE: -4</p>
          </body>
        </notes>
      </species>
      <species id="M_dgdp_c" name="dGDP" compartment="c" hasOnlySubstanceUnits="false" boundaryCondition="false" constant="false">
        <notes>
          <body xmlns="http://www.w3.org/1999/xhtml">
            <p>FORMULA: C10H12N5O10P2</p>
            <p>CHARGE: -3</p>
          </body>
        </notes>
      </species>
      <species id="M_cmp_n" name="CMP(2-)" compartment="n" hasOnlySubstanceUnits="false" boundaryCondition="false" constant="false">
        <notes>
          <body xmlns="http://www.w3.org/1999/xhtml">
            <p>FORMULA: C9H12N3O8P</p>
            <p>CHARGE: -2</p>
          </body>
        </notes>
      </species>
      <species id="M_dgtp_n" name="dGTP" compartment="n" hasOnlySubstanceUnits="false" boundaryCondition="false" constant="false">
        <notes>
          <body xmlns="http://www.w3.org/1999/xhtml">
            <p>FORMULA: C10H12N5O13P3</p>
            <p>CHARGE: -4</p>
          </body>
        </notes>
      </species>
      <species id="M_cdp_n" name="CDP(3-)" compartment="n" hasOnlySubstanceUnits="false" boundaryCondition="false" constant="false">
        <notes>
          <body xmlns="http://www.w3.org/1999/xhtml">
            <p>FORMULA: C9H12N3O11P2</p>
            <p>CHARGE: -3</p>
          </body>
        </notes>
      </species>
      <species id="M_dgdp_n" name="dGDP(2-)" compartment="n" hasOnlySubstanceUnits="false" boundaryCondition="false" constant="false">
        <notes>
          <body xmlns="http://www.w3.org/1999/xhtml">
            <p>FORMULA: C10H12N5O10P2</p>
            <p>CHARGE: -3</p>
          </body>
        </notes>
      </species>
      <species id="M_dcmp_c" name="dCMP" compartment="c" hasOnlySubstanceUnits="false" boundaryCondition="false" constant="false">
        <notes>
          <body xmlns="http://www.w3.org/1999/xhtml">
            <p>FORMULA: C9H12N3O7P</p>
            <p>CHARGE: -2</p>
          </body>
        </notes>
      </species>
      <species id="M_dcdp_c" name="dCDP" compartment="c" hasOnlySubstanceUnits="false" boundaryCondition="false" constant="false">
        <notes>
          <body xmlns="http://www.w3.org/1999/xhtml">
            <p>FORMULA: C9H12N3O10P2</p>
            <p>CHARGE: -3</p>
          </body>
        </notes>
      </species>
      <species id="M_dcmp_n" name="dCMP(2-)" compartment="n" hasOnlySubstanceUnits="false" boundaryCondition="false" constant="false">
        <notes>
          <body xmlns="http://www.w3.org/1999/xhtml">
            <p>FORMULA: C9H12N3O7P</p>
            <p>CHARGE: -2</p>
          </body>
        </notes>
      </species>
      <species id="M_dcdp_n" name="dCDP(3-)" compartment="n" hasOnlySubstanceUnits="false" boundaryCondition="false" constant="false">
        <notes>
          <body xmlns="http://www.w3.org/1999/xhtml">
            <p>FORMULA: C9H12N3O10P2</p>
            <p>CHARGE: -3</p>
          </body>
        </notes>
      </species>
      <species id="M_dctp_c" name="dCTP" compartment="c" hasOnlySubstanceUnits="false" boundaryCondition="false" constant="false">
        <notes>
          <body xmlns="http://www.w3.org/1999/xhtml">
            <p>FORMULA: C9H12N3O13P3</p>
            <p>CHARGE: -4</p>
          </body>
        </notes>
      </species>
      <species id="M_dctp_n" name="dCTP" compartment="n" hasOnlySubstanceUnits="false" boundaryCondition="false" constant="false">
        <notes>
          <body xmlns="http://www.w3.org/1999/xhtml">
            <p>FORMULA: C9H12N3O13P3</p>
            <p>CHARGE: -4</p>
          </body>
        </notes>
      </species>
      <species id="M_datp_n" name="dATP" compartment="n" hasOnlySubstanceUnits="false" boundaryCondition="false" constant="false">
        <notes>
          <body xmlns="http://www.w3.org/1999/xhtml">
            <p>FORMULA: C10H12N5O12P3</p>
            <p>CHARGE: -4</p>
          </body>
        </notes>
      </species>
      <species id="M_dadp_n" name="dADP(3-)" compartment="n" hasOnlySubstanceUnits="false" boundaryCondition="false" constant="false">
        <notes>
          <body xmlns="http://www.w3.org/1999/xhtml">
            <p>FORMULA: C10H12N5O9P2</p>
            <p>CHARGE: -3</p>
          </body>
        </notes>
      </species>
      <species id="M_utp_n" name="UTP(4-)" compartment="n" hasOnlySubstanceUnits="false" boundaryCondition="false" constant="false">
        <notes>
          <body xmlns="http://www.w3.org/1999/xhtml">
            <p>FORMULA: C9H11N2O15P3</p>
            <p>CHARGE: -4</p>
          </body>
        </notes>
      </species>
      <species id="M_udp_n" name="UDP(3-)" compartment="n" hasOnlySubstanceUnits="false" boundaryCondition="false" constant="false">
        <notes>
          <body xmlns="http://www.w3.org/1999/xhtml">
            <p>FORMULA: C9H11N2O12P2</p>
            <p>CHARGE: -3</p>
          </body>
        </notes>
      </species>
      <species id="M_cdp_m" name="CDP(3-)" compartment="m" hasOnlySubstanceUnits="false" boundaryCondition="false" constant="false">
        <notes>
          <body xmlns="http://www.w3.org/1999/xhtml">
            <p>FORMULA: C9H12N3O11P2</p>
            <p>CHARGE: -3</p>
          </body>
        </notes>
      </species>
      <species id="M_adp_n" name="ADP(3-)" compartment="n" hasOnlySubstanceUnits="false" boundaryCondition="false" constant="false">
        <notes>
          <body xmlns="http://www.w3.org/1999/xhtml">
            <p>FORMULA: C10H12N5O10P2</p>
            <p>CHARGE: -3</p>
          </body>
        </notes>
      </species>
      <species id="M_gtp_n" name="GTP(4-)" compartment="n" hasOnlySubstanceUnits="false" boundaryCondition="false" constant="false">
        <notes>
          <body xmlns="http://www.w3.org/1999/xhtml">
            <p>FORMULA: C10H12N5O14P3</p>
            <p>CHARGE: -4</p>
          </body>
        </notes>
      </species>
      <species id="M_gdp_n" name="GDP(3-)" compartment="n" hasOnlySubstanceUnits="false" boundaryCondition="false" constant="false">
        <notes>
          <body xmlns="http://www.w3.org/1999/xhtml">
            <p>FORMULA: C10H12N5O11P2</p>
            <p>CHARGE: -3</p>
          </body>
        </notes>
      </species>
      <species id="M_3aib_D_e" name="D-3-Amino-isobutanoate" compartment="e" hasOnlySubstanceUnits="false" boundaryCondition="false" constant="false">
        <notes>
          <body xmlns="http://www.w3.org/1999/xhtml">
            <p>FORMULA: C4H9NO2</p>
            <p>CHARGE: 0</p>
          </body>
        </notes>
      </species>
      <species id="M_3aib_D_m" name="D-3-Amino-isobutanoate" compartment="m" hasOnlySubstanceUnits="false" boundaryCondition="false" constant="false">
        <notes>
          <body xmlns="http://www.w3.org/1999/xhtml">
            <p>FORMULA: C4H9NO2</p>
            <p>CHARGE: 0</p>
          </body>
        </notes>
      </species>
      <species id="M_dad_2_c" name="2-deoxyadenosine" compartment="c" hasOnlySubstanceUnits="false" boundaryCondition="false" constant="false">
        <notes>
          <body xmlns="http://www.w3.org/1999/xhtml">
            <p>FORMULA: C10H13N5O3</p>
            <p>CHARGE: 0</p>
          </body>
        </notes>
      </species>
      <species id="M_din_c" name="Deoxyinosine" compartment="c" hasOnlySubstanceUnits="false" boundaryCondition="false" constant="false">
        <notes>
          <body xmlns="http://www.w3.org/1999/xhtml">
            <p>FORMULA: C10H12N4O4</p>
            <p>CHARGE: 0</p>
          </body>
        </notes>
      </species>
      <species id="M_dad_2_e" name="2-deoxyadenosine" compartment="e" hasOnlySubstanceUnits="false" boundaryCondition="false" constant="false">
        <notes>
          <body xmlns="http://www.w3.org/1999/xhtml">
            <p>FORMULA: C10H13N5O3</p>
            <p>CHARGE: 0</p>
          </body>
        </notes>
      </species>
      <species id="M_din_e" name="Deoxyinosine" compartment="e" hasOnlySubstanceUnits="false" boundaryCondition="false" constant="false">
        <notes>
          <body xmlns="http://www.w3.org/1999/xhtml">
            <p>FORMULA: C10H12N4O4</p>
            <p>CHARGE: 0</p>
          </body>
        </notes>
      </species>
      <species id="M_dag_hs_r" name="diglyceride" compartment="r" hasOnlySubstanceUnits="false" boundaryCondition="false" constant="false">
        <notes>
          <body xmlns="http://www.w3.org/1999/xhtml">
            <p>FORMULA: C3H6OFULLRCO2FULLR2CO2</p>
            <p>CHARGE: 0</p>
          </body>
        </notes>
      </species>
      <species id="M_dag_hs_n" name="diglyceride" compartment="n" hasOnlySubstanceUnits="false" boundaryCondition="false" constant="false">
        <notes>
          <body xmlns="http://www.w3.org/1999/xhtml">
            <p>FORMULA: C3H6OFULLRCO2FULLR2CO2</p>
            <p>CHARGE: 0</p>
          </body>
        </notes>
      </species>
      <species id="M_pa_hs_n" name="phosphatidate(2-)" compartment="n" hasOnlySubstanceUnits="false" boundaryCondition="false" constant="false">
        <notes>
          <body xmlns="http://www.w3.org/1999/xhtml">
            <p>FORMULA: C3H5O4PFULLRCO2FULLR2CO2</p>
            <p>CHARGE: -2</p>
          </body>
        </notes>
      </species>
      <species id="M_dag_hs_e" name="diglyceride" compartment="e" hasOnlySubstanceUnits="false" boundaryCondition="false" constant="false">
        <notes>
          <body xmlns="http://www.w3.org/1999/xhtml">
            <p>FORMULA: C3H6OFULLRCO2FULLR2CO2</p>
            <p>CHARGE: 0</p>
          </body>
        </notes>
      </species>
      <species id="M_ala_D_x" name="D-alanine" compartment="x" hasOnlySubstanceUnits="false" boundaryCondition="false" constant="false">
        <notes>
          <body xmlns="http://www.w3.org/1999/xhtml">
            <p>FORMULA: C3H7NO2</p>
            <p>CHARGE: 0</p>
          </body>
        </notes>
      </species>
      <species id="M_nh4_x" name="Ammonium" compartment="x" hasOnlySubstanceUnits="false" boundaryCondition="false" constant="false">
        <notes>
          <body xmlns="http://www.w3.org/1999/xhtml">
            <p>FORMULA: H4N</p>
            <p>CHARGE: 1</p>
          </body>
        </notes>
      </species>
      <species id="M_23doguln_c" name="(4R,5S)-4,5,6-trihydroxy-2,3-dioxohexanoate" compartment="c" hasOnlySubstanceUnits="false" boundaryCondition="false" constant="false">
        <notes>
          <body xmlns="http://www.w3.org/1999/xhtml">
            <p>FORMULA: C6H7O7</p>
            <p>CHARGE: -1</p>
          </body>
        </notes>
      </species>
      <species id="M_oaa_x" name="Oxaloacetate" compartment="x" hasOnlySubstanceUnits="false" boundaryCondition="false" constant="false">
        <notes>
          <body xmlns="http://www.w3.org/1999/xhtml">
            <p>FORMULA: C4H2O5</p>
            <p>CHARGE: -2</p>
          </body>
        </notes>
      </species>
      <species id="M_dd2coa_m" name="trans-dodec-2-enoyl-CoA(4-)" compartment="m" hasOnlySubstanceUnits="false" boundaryCondition="false" constant="false">
        <notes>
          <body xmlns="http://www.w3.org/1999/xhtml">
            <p>FORMULA: C33H52N7O17P3S</p>
            <p>CHARGE: -4</p>
          </body>
        </notes>
      </species>
      <species id="M_dd3coa_m" name="cis-dodec-3-enoyl-CoA(4-)" compartment="m" hasOnlySubstanceUnits="false" boundaryCondition="false" constant="false">
        <notes>
          <body xmlns="http://www.w3.org/1999/xhtml">
            <p>FORMULA: C33H52N7O17P3S</p>
            <p>CHARGE: -4</p>
          </body>
        </notes>
      </species>
      <species id="M_dcyt_m" name="2&apos;-deoxycytidine" compartment="m" hasOnlySubstanceUnits="false" boundaryCondition="false" constant="false">
        <notes>
          <body xmlns="http://www.w3.org/1999/xhtml">
            <p>FORMULA: C9H13N3O4</p>
            <p>CHARGE: 0</p>
          </body>
        </notes>
      </species>
      <species id="M_dcmp_m" name="dCMP(2-)" compartment="m" hasOnlySubstanceUnits="false" boundaryCondition="false" constant="false">
        <notes>
          <body xmlns="http://www.w3.org/1999/xhtml">
            <p>FORMULA: C9H12N3O7P</p>
            <p>CHARGE: -2</p>
          </body>
        </notes>
      </species>
      <species id="M_dcyt_n" name="2&apos;-deoxycytidine" compartment="n" hasOnlySubstanceUnits="false" boundaryCondition="false" constant="false">
        <notes>
          <body xmlns="http://www.w3.org/1999/xhtml">
            <p>FORMULA: C9H13N3O4</p>
            <p>CHARGE: 0</p>
          </body>
        </notes>
      </species>
      <species id="M_dump_c" name="dUMP" compartment="c" hasOnlySubstanceUnits="false" boundaryCondition="false" constant="false">
        <notes>
          <body xmlns="http://www.w3.org/1999/xhtml">
            <p>FORMULA: C9H11N2O8P</p>
            <p>CHARGE: -2</p>
          </body>
        </notes>
      </species>
      <species id="M_dcsptn1coa_x" name="docosa-4,7,10,13,16-pentaenoyl coenzyme A" compartment="x" hasOnlySubstanceUnits="false" boundaryCondition="false" constant="false">
        <notes>
          <body xmlns="http://www.w3.org/1999/xhtml">
            <p>FORMULA: C43H64N7O17P3S</p>
            <p>CHARGE: -4</p>
          </body>
        </notes>
      </species>
      <species id="M_dcsptn1crn_c" name="docosa-4,7,10,13,16-pentaenoyl carnitine" compartment="c" hasOnlySubstanceUnits="false" boundaryCondition="false" constant="false">
        <notes>
          <body xmlns="http://www.w3.org/1999/xhtml">
            <p>FORMULA: C29H47NO4</p>
            <p>CHARGE: 0</p>
          </body>
        </notes>
      </species>
      <species id="M_dcsptn1crn_m" name="docosa-4,7,10,13,16-pentaenoyl carnitine" compartment="m" hasOnlySubstanceUnits="false" boundaryCondition="false" constant="false">
        <notes>
          <body xmlns="http://www.w3.org/1999/xhtml">
            <p>FORMULA: C29H47NO4</p>
            <p>CHARGE: 0</p>
          </body>
        </notes>
      </species>
      <species id="M_dcsptn1coa_m" name="docosa-4,7,10,13,16-pentaenoyl coenzyme A" compartment="m" hasOnlySubstanceUnits="false" boundaryCondition="false" constant="false">
        <notes>
          <body xmlns="http://www.w3.org/1999/xhtml">
            <p>FORMULA: C43H64N7O17P3S</p>
            <p>CHARGE: -4</p>
          </body>
        </notes>
      </species>
      <species id="M_dcsptn1_e" name="docosa-4,7,10,13,16-pentaenoic acid" compartment="e" hasOnlySubstanceUnits="false" boundaryCondition="false" constant="false">
        <notes>
          <body xmlns="http://www.w3.org/1999/xhtml">
            <p>FORMULA: C22H33O2</p>
            <p>CHARGE: -1</p>
          </body>
        </notes>
      </species>
      <species id="M_dcsptn1_c" name="docosa-4,7,10,13,16-pentaenoic acid" compartment="c" hasOnlySubstanceUnits="false" boundaryCondition="false" constant="false">
        <notes>
          <body xmlns="http://www.w3.org/1999/xhtml">
            <p>FORMULA: C22H33O2</p>
            <p>CHARGE: -1</p>
          </body>
        </notes>
      </species>
      <species id="M_L_dpchrm_c" name="L-dopachromate" compartment="c" hasOnlySubstanceUnits="false" boundaryCondition="false" constant="false">
        <notes>
          <body xmlns="http://www.w3.org/1999/xhtml">
            <p>FORMULA: C9H6NO4</p>
            <p>CHARGE: -1</p>
          </body>
        </notes>
      </species>
      <species id="M_56dihindlcrbxlt_c" name="5,6-dihydroxyindole-2-carboxylate" compartment="c" hasOnlySubstanceUnits="false" boundaryCondition="false" constant="false">
        <notes>
          <body xmlns="http://www.w3.org/1999/xhtml">
            <p>FORMULA: C9H6NO4</p>
            <p>CHARGE: -1</p>
          </body>
        </notes>
      </species>
      <species id="M_dcyt_c" name="Deoxycytidine" compartment="c" hasOnlySubstanceUnits="false" boundaryCondition="false" constant="false">
        <notes>
          <body xmlns="http://www.w3.org/1999/xhtml">
            <p>FORMULA: C9H13N3O4</p>
            <p>CHARGE: 0</p>
          </body>
        </notes>
      </species>
      <species id="M_duri_c" name="Deoxyuridine" compartment="c" hasOnlySubstanceUnits="false" boundaryCondition="false" constant="false">
        <notes>
          <body xmlns="http://www.w3.org/1999/xhtml">
            <p>FORMULA: C9H12N2O5</p>
            <p>CHARGE: 0</p>
          </body>
        </notes>
      </species>
      <species id="M_duri_n" name="2&apos;-deoxyuridine" compartment="n" hasOnlySubstanceUnits="false" boundaryCondition="false" constant="false">
        <notes>
          <body xmlns="http://www.w3.org/1999/xhtml">
            <p>FORMULA: C9H12N2O5</p>
            <p>CHARGE: 0</p>
          </body>
        </notes>
      </species>
      <species id="M_dcyt_e" name="Deoxycytidine" compartment="e" hasOnlySubstanceUnits="false" boundaryCondition="false" constant="false">
        <notes>
          <body xmlns="http://www.w3.org/1999/xhtml">
            <p>FORMULA: C9H13N3O4</p>
            <p>CHARGE: 0</p>
          </body>
        </notes>
      </species>
      <species id="M_4h2oglt_m" name="4-hydroxy-2-oxoglutarate(2-)" compartment="m" hasOnlySubstanceUnits="false" boundaryCondition="false" constant="false">
        <notes>
          <body xmlns="http://www.w3.org/1999/xhtml">
            <p>FORMULA: C5H4O6</p>
            <p>CHARGE: -2</p>
          </body>
        </notes>
      </species>
      <species id="M_debrisoquine_e" name="debrisoquine" compartment="e" hasOnlySubstanceUnits="false" boundaryCondition="false" constant="false">
        <notes>
          <body xmlns="http://www.w3.org/1999/xhtml">
            <p>FORMULA: C10H14N3</p>
            <p>CHARGE: 1</p>
          </body>
        </notes>
      </species>
      <species id="M_decdp_c" name="all trans Decaprenyl diphosphate" compartment="c" hasOnlySubstanceUnits="false" boundaryCondition="false" constant="false">
        <notes>
          <body xmlns="http://www.w3.org/1999/xhtml">
            <p>FORMULA: C50H81O7P2</p>
            <p>CHARGE: -3</p>
          </body>
        </notes>
      </species>
      <species id="M_decdp_m" name="all trans Decaprenyl diphosphate" compartment="m" hasOnlySubstanceUnits="false" boundaryCondition="false" constant="false">
        <notes>
          <body xmlns="http://www.w3.org/1999/xhtml">
            <p>FORMULA: C50H81O7P2</p>
            <p>CHARGE: -3</p>
          </body>
        </notes>
      </species>
      <species id="M_dedoldp_L_c" name="Dehydrodolichol diphosphate, human liver homolog" compartment="c" hasOnlySubstanceUnits="false" boundaryCondition="false" constant="false">
        <notes>
          <body xmlns="http://www.w3.org/1999/xhtml">
            <p>FORMULA: C1080H1738O70P20</p>
            <p>CHARGE: -30</p>
          </body>
        </notes>
      </species>
      <species id="M_dedolp_L_c" name="Dehydrodolichol phosphate, human liver homolog" compartment="c" hasOnlySubstanceUnits="false" boundaryCondition="false" constant="false">
        <notes>
          <body xmlns="http://www.w3.org/1999/xhtml">
            <p>FORMULA: C1080H1738O40P10</p>
            <p>CHARGE: -20</p>
          </body>
        </notes>
      </species>
      <species id="M_dedoldp_U_c" name="Dehydrodolichol diphosphate, human uterine homolog" compartment="c" hasOnlySubstanceUnits="false" boundaryCondition="false" constant="false">
        <notes>
          <body xmlns="http://www.w3.org/1999/xhtml">
            <p>FORMULA: C1025H1650O70P20</p>
            <p>CHARGE: -30</p>
          </body>
        </notes>
      </species>
      <species id="M_dedolp_U_c" name="Dehydrodolichol phosphate, human uterine homolog" compartment="c" hasOnlySubstanceUnits="false" boundaryCondition="false" constant="false">
        <notes>
          <body xmlns="http://www.w3.org/1999/xhtml">
            <p>FORMULA: C1025H1650O40P10</p>
            <p>CHARGE: -20</p>
          </body>
        </notes>
      </species>
      <species id="M_dedol_L_c" name="Dehydrodolichol, human liver homolog" compartment="c" hasOnlySubstanceUnits="false" boundaryCondition="false" constant="false">
        <notes>
          <body xmlns="http://www.w3.org/1999/xhtml">
            <p>FORMULA: C1080H1748O10</p>
            <p>CHARGE: 0</p>
          </body>
        </notes>
      </species>
      <species id="M_dedol_U_c" name="Dehydrodolichol, human uterine homolog" compartment="c" hasOnlySubstanceUnits="false" boundaryCondition="false" constant="false">
        <notes>
          <body xmlns="http://www.w3.org/1999/xhtml">
            <p>FORMULA: C1025H1660O10</p>
            <p>CHARGE: 0</p>
          </body>
        </notes>
      </species>
      <species id="M_dolichol_L_c" name="Dolichol, human liver homolog" compartment="c" hasOnlySubstanceUnits="false" boundaryCondition="false" constant="false">
        <notes>
          <body xmlns="http://www.w3.org/1999/xhtml">
            <p>FORMULA: C1080H1768O10</p>
            <p>CHARGE: 0</p>
          </body>
        </notes>
      </species>
      <species id="M_dolichol_U_c" name="Dolichol, human uterine homolog" compartment="c" hasOnlySubstanceUnits="false" boundaryCondition="false" constant="false">
        <notes>
          <body xmlns="http://www.w3.org/1999/xhtml">
            <p>FORMULA: C1025H1680O10</p>
            <p>CHARGE: 0</p>
          </body>
        </notes>
      </species>
      <species id="M_tag_hs_c" name="triglyceride" compartment="c" hasOnlySubstanceUnits="false" boundaryCondition="false" constant="false">
        <notes>
          <body xmlns="http://www.w3.org/1999/xhtml">
            <p>FORMULA: C3H5FULLRCO2FULLR2CO2FULLR3CO2</p>
            <p>CHARGE: 0</p>
          </body>
        </notes>
      </species>
      <species id="M_dgchol_e" name="glycochenodeoxycholate" compartment="e" hasOnlySubstanceUnits="false" boundaryCondition="false" constant="false">
        <notes>
          <body xmlns="http://www.w3.org/1999/xhtml">
            <p>FORMULA: C26H43NO5</p>
            <p>CHARGE: 0</p>
          </body>
        </notes>
      </species>
      <species id="M_dgchol_c" name="glycochenodeoxycholate" compartment="c" hasOnlySubstanceUnits="false" boundaryCondition="false" constant="false">
        <notes>
          <body xmlns="http://www.w3.org/1999/xhtml">
            <p>FORMULA: C26H43NO5</p>
            <p>CHARGE: 0</p>
          </body>
        </notes>
      </species>
      <species id="M_dgmp_c" name="dGMP" compartment="c" hasOnlySubstanceUnits="false" boundaryCondition="false" constant="false">
        <notes>
          <body xmlns="http://www.w3.org/1999/xhtml">
            <p>FORMULA: C10H12N5O7P</p>
            <p>CHARGE: -2</p>
          </body>
        </notes>
      </species>
      <species id="M_datp_m" name="dATP" compartment="m" hasOnlySubstanceUnits="false" boundaryCondition="false" constant="false">
        <notes>
          <body xmlns="http://www.w3.org/1999/xhtml">
            <p>FORMULA: C10H12N5O12P3</p>
            <p>CHARGE: -4</p>
          </body>
        </notes>
      </species>
      <species id="M_dgmp_m" name="dGMP" compartment="m" hasOnlySubstanceUnits="false" boundaryCondition="false" constant="false">
        <notes>
          <body xmlns="http://www.w3.org/1999/xhtml">
            <p>FORMULA: C10H12N5O7P</p>
            <p>CHARGE: -2</p>
          </body>
        </notes>
      </species>
      <species id="M_dadp_m" name="dADP(3-)" compartment="m" hasOnlySubstanceUnits="false" boundaryCondition="false" constant="false">
        <notes>
          <body xmlns="http://www.w3.org/1999/xhtml">
            <p>FORMULA: C10H12N5O9P2</p>
            <p>CHARGE: -3</p>
          </body>
        </notes>
      </species>
      <species id="M_dgdp_m" name="dGDP(2-)" compartment="m" hasOnlySubstanceUnits="false" boundaryCondition="false" constant="false">
        <notes>
          <body xmlns="http://www.w3.org/1999/xhtml">
            <p>FORMULA: C10H12N5O10P2</p>
            <p>CHARGE: -3</p>
          </body>
        </notes>
      </species>
      <species id="M_dgsn_m" name="Deoxyguanosine" compartment="m" hasOnlySubstanceUnits="false" boundaryCondition="false" constant="false">
        <notes>
          <body xmlns="http://www.w3.org/1999/xhtml">
            <p>FORMULA: C10H13N5O4</p>
            <p>CHARGE: 0</p>
          </body>
        </notes>
      </species>
      <species id="M_dgsn_e" name="Deoxyguanosine" compartment="e" hasOnlySubstanceUnits="false" boundaryCondition="false" constant="false">
        <notes>
          <body xmlns="http://www.w3.org/1999/xhtml">
            <p>FORMULA: C10H13N5O4</p>
            <p>CHARGE: 0</p>
          </body>
        </notes>
      </species>
      <species id="M_dgsn_c" name="Deoxyguanosine" compartment="c" hasOnlySubstanceUnits="false" boundaryCondition="false" constant="false">
        <notes>
          <body xmlns="http://www.w3.org/1999/xhtml">
            <p>FORMULA: C10H13N5O4</p>
            <p>CHARGE: 0</p>
          </body>
        </notes>
      </species>
      <species id="M_3dhguln_c" name="3-dehydro-L-gulonate" compartment="c" hasOnlySubstanceUnits="false" boundaryCondition="false" constant="false">
        <notes>
          <body xmlns="http://www.w3.org/1999/xhtml">
            <p>FORMULA: C6H9O7</p>
            <p>CHARGE: -1</p>
          </body>
        </notes>
      </species>
      <species id="M_dhdascb_e" name="dehydroascorbide(1-)" compartment="e" hasOnlySubstanceUnits="false" boundaryCondition="false" constant="false">
        <notes>
          <body xmlns="http://www.w3.org/1999/xhtml">
            <p>FORMULA: C6H6O6</p>
            <p>CHARGE: 0</p>
          </body>
        </notes>
      </species>
      <species id="M_Rtotalcoa_x" name="R total Coenzyme A" compartment="x" hasOnlySubstanceUnits="false" boundaryCondition="false" constant="false">
        <notes>
          <body xmlns="http://www.w3.org/1999/xhtml">
            <p>FORMULA: CO2FULLRC21H31N7O15P3S</p>
            <p>CHARGE: -4</p>
          </body>
        </notes>
      </species>
      <species id="M_dhap_x" name="Dihydroxyacetone phosphate" compartment="x" hasOnlySubstanceUnits="false" boundaryCondition="false" constant="false">
        <notes>
          <body xmlns="http://www.w3.org/1999/xhtml">
            <p>FORMULA: C3H5O6P</p>
            <p>CHARGE: -2</p>
          </body>
        </notes>
      </species>
      <species id="M_dhcholestanate_m" name="3alpha,7alpha-Dihydroxy-5beta-cholestanate" compartment="m" hasOnlySubstanceUnits="false" boundaryCondition="false" constant="false">
        <notes>
          <body xmlns="http://www.w3.org/1999/xhtml">
            <p>FORMULA: C27H45O4</p>
            <p>CHARGE: -1</p>
          </body>
        </notes>
      </species>
      <species id="M_dhcholestanate_x" name="3alpha,7alpha-Dihydroxy-5beta-cholestanate" compartment="x" hasOnlySubstanceUnits="false" boundaryCondition="false" constant="false">
        <notes>
          <body xmlns="http://www.w3.org/1999/xhtml">
            <p>FORMULA: C27H45O4</p>
            <p>CHARGE: -1</p>
          </body>
        </notes>
      </species>
      <species id="M_fadh2_r" name="FADH2(2-)" compartment="r" hasOnlySubstanceUnits="false" boundaryCondition="false" constant="false">
        <notes>
          <body xmlns="http://www.w3.org/1999/xhtml">
            <p>FORMULA: C27H33N9O15P2</p>
            <p>CHARGE: -2</p>
          </body>
        </notes>
      </species>
      <species id="M_fad_r" name="Flavin adenine dinucleotide oxidized" compartment="r" hasOnlySubstanceUnits="false" boundaryCondition="false" constant="false">
        <notes>
          <body xmlns="http://www.w3.org/1999/xhtml">
            <p>FORMULA: C27H31N9O15P2</p>
            <p>CHARGE: -2</p>
          </body>
        </notes>
      </species>
      <species id="M_zymstnl_r" name="5alpha-cholest-8-en-3beta-ol" compartment="r" hasOnlySubstanceUnits="false" boundaryCondition="false" constant="false">
        <notes>
          <body xmlns="http://www.w3.org/1999/xhtml">
            <p>FORMULA: C27H46O</p>
            <p>CHARGE: 0</p>
          </body>
        </notes>
      </species>
      <species id="M_chlstol_r" name="5alpha-cholesta-7,24-dien-3beta-ol" compartment="r" hasOnlySubstanceUnits="false" boundaryCondition="false" constant="false">
        <notes>
          <body xmlns="http://www.w3.org/1999/xhtml">
            <p>FORMULA: C27H44O</p>
            <p>CHARGE: 0</p>
          </body>
        </notes>
      </species>
      <species id="M_lthstrl_r" name="5alpha-cholest-7-en-3beta-ol" compartment="r" hasOnlySubstanceUnits="false" boundaryCondition="false" constant="false">
        <notes>
          <body xmlns="http://www.w3.org/1999/xhtml">
            <p>FORMULA: C27H46O</p>
            <p>CHARGE: 0</p>
          </body>
        </notes>
      </species>
      <species id="M_dsmsterol_r" name="desmosterol" compartment="r" hasOnlySubstanceUnits="false" boundaryCondition="false" constant="false">
        <notes>
          <body xmlns="http://www.w3.org/1999/xhtml">
            <p>FORMULA: C27H44O</p>
            <p>CHARGE: 0</p>
          </body>
        </notes>
      </species>
      <species id="M_ddsmsterol_r" name="7-dehydrodesmosterol" compartment="r" hasOnlySubstanceUnits="false" boundaryCondition="false" constant="false">
        <notes>
          <body xmlns="http://www.w3.org/1999/xhtml">
            <p>FORMULA: C27H42O</p>
            <p>CHARGE: 0</p>
          </body>
        </notes>
      </species>
      <species id="M_dhcrm_hs_c" name="dihydroceramide" compartment="c" hasOnlySubstanceUnits="false" boundaryCondition="false" constant="false">
        <notes>
          <body xmlns="http://www.w3.org/1999/xhtml">
            <p>FORMULA: C18H38NO2FULLRCO</p>
            <p>CHARGE: 0</p>
          </body>
        </notes>
      </species>
      <species id="M_fad_c" name="Flavin adenine dinucleotide oxidized" compartment="c" hasOnlySubstanceUnits="false" boundaryCondition="false" constant="false">
        <notes>
          <body xmlns="http://www.w3.org/1999/xhtml">
            <p>FORMULA: C27H31N9O15P2</p>
            <p>CHARGE: -2</p>
          </body>
        </notes>
      </species>
      <species id="M_fadh2_c" name="FADH2(2-)" compartment="c" hasOnlySubstanceUnits="false" boundaryCondition="false" constant="false">
        <notes>
          <body xmlns="http://www.w3.org/1999/xhtml">
            <p>FORMULA: C27H33N9O15P2</p>
            <p>CHARGE: -2</p>
          </body>
        </notes>
      </species>
      <species id="M_3dpdhb_me_m" name="3-Decaprenyl-4-hydroxy-5-methoxybenzoate" compartment="m" hasOnlySubstanceUnits="false" boundaryCondition="false" constant="false">
        <notes>
          <body xmlns="http://www.w3.org/1999/xhtml">
            <p>FORMULA: C58H87O4</p>
            <p>CHARGE: -1</p>
          </body>
        </notes>
      </species>
      <species id="M_dheas_e" name="3beta-hydroxyandrost-5-en-17-one 3-sulfate(1-)" compartment="e" hasOnlySubstanceUnits="false" boundaryCondition="false" constant="false">
        <notes>
          <body xmlns="http://www.w3.org/1999/xhtml">
            <p>FORMULA: C19H27O5S</p>
            <p>CHARGE: -1</p>
          </body>
        </notes>
      </species>
      <species id="M_dheas_c" name="3beta-hydroxyandrost-5-en-17-one 3-sulfate(1-)" compartment="c" hasOnlySubstanceUnits="false" boundaryCondition="false" constant="false">
        <notes>
          <body xmlns="http://www.w3.org/1999/xhtml">
            <p>FORMULA: C19H27O5S</p>
            <p>CHARGE: -1</p>
          </body>
        </notes>
      </species>
      <species id="M_dheas_r" name="3beta-hydroxyandrost-5-en-17-one 3-sulfate(1-)" compartment="r" hasOnlySubstanceUnits="false" boundaryCondition="false" constant="false">
        <notes>
          <body xmlns="http://www.w3.org/1999/xhtml">
            <p>FORMULA: C19H27O5S</p>
            <p>CHARGE: -1</p>
          </body>
        </notes>
      </species>
      <species id="M_dhea_c" name="3beta-hydroxyandrost-5-en-17-one" compartment="c" hasOnlySubstanceUnits="false" boundaryCondition="false" constant="false">
        <notes>
          <body xmlns="http://www.w3.org/1999/xhtml">
            <p>FORMULA: C19H28O2</p>
            <p>CHARGE: 0</p>
          </body>
        </notes>
      </species>
      <species id="M_dhea_r" name="3beta-hydroxyandrost-5-en-17-one" compartment="r" hasOnlySubstanceUnits="false" boundaryCondition="false" constant="false">
        <notes>
          <body xmlns="http://www.w3.org/1999/xhtml">
            <p>FORMULA: C19H28O2</p>
            <p>CHARGE: 0</p>
          </body>
        </notes>
      </species>
      <species id="M_dhf_c" name="7,8-Dihydrofolate" compartment="c" hasOnlySubstanceUnits="false" boundaryCondition="false" constant="false">
        <notes>
          <body xmlns="http://www.w3.org/1999/xhtml">
            <p>FORMULA: C19H19N7O6</p>
            <p>CHARGE: -2</p>
          </body>
        </notes>
      </species>
      <species id="M_dhf_l" name="dihydrofolate(2-)" compartment="l" hasOnlySubstanceUnits="false" boundaryCondition="false" constant="false">
        <notes>
          <body xmlns="http://www.w3.org/1999/xhtml">
            <p>FORMULA: C19H19N7O6</p>
            <p>CHARGE: -2</p>
          </body>
        </notes>
      </species>
      <species id="M_dhf_m" name="dihydrofolate(2-)" compartment="m" hasOnlySubstanceUnits="false" boundaryCondition="false" constant="false">
        <notes>
          <body xmlns="http://www.w3.org/1999/xhtml">
            <p>FORMULA: C19H19N7O6</p>
            <p>CHARGE: -2</p>
          </body>
        </notes>
      </species>
      <species id="M_orot_c" name="Orotate" compartment="c" hasOnlySubstanceUnits="false" boundaryCondition="false" constant="false">
        <notes>
          <body xmlns="http://www.w3.org/1999/xhtml">
            <p>FORMULA: C5H3N2O4</p>
            <p>CHARGE: -1</p>
          </body>
        </notes>
      </species>
      <species id="M_56dura_c" name="5,6-dihydrouracil" compartment="c" hasOnlySubstanceUnits="false" boundaryCondition="false" constant="false">
        <notes>
          <body xmlns="http://www.w3.org/1999/xhtml">
            <p>FORMULA: C4H6N2O2</p>
            <p>CHARGE: 0</p>
          </body>
        </notes>
      </species>
      <species id="M_cala_c" name="N-carbamoyl-beta-alaninate" compartment="c" hasOnlySubstanceUnits="false" boundaryCondition="false" constant="false">
        <notes>
          <body xmlns="http://www.w3.org/1999/xhtml">
            <p>FORMULA: C4H7N2O3</p>
            <p>CHARGE: -1</p>
          </body>
        </notes>
      </species>
      <species id="M_56dthm_c" name="5,6-dihydrothymine" compartment="c" hasOnlySubstanceUnits="false" boundaryCondition="false" constant="false">
        <notes>
          <body xmlns="http://www.w3.org/1999/xhtml">
            <p>FORMULA: C5H8N2O2</p>
            <p>CHARGE: 0</p>
          </body>
        </notes>
      </species>
      <species id="M_dhbpt_c" name="6,7-dihydrobiopterin" compartment="c" hasOnlySubstanceUnits="false" boundaryCondition="false" constant="false">
        <notes>
          <body xmlns="http://www.w3.org/1999/xhtml">
            <p>FORMULA: C9H13N5O3</p>
            <p>CHARGE: 0</p>
          </body>
        </notes>
      </species>
      <species id="M_thbpt_c" name="5,6,7,8-tetrahydrobiopterin" compartment="c" hasOnlySubstanceUnits="false" boundaryCondition="false" constant="false">
        <notes>
          <body xmlns="http://www.w3.org/1999/xhtml">
            <p>FORMULA: C9H15N5O3</p>
            <p>CHARGE: 0</p>
          </body>
        </notes>
      </species>
      <species id="M_mlthf_c" name="5,10-Methylenetetrahydrofolate" compartment="c" hasOnlySubstanceUnits="false" boundaryCondition="false" constant="false">
        <notes>
          <body xmlns="http://www.w3.org/1999/xhtml">
            <p>FORMULA: C20H21N7O6</p>
            <p>CHARGE: -2</p>
          </body>
        </notes>
      </species>
      <species id="M_didp_c" name="dIDP" compartment="c" hasOnlySubstanceUnits="false" boundaryCondition="false" constant="false">
        <notes>
          <body xmlns="http://www.w3.org/1999/xhtml">
            <p>FORMULA: C10H11N4O10P2</p>
            <p>CHARGE: -3</p>
          </body>
        </notes>
      </species>
      <species id="M_didp_n" name="dIDP" compartment="n" hasOnlySubstanceUnits="false" boundaryCondition="false" constant="false">
        <notes>
          <body xmlns="http://www.w3.org/1999/xhtml">
            <p>FORMULA: C10H11N4O10P2</p>
            <p>CHARGE: -3</p>
          </body>
        </notes>
      </species>
      <species id="M_digalsgalside_hs_c" name="Digalactosylceramidesulfate" compartment="c" hasOnlySubstanceUnits="false" boundaryCondition="false" constant="false">
        <notes>
          <body xmlns="http://www.w3.org/1999/xhtml">
            <p>FORMULA: C30H55NO15SFULLRCO</p>
            <p>CHARGE: -1</p>
          </body>
        </notes>
      </species>
      <species id="M_digalsgalside_hs_e" name="Digalactosylceramidesulfate" compartment="e" hasOnlySubstanceUnits="false" boundaryCondition="false" constant="false">
        <notes>
          <body xmlns="http://www.w3.org/1999/xhtml">
            <p>FORMULA: C30H55NO15SFULLRCO</p>
            <p>CHARGE: -1</p>
          </body>
        </notes>
      </species>
      <species id="M_digalsgalside_hs_g" name="Digalactosylceramidesulfate" compartment="g" hasOnlySubstanceUnits="false" boundaryCondition="false" constant="false">
        <notes>
          <body xmlns="http://www.w3.org/1999/xhtml">
            <p>FORMULA: C30H55NO15SFULLRCO</p>
            <p>CHARGE: -1</p>
          </body>
        </notes>
      </species>
      <species id="M_digalside_hs_c" name="Digalactosylceramide" compartment="c" hasOnlySubstanceUnits="false" boundaryCondition="false" constant="false">
        <notes>
          <body xmlns="http://www.w3.org/1999/xhtml">
            <p>FORMULA: C30H56NO12FULLRCO</p>
            <p>CHARGE: 0</p>
          </body>
        </notes>
      </species>
      <species id="M_digalside_hs_g" name="Digalactosylceramide" compartment="g" hasOnlySubstanceUnits="false" boundaryCondition="false" constant="false">
        <notes>
          <body xmlns="http://www.w3.org/1999/xhtml">
            <p>FORMULA: C30H56NO12FULLRCO</p>
            <p>CHARGE: 0</p>
          </body>
        </notes>
      </species>
      <species id="M_digalside_hs_l" name="Digalactosylceramide" compartment="l" hasOnlySubstanceUnits="false" boundaryCondition="false" constant="false">
        <notes>
          <body xmlns="http://www.w3.org/1999/xhtml">
            <p>FORMULA: C30H56NO12FULLRCO</p>
            <p>CHARGE: 0</p>
          </body>
        </notes>
      </species>
      <species id="M_ditp_c" name="dITP(4-)" compartment="c" hasOnlySubstanceUnits="false" boundaryCondition="false" constant="false">
        <notes>
          <body xmlns="http://www.w3.org/1999/xhtml">
            <p>FORMULA: C10H11N4O13P3</p>
            <p>CHARGE: -4</p>
          </body>
        </notes>
      </species>
      <species id="M_ditp_n" name="dITP(4-)" compartment="n" hasOnlySubstanceUnits="false" boundaryCondition="false" constant="false">
        <notes>
          <body xmlns="http://www.w3.org/1999/xhtml">
            <p>FORMULA: C10H11N4O13P3</p>
            <p>CHARGE: -4</p>
          </body>
        </notes>
      </species>
      <species id="M_dkmpp_c" name="2,3-diketo-5-methylthio-1-phosphopentane" compartment="c" hasOnlySubstanceUnits="false" boundaryCondition="false" constant="false">
        <notes>
          <body xmlns="http://www.w3.org/1999/xhtml">
            <p>FORMULA: C6H9O6PS</p>
            <p>CHARGE: -2</p>
          </body>
        </notes>
      </species>
      <species id="M_2kmb_c" name="2-keto-4-methylthiobutyrate" compartment="c" hasOnlySubstanceUnits="false" boundaryCondition="false" constant="false">
        <notes>
          <body xmlns="http://www.w3.org/1999/xhtml">
            <p>FORMULA: C5H7O3S</p>
            <p>CHARGE: -1</p>
          </body>
        </notes>
      </species>
      <species id="M_lac_D_e" name="(R)-lactate" compartment="e" hasOnlySubstanceUnits="false" boundaryCondition="false" constant="false">
        <notes>
          <body xmlns="http://www.w3.org/1999/xhtml">
            <p>FORMULA: C3H5O3</p>
            <p>CHARGE: -1</p>
          </body>
        </notes>
      </species>
      <species id="M_lac_D_c" name="(R)-lactate" compartment="c" hasOnlySubstanceUnits="false" boundaryCondition="false" constant="false">
        <notes>
          <body xmlns="http://www.w3.org/1999/xhtml">
            <p>FORMULA: C3H5O3</p>
[truncated: 9,660,661 more chars]
